# Supplementary material for: White‐Matter Structural Connectivity and Alzheimer's Disease: A Mendelian Randomization Study
Source: Brain Behav. 2025 Feb 9;15(2):e70286. doi: 10.1002/brb3.70286 (PMC11807845; doi:10.1002/brb3.70286)
Supplement: Supplementary file 1 — Supplementary Table S1: The F‐statistics for all SNPs in forward MR analysis. [file BRB3-15-e70286-s003.xlsx]

## Sheet: exposure.F
effect_allele.exposure	other_allele.exposure	beta.exposure	se.exposure	eaf.exposure	pval.exposure	SNP	samplesize.exposure	exposure	id.exposure	R2	F
G	A	0.103752	0.0227285	0.971177	4.99896e-06	rs12884674	26333	Left-hemisphere control network to right-hemisphere limbic network white-matter structural connectivity	GCST90302749	0.000790692	20.8362
A	T	-0.0378724	0.00829636	0.273236	4.99643e-06	rs12900279	26333	Right-hemisphere salience_ventral attention network to pallidum white-matter structural connectivity	GCST90302820	0.000790727	20.8371
G	A	-0.0295776	0.00647929	0.516059	4.9962e-06	rs11858729	26333	Right-hemisphere visual network to right-hemisphere visual network white-matter structural connectivity	GCST90302774	0.000790728	20.8371
G	A	-0.0833928	0.018268	0.0507124	4.99574e-06	rs77722205	26333	Left-hemisphere default mode network to putamen white-matter structural connectivity	GCST90302769	0.000790735	20.8373
C	T	-0.0377544	0.00827038	0.283289	4.99471e-06	rs6535915	26333	Right-hemisphere somatomotor network to caudate white-matter structural connectivity	GCST90302795	0.000790752	20.8378
A	G	0.0361008	0.00790812	0.478287	4.99436e-06	rs6426219	26333	Right-hemisphere somatomotor network to thalamus white-matter structural connectivity	GCST90302794	0.000790757	20.8379
G	A	-0.0860633	0.0188517	0.0372798	4.98827e-06	rs73864105	26333	Right-hemisphere salience_ventral attention network to right-hemisphere default mode network white-matter structural connectivity	GCST90302816	0.000790844	20.8402
A	G	-0.0408547	0.00894886	0.19703	4.98655e-06	rs61245231	26333	Left-hemisphere limbic network to thalamus white-matter structural connectivity	GCST90302736	0.000790869	20.8409
C	T	0.0379847	0.00832013	0.279629	4.98551e-06	rs139206954	26333	Left-hemisphere dorsal attention network to right-hemisphere somatomotor network white-matter structural connectivity	GCST90302695	0.000790885	20.8413
C	A	-0.122435	0.0268179	0.0236085	4.98517e-06	rs35407536	26333	Right-hemisphere visual network to right-hemisphere control network white-matter structural connectivity	GCST90302779	0.000790893	20.8415
T	C	0.0339791	0.00744238	0.44461	4.98035e-06	rs2791466	26333	Left-hemisphere dorsal attention network to left-hemisphere control network white-matter structural connectivity	GCST90302692	0.000790963	20.8433
C	G	-0.0355072	0.00777704	0.652925	4.97966e-06	rs926150	26333	Left-hemisphere dorsal attention network to left-hemisphere salience_ventral attention network white-matter structural connectivity	GCST90302690	0.00079097	20.8435
A	G	-0.0313716	0.00687113	0.560763	4.97817e-06	rs8026543	26333	Left-hemisphere default mode network to right-hemisphere default mode network white-matter structural connectivity	GCST90302766	0.000790994	20.8441
G	C	0.100084	0.0219206	0.0276954	4.9776e-06	rs78345540	26333	Right-hemisphere default mode network to right-hemisphere default mode network white-matter structural connectivity	GCST90302843	0.000791007	20.8445
G	A	-0.0341605	0.0074819	0.32161	4.97703e-06	rs6551181	26333	Left-hemisphere salience_ventral attention network to right-hemisphere salience_ventral attention network white-matter structural connectivity	GCST90302715	0.000791008	20.8445
G	A	0.0366508	0.00802733	0.333506	4.97714e-06	rs7850118	26333	Left-hemisphere dorsal attention network to thalamus white-matter structural connectivity	GCST90302701	0.000791008	20.8445
T	C	-0.0723442	0.0158443	0.0542999	4.97256e-06	rs117091986	26333	Left-hemisphere control network to right-hemisphere default mode network white-matter structural connectivity	GCST90302751	0.000791074	20.8463
C	G	0.132649	0.0290508	0.0189969	4.96821e-06	rs75037831	26333	Left-hemisphere dorsal attention network to amygdala white-matter structural connectivity	GCST90302706	0.00079113	20.8477
T	C	-0.0355985	0.00779618	0.353725	4.96764e-06	rs1620991	26333	Left-hemisphere dorsal attention network to amygdala white-matter structural connectivity	GCST90302706	0.000791144	20.8481
A	G	0.0367879	0.00805664	0.32016	4.9673e-06	rs111878479	26333	Left-hemisphere visual network to right-hemisphere visual network white-matter structural connectivity	GCST90302655	0.000791149	20.8482
T	C	0.0440632	0.00964992	0.822414	4.96718e-06	rs11628387	26333	Right-hemisphere limbic network to putamen white-matter structural connectivity	GCST90302829	0.000791153	20.8483
A	G	-0.0410105	0.00898115	0.256556	4.96432e-06	rs12916563	26333	Right-hemisphere control network to right-hemisphere control network white-matter structural connectivity	GCST90302834	0.000791192	20.8494
C	T	0.0359251	0.00786739	0.626898	4.96341e-06	rs11784862	26333	Left-hemisphere limbic network to right-hemisphere control network white-matter structural connectivity	GCST90302734	0.000791208	20.8498
A	T	-0.0659397	0.0144404	0.0708126	4.96341e-06	rs76764052	26333	Left-hemisphere somatomotor network to left-hemisphere default mode network white-matter structural connectivity	GCST90302674	0.000791209	20.8498
T	C	-0.0537403	0.0117688	0.119159	4.96295e-06	rs2673504	26333	Left-hemisphere control network to amygdala white-matter structural connectivity	GCST90302757	0.00079121	20.8498
T	C	0.136253	0.029838	0.0184949	4.96124e-06	rs148969162	26333	Right-hemisphere somatomotor network to amygdala white-matter structural connectivity	GCST90302799	0.000791241	20.8507
C	T	0.0742473	0.0162588	0.0537439	4.95713e-06	rs117823890	26333	Left-hemisphere limbic network to left-hemisphere default mode network white-matter structural connectivity	GCST90302728	0.000791298	20.8522
T	C	0.0392154	0.00858731	0.248589	4.95541e-06	rs2220857	26333	Left-hemisphere default mode network to right-hemisphere limbic network white-matter structural connectivity	GCST90302764	0.000791325	20.8529
T	C	-0.114201	0.0250069	0.0264497	4.95279e-06	rs9571248	26333	Right-hemisphere dorsal attention network to right-hemisphere limbic network white-matter structural connectivity	GCST90302803	0.000791363	20.8539
C	T	-0.0343147	0.00751361	0.541477	4.94732e-06	rs12462942	26333	Right-hemisphere control network to amygdala white-matter structural connectivity	GCST90302841	0.000791442	20.856
A	T	-0.0520699	0.0114013	0.12845	4.94721e-06	rs3213865	26333	Right-hemisphere salience_ventral attention network to amygdala white-matter structural connectivity	GCST90302822	0.000791445	20.856
T	C	-0.0369093	0.0080815	0.708116	4.94425e-06	rs359572	26333	Right-hemisphere limbic network to thalamus white-matter structural connectivity	GCST90302827	0.000791486	20.8571
C	G	-0.0614693	0.013459	0.9113	4.94402e-06	rs4951159	26333	Left-hemisphere somatomotor network to left-hemisphere control network white-matter structural connectivity	GCST90302673	0.000791492	20.8573
A	G	0.0407016	0.0089116	0.229195	4.94129e-06	rs3829540	26333	Left-hemisphere visual network to right-hemisphere visual network white-matter structural connectivity	GCST90302655	0.00079153	20.8583
C	A	0.0394384	0.008635	0.302453	4.94106e-06	rs2612659	26333	Left-hemisphere visual network to hippocampus white-matter structural connectivity	GCST90302666	0.000791534	20.8584
T	C	-0.0370799	0.00811839	0.226162	4.93822e-06	rs2013279	26333	Left-hemisphere default mode network to right-hemisphere default mode network white-matter structural connectivity	GCST90302766	0.000791577	20.8595
A	G	-0.0360262	0.00788733	0.502388	4.93344e-06	rs2255164	26333	Right-hemisphere somatomotor network to accumbens white-matter structural connectivity	GCST90302800	0.000791649	20.8614
G	A	0.0471033	0.0103123	0.159184	4.93208e-06	rs34394051	26333	Left-hemisphere dorsal attention network to left-hemisphere dorsal attention network white-matter structural connectivity	GCST90302689	0.000791676	20.8621
A	G	-0.0369934	0.00809887	0.30587	4.93049e-06	rs6923602	26333	Left-hemisphere control network to right-hemisphere dorsal attention network white-matter structural connectivity	GCST90302747	0.00079169	20.8625
C	T	0.0359668	0.00787406	0.35956	4.92981e-06	rs66795148	26333	Right-hemisphere salience_ventral attention network to amygdala white-matter structural connectivity	GCST90302822	0.000791702	20.8628
C	A	-0.0781084	0.0170997	0.0586642	4.92811e-06	rs117790976	26333	Left-hemisphere salience_ventral attention network to right-hemisphere visual network white-matter structural connectivity	GCST90302712	0.000791725	20.8634
T	G	0.0373559	0.00817766	0.597889	4.92312e-06	rs9309766	26333	Left-hemisphere default mode network to putamen white-matter structural connectivity	GCST90302769	0.000791801	20.8654
C	A	0.0406426	0.00889692	0.232284	4.92006e-06	rs111731025	26333	Right-hemisphere limbic network to caudate white-matter structural connectivity	GCST90302828	0.000791843	20.8665
C	T	-0.0445992	0.00976289	0.208356	4.91847e-06	rs10027307	26333	Left-hemisphere salience_ventral attention network to hippocampus white-matter structural connectivity	GCST90302723	0.000791868	20.8672
A	T	-0.0416003	0.00910615	0.751577	4.91519e-06	rs7215934	26333	Right-hemisphere somatomotor network to accumbens white-matter structural connectivity	GCST90302800	0.000791916	20.8685
G	A	0.0406163	0.00889073	0.263286	4.91485e-06	rs3779381	26333	Left-hemisphere control network to hippocampus white-matter structural connectivity	GCST90302756	0.00079192	20.8686
A	G	0.144367	0.0316011	0.013766	4.91417e-06	rs114065151	26333	Left-hemisphere dorsal attention network to right-hemisphere visual network white-matter structural connectivity	GCST90302694	0.00079193	20.8688
A	G	0.0791276	0.0173187	0.0523985	4.90275e-06	rs16901608	26333	Left-hemisphere somatomotor network to thalamus white-matter structural connectivity	GCST90302682	0.000792102	20.8734
A	G	0.162953	0.035665	0.0123143	4.90072e-06	rs58284518	26333	Left-hemisphere visual network to left-hemisphere control network white-matter structural connectivity	GCST90302653	0.000792129	20.8741
C	G	-0.0365146	0.00799165	0.397386	4.89835e-06	rs9688046	26333	Left-hemisphere visual network to right-hemisphere dorsal attention network white-matter structural connectivity	GCST90302657	0.000792165	20.875
C	T	-0.101103	0.0221274	0.031206	4.89745e-06	rs116912913	26333	Left-hemisphere control network to accumbens white-matter structural connectivity	GCST90302758	0.000792178	20.8754
G	A	0.0592685	0.0129712	0.909208	4.89474e-06	rs8047963	26333	Left-hemisphere somatomotor network to hippocampus white-matter structural connectivity	GCST90302686	0.000792215	20.8764
A	C	0.0928722	0.0203254	0.0318517	4.89441e-06	rs145823247	26333	Left-hemisphere dorsal attention network to right-hemisphere salience_ventral attention network white-matter structural connectivity	GCST90302697	0.000792225	20.8766
A	G	0.10986	0.0240429	0.0275941	4.89305e-06	rs115974675	26333	Right-hemisphere default mode network to pallidum white-matter structural connectivity	GCST90302847	0.000792248	20.8772
T	C	-0.146979	0.0321662	0.0139077	4.89204e-06	rs117285042	26333	Left-hemisphere salience_ventral attention network to left-hemisphere default mode network white-matter structural connectivity	GCST90302711	0.000792258	20.8775
G	A	-0.124392	0.0272203	0.021514	4.88101e-06	rs114541333	26333	Left-hemisphere control network to right-hemisphere limbic network white-matter structural connectivity	GCST90302749	0.000792418	20.8817
C	G	-0.0713572	0.0156146	0.0604375	4.87933e-06	rs2289520	26333	Right-hemisphere dorsal attention network to amygdala white-matter structural connectivity	GCST90302811	0.000792445	20.8824
T	C	0.0351983	0.00770211	0.589197	4.87832e-06	rs2639307	26333	Right-hemisphere default mode network to thalamus white-matter structural connectivity	GCST90302844	0.000792464	20.8829
A	G	0.0357551	0.00782372	0.404667	4.87528e-06	rs584412	26333	Left-hemisphere visual network to accumbens white-matter structural connectivity	GCST90302668	0.00079251	20.8841
A	G	-0.050867	0.0111304	0.130819	4.87461e-06	rs33999477	26333	Left-hemisphere somatomotor network to left-hemisphere somatomotor network white-matter structural connectivity	GCST90302669	0.000792512	20.8842
G	A	0.138271	0.0302551	0.0173188	4.87304e-06	rs115895281	26333	Right-hemisphere somatomotor network to amygdala white-matter structural connectivity	GCST90302799	0.000792538	20.8849
G	C	0.0344553	0.00753916	0.352797	4.87304e-06	rs2790095	26333	Right-hemisphere default mode network to right-hemisphere default mode network white-matter structural connectivity	GCST90302843	0.000792541	20.8849
G	A	0.0617264	0.0135059	0.0945582	4.86968e-06	rs11710285	26333	Left-hemisphere somatomotor network to right-hemisphere visual network white-matter structural connectivity	GCST90302675	0.000792593	20.8863
A	G	0.0353825	0.00774176	0.365624	4.86934e-06	rs11699496	26333	Left-hemisphere limbic network to right-hemisphere limbic network white-matter structural connectivity	GCST90302733	0.000792598	20.8865
T	C	-0.0412634	0.00902847	0.239264	4.86867e-06	rs34161718	26333	Right-hemisphere control network to thalamus white-matter structural connectivity	GCST90302836	0.000792605	20.8866
T	A	-0.044354	0.00970449	0.179169	4.86654e-06	rs12197831	26333	Left-hemisphere dorsal attention network to right-hemisphere somatomotor network white-matter structural connectivity	GCST90302695	0.000792639	20.8875
C	T	-0.0487251	0.0106608	0.146332	4.8662e-06	rs7994213	26333	Right-hemisphere somatomotor network to right-hemisphere control network white-matter structural connectivity	GCST90302792	0.000792649	20.8878
A	T	-0.0610901	0.0133661	0.0956174	4.86508e-06	rs489133	26333	Right-hemisphere visual network to putamen white-matter structural connectivity	GCST90302783	0.000792661	20.8881
T	C	0.140562	0.0307534	0.0148483	4.86273e-06	rs74406106	26333	Left-hemisphere control network to caudate white-matter structural connectivity	GCST90302753	0.000792693	20.8889
T	C	0.0289239	0.00632814	0.425785	4.86138e-06	rs6558407	26333	Left-hemisphere visual network to left-hemisphere visual network white-matter structural connectivity	GCST90302648	0.000792714	20.8895
T	C	0.051461	0.0112589	0.125803	4.86127e-06	rs138932161	26333	Left-hemisphere limbic network to caudate white-matter structural connectivity	GCST90302737	0.00079272	20.8897
G	A	-0.114919	0.0251425	0.0248664	4.86105e-06	rs115562413	26333	Left-hemisphere limbic network to right-hemisphere visual network white-matter structural connectivity	GCST90302729	0.000792724	20.8898
A	G	-0.0338704	0.00741021	0.47669	4.85915e-06	rs10470297	26333	Right-hemisphere limbic network to amygdala white-matter structural connectivity	GCST90302832	0.000792747	20.8904
A	G	-0.0326685	0.00714689	0.441391	4.85367e-06	rs188404	26333	Left-hemisphere dorsal attention network to right-hemisphere salience_ventral attention network white-matter structural connectivity	GCST90302697	0.000792829	20.8925
G	T	0.0390544	0.00854393	0.243422	4.85367e-06	rs9932890	26333	Left-hemisphere default mode network to right-hemisphere somatomotor network white-matter structural connectivity	GCST90302761	0.000792829	20.8926
T	G	-0.0731482	0.0160012	0.0653152	4.8444e-06	rs76805374	26333	Left-hemisphere visual network to left-hemisphere limbic network white-matter structural connectivity	GCST90302652	0.000792971	20.8963
C	T	-0.0977053	0.0213728	0.034134	4.84306e-06	rs28445506	26333	Left-hemisphere dorsal attention network to hippocampus white-matter structural connectivity	GCST90302705	0.000792992	20.8968
G	T	-0.184778	0.0404177	0.00951193	4.8376e-06	rs145552680	26333	Right-hemisphere salience_ventral attention network to hippocampus white-matter structural connectivity	GCST90302821	0.000793072	20.8989
A	T	-0.0340909	0.00745686	0.421695	4.83671e-06	rs1109003	26333	Left-hemisphere control network to thalamus white-matter structural connectivity	GCST90302752	0.000793086	20.8993
A	G	-0.176156	0.0385312	0.0105675	4.83649e-06	rs142510715	26333	Right-hemisphere visual network to caudate white-matter structural connectivity	GCST90302782	0.000793094	20.8995
T	A	-0.151672	0.0331754	0.0116496	4.83459e-06	rs186390968	26333	Left-hemisphere salience_ventral attention network to right-hemisphere dorsal attention network white-matter structural connectivity	GCST90302714	0.00079311	20.9
C	G	0.0881048	0.0192712	0.0483926	4.83459e-06	rs140355563	26333	Left-hemisphere limbic network to left-hemisphere limbic network white-matter structural connectivity	GCST90302726	0.000793116	20.9001
G	A	0.166373	0.0363905	0.0107462	4.83337e-06	rs145418007	26333	Left-hemisphere limbic network to right-hemisphere dorsal attention network white-matter structural connectivity	GCST90302731	0.000793131	20.9005
C	G	-0.189742	0.0415018	0.0100289	4.83359e-06	rs150771403	26333	Left-hemisphere limbic network to accumbens white-matter structural connectivity	GCST90302742	0.000793137	20.9007
G	A	0.0415547	0.00908907	0.785833	4.83215e-06	rs61762079	26333	Left-hemisphere default mode network to thalamus white-matter structural connectivity	GCST90302767	0.000793152	20.9011
A	G	0.0378942	0.00828842	0.24518	4.83203e-06	rs2108693	26333	Right-hemisphere visual network to right-hemisphere default mode network white-matter structural connectivity	GCST90302780	0.000793153	20.9011
A	G	0.0358701	0.00784563	0.320861	4.83126e-06	rs28462177	26333	Left-hemisphere limbic network to right-hemisphere somatomotor network white-matter structural connectivity	GCST90302730	0.000793167	20.9015
C	T	0.0371483	0.00812508	0.417772	4.8297e-06	rs139826893	26333	Left-hemisphere dorsal attention network to putamen white-matter structural connectivity	GCST90302703	0.000793191	20.9021
A	T	0.0548616	0.0119993	0.872741	4.82936e-06	rs697461	26333	Left-hemisphere somatomotor network to amygdala white-matter structural connectivity	GCST90302687	0.000793195	20.9022
G	A	0.172414	0.0377101	0.0110981	4.82892e-06	rs73192207	26333	Left-hemisphere visual network to right-hemisphere limbic network white-matter structural connectivity	GCST90302659	0.000793204	20.9024
G	T	0.150712	0.0329632	0.0145265	4.82803e-06	rs148385273	26333	Left-hemisphere control network to pallidum white-matter structural connectivity	GCST90302755	0.000793217	20.9028
T	C	-0.0978505	0.0214013	0.0363992	4.8267e-06	rs117541604	26333	Right-hemisphere dorsal attention network to right-hemisphere limbic network white-matter structural connectivity	GCST90302803	0.000793233	20.9032
T	C	-0.0720631	0.0157611	0.0668483	4.82625e-06	rs79435875	26333	Left-hemisphere control network to hippocampus white-matter structural connectivity	GCST90302756	0.000793246	20.9035
G	C	0.0349979	0.00765434	0.719663	4.82403e-06	rs13084702	26333	Left-hemisphere default mode network to right-hemisphere control network white-matter structural connectivity	GCST90302765	0.000793274	20.9043
C	T	0.0793341	0.0173508	0.055842	4.82281e-06	rs531401155	26333	Left-hemisphere control network to right-hemisphere dorsal attention network white-matter structural connectivity	GCST90302747	0.000793297	20.9049
T	C	-0.0461031	0.0100828	0.164793	4.82037e-06	rs72929321	26333	Left-hemisphere somatomotor network to left-hemisphere somatomotor network white-matter structural connectivity	GCST90302669	0.000793328	20.9057
T	G	0.0357833	0.00782576	0.531538	4.81926e-06	rs2739093	26333	Right-hemisphere control network to right-hemisphere control network white-matter structural connectivity	GCST90302834	0.000793346	20.9062
T	C	0.101117	0.0221137	0.0298295	4.81659e-06	rs72724050	26333	Left-hemisphere dorsal attention network to right-hemisphere limbic network white-matter structural connectivity	GCST90302698	0.000793379	20.907
T	C	0.0466914	0.0102111	0.164335	4.81659e-06	rs76296090	26333	Left-hemisphere visual network to right-hemisphere default mode network white-matter structural connectivity	GCST90302661	0.000793384	20.9072
G	C	0.0364366	0.00796842	0.582132	4.81637e-06	rs6772757	26333	Left-hemisphere visual network to left-hemisphere limbic network white-matter structural connectivity	GCST90302652	0.000793389	20.9073
G	A	-0.0942349	0.0206084	0.0338522	4.81615e-06	rs78475513	26333	Right-hemisphere dorsal attention network to right-hemisphere salience_ventral attention network white-matter structural connectivity	GCST90302802	0.000793396	20.9075
G	C	0.0334748	0.00732063	0.407542	4.81548e-06	rs12113919	26333	Left-hemisphere salience_ventral attention network to right-hemisphere control network white-matter structural connectivity	GCST90302717	0.000793403	20.9077
T	G	-0.0454151	0.00993159	0.153253	4.81271e-06	rs34101249	26333	Left-hemisphere somatomotor network to right-hemisphere salience_ventral attention network white-matter structural connectivity	GCST90302678	0.000793447	20.9088
A	G	0.0531857	0.0116309	0.112772	4.81249e-06	rs1978694	26333	Right-hemisphere salience_ventral attention network to right-hemisphere control network white-matter structural connectivity	GCST90302815	0.000793447	20.9088
G	A	0.0646278	0.0141331	0.0653515	4.81238e-06	rs12326831	26333	Left-hemisphere visual network to left-hemisphere default mode network white-matter structural connectivity	GCST90302654	0.000793449	20.9089
A	T	0.0740631	0.0161962	0.0453713	4.81061e-06	rs2442389	26333	Cross-hemisphere white-matter structural connectivity	GCST90302852	0.000793474	20.9095
T	C	0.173529	0.0379468	0.0101398	4.80917e-06	rs117340666	26333	Right-hemisphere dorsal attention network to right-hemisphere salience_ventral attention network white-matter structural connectivity	GCST90302802	0.000793503	20.9103
A	G	0.141012	0.0308359	0.0142597	4.80828e-06	rs117348349	26333	Right-hemisphere visual network to amygdala white-matter structural connectivity	GCST90302786	0.000793513	20.9106
A	G	0.172001	0.0376113	0.0102619	4.80507e-06	rs148763668	26333	Left-hemisphere limbic network to right-hemisphere somatomotor network white-matter structural connectivity	GCST90302730	0.000793561	20.9118
T	C	-0.114228	0.0249778	0.0249598	4.80386e-06	rs78112934	26333	Right-hemisphere control network to thalamus white-matter structural connectivity	GCST90302836	0.000793582	20.9124
C	A	0.0580269	0.0126885	0.0958815	4.80386e-06	rs1604887	26333	Left-hemisphere dorsal attention network to right-hemisphere somatomotor network white-matter structural connectivity	GCST90302695	0.000793584	20.9125
A	G	-0.0348879	0.0076287	0.329269	4.80231e-06	rs12128296	26333	Right-hemisphere visual network to right-hemisphere default mode network white-matter structural connectivity	GCST90302780	0.000793603	20.913
A	G	-0.0354757	0.00775699	0.444843	4.7991e-06	rs13335305	26333	Left-hemisphere limbic network to right-hemisphere salience_ventral attention network white-matter structural connectivity	GCST90302732	0.000793652	20.9143
C	T	-0.0463036	0.0101244	0.168058	4.797e-06	rs2219551	26333	Left-hemisphere visual network to right-hemisphere dorsal attention network white-matter structural connectivity	GCST90302657	0.000793681	20.915
C	T	-0.101581	0.0222108	0.0361115	4.79645e-06	rs117121995	26333	Left-hemisphere visual network to right-hemisphere control network white-matter structural connectivity	GCST90302660	0.000793691	20.9153
A	G	-0.0335211	0.00732936	0.587048	4.79546e-06	rs671722	26333	Right-hemisphere dorsal attention network to right-hemisphere default mode network white-matter structural connectivity	GCST90302805	0.000793705	20.9157
A	G	-0.0328692	0.00718669	0.47919	4.79369e-06	rs55645983	26333	Left-hemisphere dorsal attention network to right-hemisphere default mode network white-matter structural connectivity	GCST90302700	0.000793734	20.9164
G	A	0.10015	0.0218968	0.0266396	4.79181e-06	rs74639054	26333	Left-hemisphere salience_ventral attention network to left-hemisphere default mode network white-matter structural connectivity	GCST90302711	0.000793771	20.9174
A	G	-0.124921	0.0273113	0.0197661	4.78619e-06	rs76371862	26333	Left-hemisphere dorsal attention network to thalamus white-matter structural connectivity	GCST90302701	0.000793855	20.9196
C	G	0.152177	0.0332647	0.0147247	4.7687e-06	rs145540198	26333	Right-hemisphere somatomotor network to amygdala white-matter structural connectivity	GCST90302799	0.000794119	20.9266
C	T	-0.13181	0.0288124	0.0163874	4.7676e-06	rs10214472	26333	Left-hemisphere salience_ventral attention network to right-hemisphere default mode network white-matter structural connectivity	GCST90302718	0.000794132	20.9269
C	T	-0.0341889	0.00747332	0.389048	4.76705e-06	rs248222	26333	Left-hemisphere limbic network to left-hemisphere default mode network white-matter structural connectivity	GCST90302728	0.000794141	20.9272
C	T	-0.0362781	0.00792977	0.239339	4.76398e-06	rs2861028	26333	Left-hemisphere white-matter structural connectivity	GCST90302851	0.000794186	20.9283
G	A	0.0568399	0.0124242	0.101598	4.76398e-06	rs79197915	26333	Left-hemisphere dorsal attention network to right-hemisphere somatomotor network white-matter structural connectivity	GCST90302695	0.00079419	20.9284
G	A	0.0352987	0.0077156	0.372044	4.76288e-06	rs6470045	26333	Left-hemisphere default mode network to right-hemisphere limbic network white-matter structural connectivity	GCST90302764	0.000794205	20.9288
C	A	-0.0526382	0.0115056	0.118651	4.76245e-06	rs28469297	26333	Left-hemisphere dorsal attention network to amygdala white-matter structural connectivity	GCST90302706	0.000794215	20.9291
C	G	0.0569101	0.0124391	0.11161	4.75981e-06	rs57143323	26333	Right-hemisphere somatomotor network to amygdala white-matter structural connectivity	GCST90302799	0.000794247	20.9299
G	A	-0.0328864	0.00718807	0.450549	4.75905e-06	rs17827111	26333	Left-hemisphere control network to left-hemisphere default mode network white-matter structural connectivity	GCST90302744	0.00079426	20.9303
C	T	0.0411132	0.00898555	0.285498	4.75116e-06	rs632304	26333	Left-hemisphere visual network to hippocampus white-matter structural connectivity	GCST90302666	0.000794379	20.9334
T	C	0.101572	0.0221992	0.0300053	4.75127e-06	rs115770370	26333	Left-hemisphere control network to left-hemisphere control network white-matter structural connectivity	GCST90302743	0.000794379	20.9334
A	C	-0.0360739	0.00788412	0.704668	4.75062e-06	rs7611853	26333	Left-hemisphere control network to left-hemisphere default mode network white-matter structural connectivity	GCST90302744	0.000794391	20.9337
T	C	-0.0822553	0.0179764	0.0449663	4.74559e-06	rs34220422	26333	Right-hemisphere somatomotor network to right-hemisphere default mode network white-matter structural connectivity	GCST90302793	0.000794469	20.9358
T	C	-0.0423737	0.00926045	0.204495	4.7446e-06	rs10246758	26333	Left-hemisphere somatomotor network to right-hemisphere dorsal attention network white-matter structural connectivity	GCST90302677	0.00079448	20.9361
C	T	-0.0619528	0.013539	0.91993	4.7422e-06	rs12645789	26333	Left-hemisphere control network to right-hemisphere control network white-matter structural connectivity	GCST90302750	0.000794517	20.9371
T	C	0.120707	0.0263784	0.0226142	4.73969e-06	rs116418886	26333	Right-hemisphere control network to pallidum white-matter structural connectivity	GCST90302839	0.000794552	20.938
A	G	-0.0345742	0.00755553	0.291445	4.73915e-06	rs12743433	26333	Right-hemisphere white-matter structural connectivity	GCST90302853	0.000794564	20.9383
G	A	-0.117834	0.0257498	0.0231894	4.73718e-06	rs187293955	26333	Left-hemisphere limbic network to left-hemisphere control network white-matter structural connectivity	GCST90302727	0.000794599	20.9392
C	T	-0.0373423	0.00816022	0.669851	4.7362e-06	rs1896605	26333	Left-hemisphere dorsal attention network to caudate white-matter structural connectivity	GCST90302702	0.000794608	20.9395
G	A	-0.0599275	0.0130955	0.0886426	4.73544e-06	rs28804470	26333	Right-hemisphere dorsal attention network to amygdala white-matter structural connectivity	GCST90302811	0.000794626	20.9399
A	T	0.0391828	0.00856211	0.300039	4.7326e-06	rs66461496	26333	Right-hemisphere control network to right-hemisphere control network white-matter structural connectivity	GCST90302834	0.000794664	20.9409
G	C	0.139413	0.0304627	0.0182268	4.72825e-06	rs148762312	26333	Right-hemisphere somatomotor network to putamen white-matter structural connectivity	GCST90302796	0.000794738	20.9429
A	G	-0.0670233	0.0146445	0.0732409	4.72378e-06	rs59541057	26333	Left-hemisphere control network to right-hemisphere visual network white-matter structural connectivity	GCST90302745	0.000794798	20.9445
C	T	0.0371897	0.00812546	0.299545	4.71846e-06	rs9599883	26333	Right-hemisphere default mode network to accumbens white-matter structural connectivity	GCST90302850	0.000794884	20.9467
T	C	0.0309092	0.00675305	0.458507	4.7152e-06	rs4443265	26333	Left-hemisphere white-matter structural connectivity	GCST90302851	0.000794932	20.948
A	G	0.0585839	0.0127994	0.0839061	4.71531e-06	rs281755	26333	Left-hemisphere dorsal attention network to right-hemisphere salience_ventral attention network white-matter structural connectivity	GCST90302697	0.000794935	20.9481
A	G	-0.0391865	0.0085613	0.701988	4.71314e-06	rs4428293	26333	Right-hemisphere control network to right-hemisphere control network white-matter structural connectivity	GCST90302834	0.000794965	20.9489
C	T	-0.129337	0.0282565	0.0176205	4.71118e-06	rs117508073	26333	Left-hemisphere dorsal attention network to right-hemisphere somatomotor network white-matter structural connectivity	GCST90302695	0.000794993	20.9496
G	T	0.0599716	0.013102	0.0935126	4.71053e-06	rs72661485	26333	Right-hemisphere control network to thalamus white-matter structural connectivity	GCST90302836	0.000795006	20.95
T	C	-0.0969715	0.0211853	0.0312156	4.71032e-06	rs80220843	26333	Left-hemisphere somatomotor network to pallidum white-matter structural connectivity	GCST90302685	0.000795011	20.9501
T	C	0.0336438	0.00735009	0.475374	4.70945e-06	rs662421	26333	Right-hemisphere salience_ventral attention network to right-hemisphere salience_ventral attention network white-matter structural connectivity	GCST90302813	0.000795022	20.9504
C	A	0.0372085	0.00812877	0.64299	4.70836e-06	rs11654807	26333	Left-hemisphere visual network to right-hemisphere control network white-matter structural connectivity	GCST90302660	0.00079504	20.9509
G	A	-0.0405826	0.00886588	0.197792	4.70815e-06	rs4598275	26333	Right-hemisphere salience_ventral attention network to right-hemisphere default mode network white-matter structural connectivity	GCST90302816	0.000795042	20.9509
A	G	0.0651615	0.0142355	0.0758806	4.70804e-06	rs76771982	26333	Right-hemisphere limbic network to right-hemisphere default mode network white-matter structural connectivity	GCST90302826	0.000795044	20.9509
C	T	-0.0930722	0.020333	0.038184	4.70771e-06	rs113316691	26333	Left-hemisphere dorsal attention network to left-hemisphere limbic network white-matter structural connectivity	GCST90302691	0.000795044	20.951
T	C	0.170189	0.0371801	0.0113441	4.70739e-06	rs184960532	26333	Left-hemisphere default mode network to hippocampus white-matter structural connectivity	GCST90302771	0.000795053	20.9512
T	C	0.177919	0.0388675	0.0101398	4.70414e-06	rs117340666	26333	Right-hemisphere somatomotor network to right-hemisphere dorsal attention network white-matter structural connectivity	GCST90302789	0.000795107	20.9526
C	T	0.0488574	0.010673	0.177732	4.70219e-06	rs11073647	26333	Left-hemisphere somatomotor network to amygdala white-matter structural connectivity	GCST90302687	0.000795137	20.9534
A	G	0.0709718	0.0155039	0.0737285	4.70132e-06	rs138643143	26333	Left-hemisphere visual network to right-hemisphere control network white-matter structural connectivity	GCST90302660	0.000795141	20.9535
G	A	0.0360314	0.00787111	0.433207	4.70176e-06	rs7819099	26333	Left-hemisphere control network to hippocampus white-matter structural connectivity	GCST90302756	0.000795142	20.9535
G	T	0.102444	0.0223788	0.0309713	4.70078e-06	rs17154778	26333	Right-hemisphere dorsal attention network to caudate white-matter structural connectivity	GCST90302807	0.000795158	20.954
T	C	-0.0621136	0.0135686	0.0828618	4.69991e-06	rs13070906	26333	Right-hemisphere limbic network to right-hemisphere default mode network white-matter structural connectivity	GCST90302826	0.000795165	20.9542
T	C	-0.104051	0.0227292	0.0321378	4.69732e-06	rs72808708	26333	Right-hemisphere somatomotor network to right-hemisphere limbic network white-matter structural connectivity	GCST90302791	0.000795204	20.9552
A	G	-0.162076	0.0354016	0.0132533	4.68986e-06	rs117191477	26333	Right-hemisphere limbic network to hippocampus white-matter structural connectivity	GCST90302831	0.000795327	20.9584
G	C	-0.132816	0.0290104	0.983024	4.68943e-06	rs4472063	26333	Right-hemisphere control network to caudate white-matter structural connectivity	GCST90302837	0.00079533	20.9585
C	T	0.112718	0.0246196	0.0273853	4.68576e-06	rs45562140	26333	Left-hemisphere salience_ventral attention network to putamen white-matter structural connectivity	GCST90302721	0.000795387	20.96
G	A	-0.121511	0.0265398	0.0234686	4.68403e-06	rs115564711	26333	Right-hemisphere visual network to pallidum white-matter structural connectivity	GCST90302784	0.000795408	20.9606
A	G	-0.0349841	0.00764088	0.558633	4.68231e-06	rs71412645	26333	Right-hemisphere visual network to caudate white-matter structural connectivity	GCST90302782	0.000795442	20.9615
T	C	-0.13457	0.0293909	0.0169749	4.68015e-06	rs12341991	26333	Left-hemisphere salience_ventral attention network to accumbens white-matter structural connectivity	GCST90302725	0.000795472	20.9622
T	C	0.039002	0.00851797	0.329771	4.6766e-06	rs35314073	26333	Right-hemisphere visual network to hippocampus white-matter structural connectivity	GCST90302785	0.000795528	20.9637
C	T	-0.043027	0.00939665	0.239123	4.67262e-06	rs16866183	26333	Left-hemisphere visual network to hippocampus white-matter structural connectivity	GCST90302666	0.000795591	20.9654
G	A	-0.0829065	0.0181058	0.0446778	4.67229e-06	rs13132845	26333	Right-hemisphere limbic network to caudate white-matter structural connectivity	GCST90302828	0.000795602	20.9657
A	G	0.034321	0.00749526	0.382135	4.67154e-06	rs4445501	26333	Left-hemisphere default mode network to caudate white-matter structural connectivity	GCST90302768	0.00079561	20.9659
G	C	-0.152093	0.033215	0.0145904	4.67111e-06	rs34890255	26333	Left-hemisphere somatomotor network to thalamus white-matter structural connectivity	GCST90302682	0.000795617	20.9661
T	C	-0.0364702	0.00796458	0.484227	4.67079e-06	rs4599108	26333	Left-hemisphere visual network to putamen white-matter structural connectivity	GCST90302664	0.000795618	20.9661
G	A	0.0396548	0.00865953	0.252094	4.66487e-06	rs72762424	26333	Right-hemisphere control network to amygdala white-matter structural connectivity	GCST90302841	0.000795714	20.9686
T	C	0.0347332	0.00758473	0.477553	4.66412e-06	rs445018	26333	Left-hemisphere salience_ventral attention network to pallidum white-matter structural connectivity	GCST90302722	0.000795726	20.9689
C	A	-0.0326328	0.00712589	0.677301	4.66165e-06	rs9959658	26333	Cross-hemisphere white-matter structural connectivity	GCST90302852	0.000795764	20.97
C	T	-0.0445217	0.00972191	0.83115	4.66037e-06	rs476216	26333	Right-hemisphere salience_ventral attention network to right-hemisphere control network white-matter structural connectivity	GCST90302815	0.000795782	20.9704
C	T	0.0913121	0.0199388	0.0400586	4.65854e-06	rs77626203	26333	Left-hemisphere control network to hippocampus white-matter structural connectivity	GCST90302756	0.000795816	20.9713
T	A	-0.0984125	0.0214891	0.0308168	4.65758e-06	rs72786941	26333	Left-hemisphere somatomotor network to pallidum white-matter structural connectivity	GCST90302685	0.000795826	20.9716
T	C	0.0336162	0.00734009	0.455288	4.65404e-06	rs9576177	26333	Right-hemisphere control network to right-hemisphere default mode network white-matter structural connectivity	GCST90302835	0.000795881	20.973
C	T	0.115028	0.0251162	0.0262338	4.65361e-06	rs146010632	26333	Right-hemisphere visual network to caudate white-matter structural connectivity	GCST90302782	0.00079589	20.9733
G	C	0.168483	0.036787	0.0110265	4.65029e-06	rs117671984	26333	Left-hemisphere limbic network to caudate white-matter structural connectivity	GCST90302737	0.000795934	20.9744
C	G	-0.0516868	0.0112854	0.869921	4.65029e-06	rs2479728	26333	Left-hemisphere somatomotor network to right-hemisphere limbic network white-matter structural connectivity	GCST90302679	0.000795938	20.9745
A	C	-0.0407067	0.00888785	0.246764	4.649e-06	rs10886017	26333	Left-hemisphere limbic network to right-hemisphere salience_ventral attention network white-matter structural connectivity	GCST90302732	0.000795962	20.9752
G	A	0.0671808	0.0146681	0.0803657	4.64868e-06	rs7751519	26333	Right-hemisphere default mode network to thalamus white-matter structural connectivity	GCST90302844	0.00079597	20.9754
T	C	-0.0364788	0.00796459	0.320366	4.64708e-06	rs55840078	26333	Left-hemisphere dorsal attention network to right-hemisphere visual network white-matter structural connectivity	GCST90302694	0.000795991	20.9759
G	A	-0.0713579	0.0155796	0.939353	4.64483e-06	rs13312215	26333	Right-hemisphere dorsal attention network to amygdala white-matter structural connectivity	GCST90302811	0.000796022	20.9768
C	G	0.109698	0.0239502	0.023622	4.64376e-06	rs72617785	26333	Right-hemisphere visual network to right-hemisphere default mode network white-matter structural connectivity	GCST90302780	0.000796036	20.9771
T	C	0.0358861	0.0078349	0.443004	4.64323e-06	rs11160010	26333	Left-hemisphere default mode network to pallidum white-matter structural connectivity	GCST90302770	0.000796048	20.9774
G	A	-0.0517042	0.0112881	0.138246	4.64024e-06	rs2604209	26333	Left-hemisphere control network to hippocampus white-matter structural connectivity	GCST90302756	0.000796093	20.9786
G	C	0.0749593	0.016365	0.059451	4.63927e-06	rs74977559	26333	Right-hemisphere salience_ventral attention network to accumbens white-matter structural connectivity	GCST90302823	0.000796109	20.9791
A	G	-0.0728193	0.0158976	0.0587262	4.63853e-06	rs35336687	26333	Right-hemisphere limbic network to right-hemisphere default mode network white-matter structural connectivity	GCST90302826	0.000796129	20.9796
A	C	-0.119681	0.0261281	0.0259522	4.63714e-06	rs146404700	26333	Right-hemisphere visual network to caudate white-matter structural connectivity	GCST90302782	0.000796138	20.9798
G	C	-0.094279	0.0205816	0.96446	4.63351e-06	rs6056175	26333	Left-hemisphere somatomotor network to caudate white-matter structural connectivity	GCST90302683	0.000796206	20.9816
T	C	0.0369338	0.0080628	0.68399	4.63276e-06	rs6561866	26333	Right-hemisphere limbic network to caudate white-matter structural connectivity	GCST90302828	0.000796214	20.9818
T	C	0.0677047	0.0147798	0.0681329	4.62967e-06	rs80243879	26333	Right-hemisphere visual network to right-hemisphere dorsal attention network white-matter structural connectivity	GCST90302776	0.000796259	20.983
G	A	0.044052	0.00961645	0.178418	4.62967e-06	rs62459875	26333	Left-hemisphere dorsal attention network to accumbens white-matter structural connectivity	GCST90302707	0.000796261	20.9831
C	T	0.10471	0.0228577	0.0303021	4.6285e-06	rs27729	26333	Right-hemisphere dorsal attention network to hippocampus white-matter structural connectivity	GCST90302810	0.000796278	20.9835
T	C	-0.104197	0.0227449	0.0288156	4.62456e-06	rs139889371	26333	Left-hemisphere control network to left-hemisphere control network white-matter structural connectivity	GCST90302743	0.000796335	20.985
G	C	-0.0555323	0.012122	0.110032	4.62456e-06	rs74758574	26333	Left-hemisphere visual network to right-hemisphere limbic network white-matter structural connectivity	GCST90302659	0.000796336	20.985
A	G	0.0399713	0.00872522	0.718984	4.62466e-06	rs1381344	26333	Right-hemisphere control network to hippocampus white-matter structural connectivity	GCST90302840	0.000796338	20.9851
C	G	-0.0733433	0.0160098	0.0565145	4.62392e-06	rs117474629	26333	Left-hemisphere control network to thalamus white-matter structural connectivity	GCST90302752	0.000796348	20.9853
G	A	-0.0356126	0.00777349	0.632425	4.62126e-06	rs4940824	26333	Left-hemisphere visual network to right-hemisphere visual network white-matter structural connectivity	GCST90302655	0.000796396	20.9866
C	T	0.125368	0.027365	0.0192097	4.6204e-06	rs142468938	26333	Left-hemisphere default mode network to right-hemisphere control network white-matter structural connectivity	GCST90302765	0.000796409	20.987
A	C	0.0365405	0.00797586	0.560071	4.61892e-06	rs846264	26333	Right-hemisphere somatomotor network to putamen white-matter structural connectivity	GCST90302796	0.00079643	20.9875
T	C	-0.180066	0.0393019	0.0101883	4.61424e-06	rs7663947	26333	Right-hemisphere salience_ventral attention network to hippocampus white-matter structural connectivity	GCST90302821	0.000796508	20.9896
G	A	0.0360528	0.00786895	0.571584	4.61318e-06	rs11544989	26333	Left-hemisphere default mode network to hippocampus white-matter structural connectivity	GCST90302771	0.000796522	20.99
C	T	-0.0913555	0.0199394	0.0347093	4.61296e-06	rs111245230	26333	Right-hemisphere default mode network to amygdala white-matter structural connectivity	GCST90302849	0.000796524	20.99
G	A	-0.0429335	0.00937072	0.821802	4.61286e-06	rs4391173	26333	Left-hemisphere dorsal attention network to right-hemisphere default mode network white-matter structural connectivity	GCST90302700	0.000796527	20.9901
A	G	0.170298	0.0371691	0.0138737	4.61201e-06	rs115104949	26333	Right-hemisphere visual network to thalamus white-matter structural connectivity	GCST90302781	0.000796542	20.9905
C	T	0.0396219	0.0086478	0.277323	4.61148e-06	rs10500742	26333	Left-hemisphere somatomotor network to thalamus white-matter structural connectivity	GCST90302682	0.00079655	20.9907
A	G	0.0360621	0.00787084	0.319678	4.61137e-06	rs4680215	26333	Left-hemisphere control network to thalamus white-matter structural connectivity	GCST90302752	0.000796551	20.9907
C	T	0.0713559	0.0155739	0.0742149	4.61063e-06	rs71328267	26333	Right-hemisphere limbic network to accumbens white-matter structural connectivity	GCST90302833	0.00079656	20.9909
C	G	0.0366422	0.00799719	0.295089	4.60797e-06	rs62140562	26333	Left-hemisphere dorsal attention network to right-hemisphere dorsal attention network white-matter structural connectivity	GCST90302696	0.000796603	20.9921
A	G	0.056495	0.0123299	0.896366	4.60617e-06	rs1220653	26333	Left-hemisphere visual network to right-hemisphere visual network white-matter structural connectivity	GCST90302655	0.000796626	20.9927
T	A	-0.0331892	0.00724343	0.440354	4.60628e-06	rs4355374	26333	Left-hemisphere salience_ventral attention network to right-hemisphere control network white-matter structural connectivity	GCST90302717	0.000796634	20.9929
A	G	0.0896748	0.0195711	0.0386587	4.60553e-06	rs34572441	26333	Right-hemisphere control network to accumbens white-matter structural connectivity	GCST90302842	0.000796643	20.9931
A	C	0.0700415	0.015286	0.062331	4.60384e-06	rs56316407	26333	Right-hemisphere limbic network to thalamus white-matter structural connectivity	GCST90302827	0.000796667	20.9938
A	G	0.0348282	0.00760093	0.504019	4.60341e-06	rs9375707	26333	Left-hemisphere control network to amygdala white-matter structural connectivity	GCST90302757	0.000796677	20.994
G	A	0.12155	0.0265269	0.0198133	4.60267e-06	rs56253615	26333	Left-hemisphere default mode network to right-hemisphere visual network white-matter structural connectivity	GCST90302760	0.000796692	20.9944
A	G	0.0473292	0.0103289	0.175827	4.60055e-06	rs183647827	26333	Left-hemisphere salience_ventral attention network to caudate white-matter structural connectivity	GCST90302720	0.000796716	20.9951
T	C	-0.0819816	0.0178911	0.0548598	4.60013e-06	rs12721536	26333	Right-hemisphere limbic network to hippocampus white-matter structural connectivity	GCST90302831	0.000796732	20.9955
A	G	0.13609	0.0296992	0.0168431	4.59949e-06	rs72885744	26333	Left-hemisphere somatomotor network to right-hemisphere default mode network white-matter structural connectivity	GCST90302681	0.00079674	20.9957
T	C	0.0448759	0.00979329	0.172396	4.59854e-06	rs3767941	26333	Left-hemisphere control network to right-hemisphere control network white-matter structural connectivity	GCST90302750	0.000796751	20.996
T	G	0.145301	0.0317086	0.0152928	4.59738e-06	rs189156484	26333	Left-hemisphere dorsal attention network to right-hemisphere somatomotor network white-matter structural connectivity	GCST90302695	0.000796777	20.9967
A	G	0.0681591	0.0148741	0.0632581	4.59695e-06	rs62156206	26333	Right-hemisphere dorsal attention network to right-hemisphere default mode network white-matter structural connectivity	GCST90302805	0.000796782	20.9968
T	C	-0.0556635	0.0121471	0.879232	4.596e-06	rs3111298	26333	Right-hemisphere dorsal attention network to putamen white-matter structural connectivity	GCST90302808	0.0007968	20.9973
C	T	-0.034076	0.00743584	0.651934	4.59071e-06	rs238460	26333	Left-hemisphere salience_ventral attention network to right-hemisphere somatomotor network white-matter structural connectivity	GCST90302713	0.000796876	20.9993
T	C	0.0758188	0.0165443	0.0477187	4.58839e-06	rs76062111	26333	Right-hemisphere white-matter structural connectivity	GCST90302853	0.000796912	21.0002
C	T	0.0500875	0.0109293	0.142234	4.5868e-06	rs6899842	26333	Left-hemisphere salience_ventral attention network to thalamus white-matter structural connectivity	GCST90302719	0.000796943	21.0011
G	A	0.100643	0.0219604	0.0316316	4.58553e-06	rs6677481	26333	Left-hemisphere salience_ventral attention network to accumbens white-matter structural connectivity	GCST90302725	0.000796966	21.0017
C	A	-0.101758	0.0222029	0.0333865	4.58089e-06	rs140967747	26333	Left-hemisphere somatomotor network to right-hemisphere visual network white-matter structural connectivity	GCST90302675	0.000797023	21.0032
G	C	-0.155851	0.0340054	0.0118728	4.58068e-06	rs77537532	26333	Right-hemisphere salience_ventral attention network to right-hemisphere salience_ventral attention network white-matter structural connectivity	GCST90302813	0.000797034	21.0034
T	C	0.0397972	0.00868321	0.291478	4.57826e-06	rs56357810	26333	Left-hemisphere visual network to right-hemisphere salience_ventral attention network white-matter structural connectivity	GCST90302658	0.000797072	21.0045
T	C	0.146451	0.0319536	0.0194589	4.57847e-06	rs34975820	26333	Left-hemisphere somatomotor network to left-hemisphere limbic network white-matter structural connectivity	GCST90302672	0.000797074	21.0045
A	G	0.0583047	0.0127209	0.113808	4.57509e-06	rs73223638	26333	Left-hemisphere somatomotor network to amygdala white-matter structural connectivity	GCST90302687	0.000797122	21.0058
G	A	0.0686456	0.014977	0.0752557	4.57467e-06	rs187912837	26333	Left-hemisphere visual network to left-hemisphere limbic network white-matter structural connectivity	GCST90302652	0.00079713	21.006
G	A	-0.0725406	0.0158267	0.947256	4.57436e-06	rs359040	26333	Left-hemisphere somatomotor network to right-hemisphere somatomotor network white-matter structural connectivity	GCST90302676	0.000797141	21.0063
A	T	-0.0376642	0.00821743	0.636106	4.57372e-06	rs7865878	26333	Left-hemisphere salience_ventral attention network to hippocampus white-matter structural connectivity	GCST90302723	0.000797148	21.0064
C	T	-0.0808428	0.0176377	0.0469373	4.57183e-06	rs35838276	26333	Right-hemisphere somatomotor network to pallidum white-matter structural connectivity	GCST90302797	0.000797172	21.0071
A	G	0.081295	0.0177362	0.0471841	4.5712e-06	rs116983927	26333	Right-hemisphere dorsal attention network to thalamus white-matter structural connectivity	GCST90302806	0.000797186	21.0075
A	G	0.0706031	0.0154031	0.068773	4.56825e-06	rs34540355	26333	Right-hemisphere somatomotor network to amygdala white-matter structural connectivity	GCST90302799	0.000797232	21.0087
G	A	-0.151361	0.0330213	0.0154559	4.56762e-06	rs117072464	26333	Right-hemisphere limbic network to hippocampus white-matter structural connectivity	GCST90302831	0.000797247	21.0091
C	G	-0.0643645	0.0140412	0.0777624	4.56226e-06	rs12617330	26333	Right-hemisphere control network to caudate white-matter structural connectivity	GCST90302837	0.000797329	21.0112
G	A	-0.0335027	0.00730858	0.586821	4.56121e-06	rs2000883	26333	Right-hemisphere visual network to right-hemisphere default mode network white-matter structural connectivity	GCST90302780	0.000797346	21.0117
A	G	0.120459	0.0262772	0.0231872	4.55774e-06	rs112142532	26333	Left-hemisphere default mode network to pallidum white-matter structural connectivity	GCST90302770	0.000797395	21.013
T	C	-0.033488	0.00730503	0.459364	4.55628e-06	rs6112171	26333	Left-hemisphere limbic network to left-hemisphere default mode network white-matter structural connectivity	GCST90302728	0.000797421	21.0136
T	C	0.0593856	0.0129541	0.897668	4.5547e-06	rs7731904	26333	Right-hemisphere visual network to putamen white-matter structural connectivity	GCST90302783	0.000797445	21.0143
T	C	0.158991	0.0346805	0.0109231	4.55166e-06	rs137867756	26333	Left-hemisphere control network to left-hemisphere default mode network white-matter structural connectivity	GCST90302744	0.000797494	21.0156
T	C	-0.171988	0.0375154	0.0127059	4.55145e-06	rs76840454	26333	Right-hemisphere visual network to right-hemisphere salience_ventral attention network white-matter structural connectivity	GCST90302777	0.000797499	21.0157
A	G	0.158673	0.0346094	0.0121077	4.54695e-06	rs1475767	26333	Left-hemisphere default mode network to thalamus white-matter structural connectivity	GCST90302767	0.000797574	21.0177
A	G	0.0400492	0.00873536	0.746769	4.54601e-06	rs12711936	26333	Left-hemisphere visual network to right-hemisphere default mode network white-matter structural connectivity	GCST90302661	0.000797589	21.0181
G	T	-0.0460431	0.0100424	0.179124	4.54297e-06	rs113088732	26333	Right-hemisphere salience_ventral attention network to accumbens white-matter structural connectivity	GCST90302823	0.00079764	21.0194
C	T	-0.0706979	0.0154198	0.0609093	4.54224e-06	rs62455064	26333	Left-hemisphere limbic network to putamen white-matter structural connectivity	GCST90302738	0.000797643	21.0195
G	A	0.128677	0.0280655	0.0217975	4.54276e-06	rs117914354	26333	Right-hemisphere visual network to right-hemisphere limbic network white-matter structural connectivity	GCST90302778	0.000797645	21.0195
A	C	0.0373327	0.00814249	0.37783	4.54161e-06	rs13034680	26333	Right-hemisphere visual network to right-hemisphere salience_ventral attention network white-matter structural connectivity	GCST90302777	0.000797659	21.0199
C	T	-0.0541719	0.0118148	0.129798	4.53795e-06	rs76205087	26333	Right-hemisphere limbic network to pallidum white-matter structural connectivity	GCST90302830	0.000797716	21.0214
C	T	-0.13368	0.029155	0.0181317	4.53639e-06	rs141535866	26333	Left-hemisphere dorsal attention network to left-hemisphere dorsal attention network white-matter structural connectivity	GCST90302689	0.000797737	21.022
G	A	0.0329927	0.00719555	0.596985	4.53649e-06	rs4961339	26333	Left-hemisphere salience_ventral attention network to right-hemisphere dorsal attention network white-matter structural connectivity	GCST90302714	0.000797739	21.022
C	T	0.0611721	0.0133413	0.0962291	4.53607e-06	rs12146713	26333	Left-hemisphere salience_ventral attention network to hippocampus white-matter structural connectivity	GCST90302723	0.000797744	21.0222
T	G	0.0478708	0.0104398	0.159021	4.53127e-06	rs12048319	26333	Right-hemisphere somatomotor network to right-hemisphere dorsal attention network white-matter structural connectivity	GCST90302789	0.000797829	21.0244
G	A	-0.161414	0.0352013	0.0123318	4.52971e-06	rs147414313	26333	Left-hemisphere dorsal attention network to left-hemisphere control network white-matter structural connectivity	GCST90302692	0.000797844	21.0248
C	A	0.0484692	0.0105702	0.144951	4.52991e-06	rs10512398	26333	Left-hemisphere dorsal attention network to amygdala white-matter structural connectivity	GCST90302706	0.000797845	21.0248
T	C	0.0401905	0.00876454	0.765648	4.5272e-06	rs10740022	26333	Right-hemisphere somatomotor network to right-hemisphere default mode network white-matter structural connectivity	GCST90302793	0.000797887	21.0259
T	C	0.149179	0.0325313	0.0148487	4.5246e-06	rs114787269	26333	Left-hemisphere somatomotor network to left-hemisphere control network white-matter structural connectivity	GCST90302673	0.000797931	21.0271
T	C	-0.138339	0.0301667	0.0153181	4.52199e-06	rs117777484	26333	Left-hemisphere control network to right-hemisphere control network white-matter structural connectivity	GCST90302750	0.00079797	21.0281
G	A	-0.0361856	0.00789074	0.450255	4.52189e-06	rs4075352	26333	Right-hemisphere control network to hippocampus white-matter structural connectivity	GCST90302840	0.000797975	21.0282
T	C	0.0409001	0.00891865	0.274563	4.52012e-06	rs1630610	26333	Left-hemisphere limbic network to pallidum white-matter structural connectivity	GCST90302739	0.000798001	21.0289
C	G	-0.0665389	0.0145082	0.935868	4.51191e-06	rs37590	26333	Left-hemisphere dorsal attention network to right-hemisphere default mode network white-matter structural connectivity	GCST90302700	0.000798136	21.0325
A	G	-0.0511011	0.0111415	0.147709	4.50609e-06	rs59704386	26333	Right-hemisphere control network to hippocampus white-matter structural connectivity	GCST90302840	0.000798226	21.0349
G	T	0.057759	0.012593	0.100927	4.50537e-06	rs73058498	26333	Right-hemisphere somatomotor network to hippocampus white-matter structural connectivity	GCST90302798	0.000798241	21.0353
T	C	-0.0326149	0.00711091	0.556027	4.50537e-06	rs10835187	26333	Right-hemisphere salience_ventral attention network to right-hemisphere default mode network white-matter structural connectivity	GCST90302816	0.000798242	21.0353
G	C	-0.0788638	0.0171943	0.95274	4.50474e-06	rs4691515	26333	Left-hemisphere dorsal attention network to left-hemisphere default mode network white-matter structural connectivity	GCST90302693	0.000798251	21.0355
A	T	0.0450328	0.00981819	0.187996	4.5036e-06	rs13433197	26333	Left-hemisphere visual network to accumbens white-matter structural connectivity	GCST90302668	0.000798266	21.0359
G	A	0.0476945	0.0103985	0.127807	4.50402e-06	rs10965553	26333	Left-hemisphere default mode network to right-hemisphere control network white-matter structural connectivity	GCST90302765	0.000798267	21.036
A	G	-0.0733099	0.0159832	0.0649272	4.50371e-06	rs60407766	26333	Right-hemisphere salience_ventral attention network to right-hemisphere limbic network white-matter structural connectivity	GCST90302814	0.000798271	21.0361
G	C	-0.0416658	0.00908406	0.211089	4.50329e-06	rs1210225	26333	Left-hemisphere default mode network to right-hemisphere visual network white-matter structural connectivity	GCST90302760	0.000798275	21.0362
A	G	0.0434932	0.00948242	0.757848	4.50277e-06	rs3106558	26333	Left-hemisphere somatomotor network to left-hemisphere limbic network white-matter structural connectivity	GCST90302672	0.000798284	21.0364
C	A	0.0871816	0.0190071	0.0416588	4.5008e-06	rs76117131	26333	Left-hemisphere limbic network to right-hemisphere salience_ventral attention network white-matter structural connectivity	GCST90302732	0.000798309	21.0371
T	C	0.0361769	0.00788712	0.485838	4.50008e-06	rs11633076	26333	Right-hemisphere default mode network to hippocampus white-matter structural connectivity	GCST90302848	0.000798323	21.0374
G	A	-0.0336204	0.00732949	0.60451	4.49656e-06	rs2122858	26333	Left-hemisphere dorsal attention network to right-hemisphere default mode network white-matter structural connectivity	GCST90302700	0.000798383	21.039
G	C	0.0348685	0.00760142	0.593801	4.49438e-06	rs12806125	26333	Left-hemisphere somatomotor network to caudate white-matter structural connectivity	GCST90302683	0.000798417	21.0399
T	G	0.0481372	0.010494	0.148496	4.49397e-06	rs113552788	26333	Left-hemisphere limbic network to right-hemisphere dorsal attention network white-matter structural connectivity	GCST90302731	0.000798422	21.04
A	G	0.0383596	0.00836217	0.648933	4.49066e-06	rs11135444	26333	Right-hemisphere somatomotor network to amygdala white-matter structural connectivity	GCST90302799	0.000798478	21.0415
T	C	-0.0362113	0.00789382	0.455071	4.49004e-06	rs484201	26333	Left-hemisphere control network to hippocampus white-matter structural connectivity	GCST90302756	0.000798485	21.0417
G	A	-0.158433	0.0345367	0.0150574	4.48849e-06	rs150936712	26333	Left-hemisphere control network to pallidum white-matter structural connectivity	GCST90302755	0.000798514	21.0425
T	C	0.0915493	0.0199567	0.036722	4.48787e-06	rs78140396	26333	Left-hemisphere limbic network to right-hemisphere limbic network white-matter structural connectivity	GCST90302733	0.000798519	21.0426
A	G	0.0522952	0.0113993	0.150741	4.48394e-06	rs113056332	26333	Left-hemisphere default mode network to putamen white-matter structural connectivity	GCST90302769	0.000798583	21.0443
G	C	0.166223	0.0362323	0.0118374	4.48126e-06	rs182240059	26333	Left-hemisphere somatomotor network to left-hemisphere control network white-matter structural connectivity	GCST90302673	0.000798625	21.0454
A	G	0.0968626	0.0211134	0.0320333	4.48085e-06	rs59241154	26333	Left-hemisphere dorsal attention network to right-hemisphere visual network white-matter structural connectivity	GCST90302694	0.000798635	21.0457
A	G	-0.0562244	0.0122551	0.114582	4.47847e-06	rs62019481	26333	Right-hemisphere salience_ventral attention network to hippocampus white-matter structural connectivity	GCST90302821	0.000798672	21.0466
G	A	-0.143227	0.0312188	0.0160061	4.47837e-06	rs149681034	26333	Left-hemisphere salience_ventral attention network to right-hemisphere visual network white-matter structural connectivity	GCST90302712	0.000798675	21.0467
T	C	0.0342585	0.00746702	0.324681	4.47559e-06	rs62270404	26333	Left-hemisphere default mode network to right-hemisphere dorsal attention network white-matter structural connectivity	GCST90302762	0.00079872	21.0479
A	G	0.0349936	0.00762718	0.413651	4.47487e-06	rs6830543	26333	Left-hemisphere somatomotor network to hippocampus white-matter structural connectivity	GCST90302686	0.000798733	21.0483
A	G	0.0339915	0.00740858	0.515133	4.47239e-06	rs2346177	26333	Right-hemisphere default mode network to caudate white-matter structural connectivity	GCST90302845	0.000798773	21.0493
G	T	-0.156725	0.0341588	0.0113026	4.47219e-06	rs144542786	26333	Left-hemisphere somatomotor network to right-hemisphere somatomotor network white-matter structural connectivity	GCST90302676	0.000798774	21.0493
A	G	-0.0423778	0.00923608	0.812602	4.469e-06	rs4305909	26333	Left-hemisphere dorsal attention network to right-hemisphere default mode network white-matter structural connectivity	GCST90302700	0.000798829	21.0508
G	A	0.0399516	0.0087069	0.249516	4.46447e-06	rs34067694	26333	Left-hemisphere control network to amygdala white-matter structural connectivity	GCST90302757	0.000798903	21.0527
A	G	0.0532013	0.0115944	0.860577	4.46365e-06	rs2796245	26333	Right-hemisphere dorsal attention network to right-hemisphere limbic network white-matter structural connectivity	GCST90302803	0.000798915	21.053
C	T	-0.0367985	0.00801948	0.321513	4.46159e-06	rs6019619	26333	Left-hemisphere somatomotor network to caudate white-matter structural connectivity	GCST90302683	0.000798951	21.054
T	C	0.0373105	0.00813102	0.292057	4.46077e-06	rs11531456	26333	Left-hemisphere limbic network to amygdala white-matter structural connectivity	GCST90302741	0.000798959	21.0542
A	C	0.117839	0.0256801	0.0250904	4.45933e-06	rs147973348	26333	Left-hemisphere visual network to right-hemisphere visual network white-matter structural connectivity	GCST90302655	0.000798982	21.0548
C	T	-0.0439939	0.00958715	0.215192	4.45718e-06	rs1113145	26333	Left-hemisphere limbic network to pallidum white-matter structural connectivity	GCST90302739	0.000799021	21.0559
C	T	0.036611	0.00797822	0.514858	4.45656e-06	rs11225880	26333	Left-hemisphere salience_ventral attention network to putamen white-matter structural connectivity	GCST90302721	0.000799031	21.0561
T	C	0.0326297	0.00711057	0.510048	4.45574e-06	rs2131191	26333	Left-hemisphere somatomotor network to right-hemisphere salience_ventral attention network white-matter structural connectivity	GCST90302678	0.000799042	21.0564
C	T	0.0469591	0.0102331	0.173639	4.45533e-06	rs61872990	26333	Right-hemisphere salience_ventral attention network to hippocampus white-matter structural connectivity	GCST90302821	0.000799057	21.0568
C	T	-0.0424453	0.0092492	0.814708	4.45215e-06	rs7947308	26333	Left-hemisphere somatomotor network to right-hemisphere salience_ventral attention network white-matter structural connectivity	GCST90302678	0.000799104	21.058
T	C	-0.107879	0.0235075	0.0259387	4.45102e-06	rs9579831	26333	Left-hemisphere default mode network to thalamus white-matter structural connectivity	GCST90302767	0.000799123	21.0585
A	G	0.10338	0.022527	0.025918	4.45051e-06	rs73230029	26333	Left-hemisphere somatomotor network to left-hemisphere default mode network white-matter structural connectivity	GCST90302674	0.000799133	21.0588
A	C	-0.0331721	0.00722831	0.306623	4.44969e-06	rs12408387	26333	Cross-hemisphere white-matter structural connectivity	GCST90302852	0.000799144	21.0591
A	G	0.118765	0.0258785	0.0235285	4.44631e-06	rs149709881	26333	Left-hemisphere dorsal attention network to hippocampus white-matter structural connectivity	GCST90302705	0.000799192	21.0604
G	A	-0.0520762	0.0113472	0.856199	4.44601e-06	rs2429508	26333	Left-hemisphere default mode network to putamen white-matter structural connectivity	GCST90302769	0.000799197	21.0605
G	A	-0.184727	0.040251	0.0101707	4.4457e-06	rs149800842	26333	Right-hemisphere limbic network to thalamus white-matter structural connectivity	GCST90302827	0.000799208	21.0608
G	A	0.0796359	0.0173511	0.0511353	4.43915e-06	rs76727125	26333	Left-hemisphere control network to accumbens white-matter structural connectivity	GCST90302758	0.000799312	21.0635
T	C	-0.0918472	0.0200112	0.0386941	4.4368e-06	rs150861795	26333	Right-hemisphere dorsal attention network to accumbens white-matter structural connectivity	GCST90302812	0.000799352	21.0646
G	C	-0.127915	0.0278687	0.0182897	4.43435e-06	rs76757442	26333	Left-hemisphere dorsal attention network to left-hemisphere salience_ventral attention network white-matter structural connectivity	GCST90302690	0.000799396	21.0657
G	T	-0.155331	0.0338411	0.0152117	4.4321e-06	rs146590172	26333	Right-hemisphere somatomotor network to putamen white-matter structural connectivity	GCST90302796	0.000799429	21.0666
A	G	0.0389861	0.00849368	0.311281	4.43221e-06	rs71638209	26333	Right-hemisphere dorsal attention network to right-hemisphere dorsal attention network white-matter structural connectivity	GCST90302801	0.000799429	21.0666
A	G	0.0648691	0.0141325	0.0641573	4.43098e-06	rs77315389	26333	Left-hemisphere default mode network to right-hemisphere default mode network white-matter structural connectivity	GCST90302766	0.000799448	21.0671
A	T	0.0845265	0.0184146	0.0471656	4.42833e-06	rs79756360	26333	Left-hemisphere control network to right-hemisphere limbic network white-matter structural connectivity	GCST90302749	0.000799491	21.0682
T	A	0.0750945	0.0163596	0.0587166	4.42731e-06	rs80132145	26333	Left-hemisphere visual network to accumbens white-matter structural connectivity	GCST90302668	0.000799509	21.0687
C	T	0.0375487	0.00817991	0.439208	4.42486e-06	rs13062221	26333	Left-hemisphere visual network to left-hemisphere somatomotor network white-matter structural connectivity	GCST90302649	0.000799549	21.0698
A	G	0.0433444	0.00944237	0.229056	4.42364e-06	rs1630663	26333	Left-hemisphere default mode network to pallidum white-matter structural connectivity	GCST90302770	0.00079957	21.0703
C	G	0.0908337	0.019787	0.035241	4.42059e-06	rs1126930	26333	Left-hemisphere salience_ventral attention network to left-hemisphere salience_ventral attention network white-matter structural connectivity	GCST90302708	0.000799625	21.0718
C	T	-0.103021	0.0224418	0.0289048	4.42008e-06	rs117588268	26333	Left-hemisphere visual network to right-hemisphere visual network white-matter structural connectivity	GCST90302655	0.000799629	21.0719
A	G	0.0370305	0.00806625	0.296555	4.4156e-06	rs9385578	26333	Right-hemisphere salience_ventral attention network to right-hemisphere salience_ventral attention network white-matter structural connectivity	GCST90302813	0.000799702	21.0738
A	G	-0.0356363	0.00776251	0.290949	4.41499e-06	rs62104445	26333	Left-hemisphere somatomotor network to right-hemisphere somatomotor network white-matter structural connectivity	GCST90302676	0.000799711	21.074
C	T	0.0682092	0.0148563	0.0699692	4.40575e-06	rs79640667	26333	Left-hemisphere somatomotor network to left-hemisphere control network white-matter structural connectivity	GCST90302673	0.000799865	21.0781
C	T	-0.0328119	0.00714654	0.468106	4.40494e-06	rs10214266	26333	Left-hemisphere somatomotor network to right-hemisphere salience_ventral attention network white-matter structural connectivity	GCST90302678	0.000799877	21.0784
C	T	0.0588012	0.012807	0.112457	4.40464e-06	rs73123652	26333	Right-hemisphere somatomotor network to right-hemisphere limbic network white-matter structural connectivity	GCST90302791	0.000799889	21.0787
T	C	0.0444736	0.0096864	0.174676	4.40393e-06	rs11867764	26333	Left-hemisphere salience_ventral attention network to left-hemisphere salience_ventral attention network white-matter structural connectivity	GCST90302708	0.000799893	21.0788
A	C	0.133261	0.0290243	0.0189622	4.40372e-06	rs117492250	26333	Left-hemisphere salience_ventral attention network to amygdala white-matter structural connectivity	GCST90302724	0.000799898	21.079
C	G	-0.0677819	0.0147628	0.0674444	4.40281e-06	rs9645768	26333	Left-hemisphere dorsal attention network to accumbens white-matter structural connectivity	GCST90302707	0.000799912	21.0793
C	T	0.0606845	0.0132167	0.0962291	4.40058e-06	rs12146713	26333	Left-hemisphere control network to hippocampus white-matter structural connectivity	GCST90302756	0.000799948	21.0803
G	A	-0.0374661	0.00815959	0.303804	4.39714e-06	rs73230969	26333	Left-hemisphere visual network to right-hemisphere visual network white-matter structural connectivity	GCST90302655	0.000800004	21.0818
A	G	-0.106619	0.02322	0.0323227	4.39683e-06	rs62516890	26333	Right-hemisphere dorsal attention network to pallidum white-matter structural connectivity	GCST90302809	0.000800013	21.082
C	T	-0.0536271	0.011679	0.898841	4.39562e-06	rs3017526	26333	Right-hemisphere salience_ventral attention network to right-hemisphere default mode network white-matter structural connectivity	GCST90302816	0.000800036	21.0826
A	C	-0.0485627	0.0105759	0.144834	4.3941e-06	rs11630534	26333	Left-hemisphere default mode network to right-hemisphere salience_ventral attention network white-matter structural connectivity	GCST90302763	0.000800061	21.0833
C	T	0.0354136	0.00771231	0.439208	4.394e-06	rs13062221	26333	Right-hemisphere somatomotor network to right-hemisphere dorsal attention network white-matter structural connectivity	GCST90302789	0.000800061	21.0833
C	G	-0.151268	0.0329426	0.0135056	4.39319e-06	rs185452473	26333	Left-hemisphere default mode network to right-hemisphere limbic network white-matter structural connectivity	GCST90302764	0.000800075	21.0836
T	C	-0.0401186	0.00873679	0.25438	4.39198e-06	rs17405718	26333	Left-hemisphere dorsal attention network to thalamus white-matter structural connectivity	GCST90302701	0.000800092	21.0841
T	C	0.0359297	0.0078243	0.353657	4.38864e-06	rs16932483	26333	Left-hemisphere control network to right-hemisphere salience_ventral attention network white-matter structural connectivity	GCST90302748	0.000800144	21.0855
T	G	0.036419	0.00793053	0.584163	4.3849e-06	rs981679	26333	Right-hemisphere control network to pallidum white-matter structural connectivity	GCST90302839	0.000800209	21.0872
T	C	-0.0363941	0.00792485	0.68639	4.38177e-06	rs7795837	26333	Right-hemisphere somatomotor network to right-hemisphere default mode network white-matter structural connectivity	GCST90302793	0.000800261	21.0886
G	T	0.0559594	0.0121852	0.113213	4.38137e-06	rs34045202	26333	Left-hemisphere dorsal attention network to right-hemisphere limbic network white-matter structural connectivity	GCST90302698	0.000800263	21.0886
G	A	0.0367982	0.00801279	0.53418	4.38107e-06	rs6862238	26333	Left-hemisphere visual network to right-hemisphere somatomotor network white-matter structural connectivity	GCST90302656	0.000800272	21.0888
A	G	0.0349311	0.00760608	0.644132	4.37915e-06	rs6673326	26333	Left-hemisphere salience_ventral attention network to right-hemisphere default mode network white-matter structural connectivity	GCST90302718	0.000800303	21.0897
G	T	0.0357939	0.00779377	0.571049	4.37703e-06	rs3760269	26333	Right-hemisphere dorsal attention network to caudate white-matter structural connectivity	GCST90302807	0.000800341	21.0906
A	G	0.0414667	0.00902881	0.285374	4.37532e-06	rs4905798	26333	Left-hemisphere visual network to left-hemisphere somatomotor network white-matter structural connectivity	GCST90302649	0.000800368	21.0914
G	C	0.143114	0.0311606	0.017681	4.37321e-06	rs187874555	26333	Left-hemisphere visual network to putamen white-matter structural connectivity	GCST90302664	0.000800395	21.0921
A	G	-0.037165	0.00809196	0.55924	4.3729e-06	rs7677442	26333	Right-hemisphere visual network to hippocampus white-matter structural connectivity	GCST90302785	0.00080041	21.0925
T	C	-0.0479775	0.0104459	0.168587	4.36978e-06	rs9976177	26333	Left-hemisphere control network to right-hemisphere somatomotor network white-matter structural connectivity	GCST90302746	0.000800452	21.0936
T	C	0.0362905	0.0079013	0.614663	4.36968e-06	rs1596193	26333	Right-hemisphere salience_ventral attention network to caudate white-matter structural connectivity	GCST90302818	0.000800462	21.0938
C	T	0.040591	0.00883752	0.710638	4.36858e-06	rs13228856	26333	Left-hemisphere somatomotor network to left-hemisphere limbic network white-matter structural connectivity	GCST90302672	0.00080048	21.0943
T	C	-0.140268	0.0305393	0.0156879	4.36868e-06	rs142929666	26333	Left-hemisphere control network to caudate white-matter structural connectivity	GCST90302753	0.000800481	21.0943
C	G	0.113081	0.0246193	0.0236387	4.36526e-06	rs184291831	26333	Left-hemisphere limbic network to putamen white-matter structural connectivity	GCST90302738	0.000800534	21.0957
T	C	0.0406448	0.00884881	0.249695	4.36405e-06	rs56262782	26333	Left-hemisphere visual network to accumbens white-matter structural connectivity	GCST90302668	0.000800557	21.0963
T	C	-0.037415	0.00814547	0.555512	4.36174e-06	rs2267160	26333	Right-hemisphere salience_ventral attention network to putamen white-matter structural connectivity	GCST90302819	0.000800592	21.0973
T	C	0.0363504	0.00791368	0.618499	4.36154e-06	rs7814873	26333	Left-hemisphere visual network to right-hemisphere dorsal attention network white-matter structural connectivity	GCST90302657	0.000800596	21.0974
A	T	0.0448565	0.00976511	0.19679	4.35783e-06	rs34218333	26333	Left-hemisphere somatomotor network to thalamus white-matter structural connectivity	GCST90302682	0.00080066	21.0991
A	C	-0.0820131	0.0178532	0.0522348	4.35351e-06	rs12693669	26333	Left-hemisphere visual network to hippocampus white-matter structural connectivity	GCST90302666	0.00080073	21.1009
T	A	-0.123303	0.0268413	0.0239216	4.35271e-06	rs150368609	26333	Left-hemisphere visual network to hippocampus white-matter structural connectivity	GCST90302666	0.000800741	21.1012
G	T	-0.061111	0.0133027	0.0949077	4.35111e-06	rs28615306	26333	Left-hemisphere salience_ventral attention network to caudate white-matter structural connectivity	GCST90302720	0.000800776	21.1021
C	T	-0.0396212	0.00862478	0.331273	4.35091e-06	rs1866918	26333	Left-hemisphere limbic network to hippocampus white-matter structural connectivity	GCST90302740	0.000800776	21.1021
A	G	0.0429489	0.00934901	0.229056	4.34921e-06	rs1630663	26333	Right-hemisphere dorsal attention network to hippocampus white-matter structural connectivity	GCST90302810	0.000800801	21.1028
G	A	0.0455215	0.00990897	0.176245	4.34891e-06	rs12023549	26333	Left-hemisphere somatomotor network to left-hemisphere dorsal attention network white-matter structural connectivity	GCST90302670	0.000800807	21.1029
T	G	0.0423014	0.00920791	0.225452	4.3478e-06	rs113687791	26333	Right-hemisphere control network to amygdala white-matter structural connectivity	GCST90302841	0.000800828	21.1035
G	A	0.115218	0.0250799	0.0235417	4.3477e-06	rs35814677	26333	Right-hemisphere dorsal attention network to accumbens white-matter structural connectivity	GCST90302812	0.000800831	21.1036
C	G	-0.0450532	0.00980672	0.797702	4.3459e-06	rs7823150	26333	Right-hemisphere default mode network to hippocampus white-matter structural connectivity	GCST90302848	0.000800858	21.1043
G	T	-0.0373744	0.00813512	0.279706	4.344e-06	rs10413498	26333	Left-hemisphere dorsal attention network to accumbens white-matter structural connectivity	GCST90302707	0.000800889	21.1051
T	G	-0.0529643	0.0115285	0.116057	4.3441e-06	rs61827667	26333	Left-hemisphere default mode network to right-hemisphere visual network white-matter structural connectivity	GCST90302760	0.000800889	21.1051
G	T	-0.0350241	0.00762334	0.399434	4.3416e-06	rs10252734	26333	Left-hemisphere limbic network to right-hemisphere dorsal attention network white-matter structural connectivity	GCST90302731	0.000800931	21.1062
A	G	-0.0451883	0.00983526	0.215754	4.33751e-06	rs72637903	26333	Right-hemisphere visual network to pallidum white-matter structural connectivity	GCST90302784	0.000800999	21.108
G	A	0.0364866	0.0079412	0.478951	4.33591e-06	rs9516647	26333	Right-hemisphere default mode network to putamen white-matter structural connectivity	GCST90302846	0.000801025	21.1087
A	G	0.063251	0.0137662	0.0924031	4.33471e-06	rs6501725	26333	Right-hemisphere visual network to right-hemisphere control network white-matter structural connectivity	GCST90302779	0.000801048	21.1093
C	G	-0.039453	0.00858658	0.74714	4.33321e-06	rs1886883	26333	Right-hemisphere somatomotor network to caudate white-matter structural connectivity	GCST90302795	0.000801071	21.1099
G	A	0.111104	0.0241794	0.0257485	4.32803e-06	rs138912932	26333	Left-hemisphere somatomotor network to right-hemisphere default mode network white-matter structural connectivity	GCST90302681	0.000801161	21.1123
A	G	0.0449255	0.00977703	0.176006	4.32753e-06	rs61771936	26333	Right-hemisphere default mode network to amygdala white-matter structural connectivity	GCST90302849	0.000801168	21.1125
T	C	-0.0634488	0.013808	0.0903447	4.32554e-06	rs73402186	26333	Left-hemisphere limbic network to right-hemisphere salience_ventral attention network white-matter structural connectivity	GCST90302732	0.000801192	21.1131
A	C	0.133764	0.0291102	0.016989	4.32574e-06	rs146729573	26333	Left-hemisphere salience_ventral attention network to left-hemisphere default mode network white-matter structural connectivity	GCST90302711	0.000801198	21.1133
A	C	-0.0828667	0.0180334	0.0451917	4.32364e-06	rs10466199	26333	Right-hemisphere dorsal attention network to amygdala white-matter structural connectivity	GCST90302811	0.000801229	21.1141
G	A	-0.104124	0.0226593	0.969885	4.32305e-06	rs8007589	26333	Right-hemisphere salience_ventral attention network to caudate white-matter structural connectivity	GCST90302818	0.000801236	21.1143
A	G	0.101664	0.0221239	0.032441	4.32335e-06	rs73670471	26333	Left-hemisphere visual network to putamen white-matter structural connectivity	GCST90302664	0.00080124	21.1144
C	G	-0.0379183	0.00825168	0.297262	4.32285e-06	rs56043844	26333	Left-hemisphere somatomotor network to left-hemisphere dorsal attention network white-matter structural connectivity	GCST90302670	0.000801243	21.1145
C	T	0.0449478	0.00978141	0.142898	4.32265e-06	rs12174214	26333	Cross-hemisphere white-matter structural connectivity	GCST90302852	0.000801245	21.1145
T	G	0.0379426	0.00825664	0.35317	4.31927e-06	rs9512365	26333	Left-hemisphere visual network to thalamus white-matter structural connectivity	GCST90302662	0.000801307	21.1161
C	G	-0.0399145	0.00868569	0.236058	4.31847e-06	rs11790519	26333	Left-hemisphere salience_ventral attention network to left-hemisphere salience_ventral attention network white-matter structural connectivity	GCST90302708	0.000801317	21.1164
C	T	-0.131437	0.0286004	0.0163874	4.3144e-06	rs10214472	26333	Left-hemisphere dorsal attention network to right-hemisphere salience_ventral attention network white-matter structural connectivity	GCST90302697	0.000801387	21.1183
G	C	-0.0990746	0.0215584	0.0319463	4.3144e-06	rs12520323	26333	Right-hemisphere limbic network to caudate white-matter structural connectivity	GCST90302828	0.000801388	21.1183
G	C	0.0401891	0.00874465	0.273858	4.30973e-06	rs6450922	26333	Left-hemisphere limbic network to right-hemisphere salience_ventral attention network white-matter structural connectivity	GCST90302732	0.000801462	21.1202
T	C	-0.155488	0.033831	0.0134347	4.30636e-06	rs6928186	26333	Left-hemisphere dorsal attention network to caudate white-matter structural connectivity	GCST90302702	0.000801522	21.1218
C	T	0.0452548	0.00984622	0.819409	4.30338e-06	rs6570772	26333	Left-hemisphere control network to right-hemisphere limbic network white-matter structural connectivity	GCST90302749	0.00080157	21.1231
A	G	0.0374075	0.00813864	0.631209	4.3011e-06	rs12193197	26333	Left-hemisphere dorsal attention network to pallidum white-matter structural connectivity	GCST90302704	0.000801614	21.1242
A	G	-0.0366029	0.00796345	0.473091	4.29922e-06	rs10913774	26333	Right-hemisphere visual network to hippocampus white-matter structural connectivity	GCST90302785	0.000801641	21.1249
G	A	0.139723	0.0303978	0.0161429	4.29675e-06	rs143081997	26333	Right-hemisphere limbic network to thalamus white-matter structural connectivity	GCST90302827	0.000801683	21.1261
T	C	0.0698265	0.015191	0.0657979	4.29497e-06	rs75839745	26333	Left-hemisphere visual network to right-hemisphere visual network white-matter structural connectivity	GCST90302655	0.000801713	21.1269
A	G	0.0952043	0.0207117	0.0352903	4.29368e-06	rs79240379	26333	Left-hemisphere somatomotor network to right-hemisphere default mode network white-matter structural connectivity	GCST90302681	0.000801739	21.1275
C	A	-0.0665872	0.0144855	0.0941925	4.29003e-06	rs113315602	26333	Left-hemisphere visual network to pallidum white-matter structural connectivity	GCST90302665	0.0008018	21.1291
G	A	-0.052555	0.0114329	0.109875	4.28993e-06	rs17783207	26333	Left-hemisphere somatomotor network to right-hemisphere salience_ventral attention network white-matter structural connectivity	GCST90302678	0.000801801	21.1292
C	G	-0.080571	0.0175275	0.0501464	4.28963e-06	rs4590080	26333	Left-hemisphere limbic network to right-hemisphere default mode network white-matter structural connectivity	GCST90302735	0.000801805	21.1293
T	C	-0.0397541	0.0086481	0.293776	4.28904e-06	rs6691985	26333	Left-hemisphere visual network to right-hemisphere salience_ventral attention network white-matter structural connectivity	GCST90302658	0.000801814	21.1295
A	G	-0.0374314	0.00814245	0.450607	4.28479e-06	rs11571864	26333	Left-hemisphere somatomotor network to left-hemisphere limbic network white-matter structural connectivity	GCST90302672	0.000801887	21.1314
A	G	-0.0335272	0.00729315	0.597636	4.2845e-06	rs56136540	26333	Left-hemisphere somatomotor network to right-hemisphere salience_ventral attention network white-matter structural connectivity	GCST90302678	0.000801891	21.1315
T	C	-0.107306	0.023342	0.0248289	4.28381e-06	rs77678300	26333	Left-hemisphere visual network to left-hemisphere default mode network white-matter structural connectivity	GCST90302654	0.000801905	21.1319
T	C	-0.0353452	0.00768853	0.345982	4.28341e-06	rs12240534	26333	Left-hemisphere control network to right-hemisphere control network white-matter structural connectivity	GCST90302750	0.00080191	21.132
A	G	-0.0448747	0.00976144	0.200243	4.28322e-06	rs13118152	26333	Left-hemisphere salience_ventral attention network to caudate white-matter structural connectivity	GCST90302720	0.000801912	21.1321
C	T	0.0374154	0.00813864	0.323053	4.28095e-06	rs979798	26333	Left-hemisphere limbic network to right-hemisphere control network white-matter structural connectivity	GCST90302734	0.000801952	21.1331
T	C	-0.0386484	0.00840684	0.708422	4.28105e-06	rs6510842	26333	Left-hemisphere visual network to right-hemisphere visual network white-matter structural connectivity	GCST90302655	0.000801953	21.1332
T	C	0.0692295	0.0150586	0.0743174	4.27898e-06	rs12147466	26333	Right-hemisphere visual network to right-hemisphere control network white-matter structural connectivity	GCST90302779	0.000801982	21.1339
A	G	0.0554502	0.0120611	0.11521	4.27701e-06	rs11593940	26333	Right-hemisphere dorsal attention network to caudate white-matter structural connectivity	GCST90302807	0.000802017	21.1349
T	G	-0.0542354	0.0117968	0.13402	4.27691e-06	rs116119368	26333	Right-hemisphere visual network to pallidum white-matter structural connectivity	GCST90302784	0.000802026	21.1351
G	C	0.0410201	0.00892178	0.25603	4.27081e-06	rs2747682	26333	Right-hemisphere dorsal attention network to hippocampus white-matter structural connectivity	GCST90302810	0.000802124	21.1377
A	C	-0.0663377	0.014428	0.0726827	4.26874e-06	rs117067336	26333	Right-hemisphere default mode network to amygdala white-matter structural connectivity	GCST90302849	0.000802158	21.1386
T	G	-0.0456225	0.00992203	0.185075	4.26354e-06	rs891096	26333	Left-hemisphere somatomotor network to right-hemisphere control network white-matter structural connectivity	GCST90302680	0.000802247	21.1409
T	C	0.185049	0.0402446	0.0100141	4.26324e-06	rs73145830	26333	Left-hemisphere control network to right-hemisphere limbic network white-matter structural connectivity	GCST90302749	0.000802249	21.141
A	G	-0.109921	0.023905	0.0240957	4.26069e-06	rs140923385	26333	Right-hemisphere control network to right-hemisphere default mode network white-matter structural connectivity	GCST90302835	0.000802297	21.1422
T	C	-0.0440378	0.00957708	0.19693	4.26049e-06	rs4703157	26333	Left-hemisphere visual network to caudate white-matter structural connectivity	GCST90302663	0.000802299	21.1423
T	A	0.0363283	0.00790039	0.451345	4.25961e-06	rs369276930	26333	Left-hemisphere visual network to putamen white-matter structural connectivity	GCST90302664	0.000802314	21.1427
C	T	0.0934411	0.0203202	0.0390036	4.25657e-06	rs572368306	26333	Left-hemisphere default mode network to thalamus white-matter structural connectivity	GCST90302767	0.000802363	21.144
G	A	0.0353038	0.0076773	0.547326	4.25618e-06	rs9370442	26333	Right-hemisphere somatomotor network to right-hemisphere dorsal attention network white-matter structural connectivity	GCST90302789	0.000802374	21.1443
C	T	-0.0984374	0.0214057	0.966498	4.25236e-06	rs5769732	26333	Left-hemisphere visual network to right-hemisphere visual network white-matter structural connectivity	GCST90302655	0.00080244	21.146
G	A	0.147083	0.0319832	0.016474	4.25021e-06	rs145599988	26333	Left-hemisphere limbic network to right-hemisphere default mode network white-matter structural connectivity	GCST90302735	0.000802476	21.147
A	G	-0.0348954	0.00758776	0.47849	4.24717e-06	rs2322719	26333	Right-hemisphere control network to accumbens white-matter structural connectivity	GCST90302842	0.000802528	21.1483
A	T	-0.0718689	0.0156273	0.0708126	4.24688e-06	rs76764052	26333	Left-hemisphere salience_ventral attention network to caudate white-matter structural connectivity	GCST90302720	0.000802537	21.1486
C	T	-0.0744001	0.0161776	0.0634945	4.24629e-06	rs35194036	26333	Right-hemisphere somatomotor network to putamen white-matter structural connectivity	GCST90302796	0.000802546	21.1488
T	A	0.0360768	0.00784417	0.479036	4.24151e-06	rs6974040	26333	Left-hemisphere salience_ventral attention network to right-hemisphere visual network white-matter structural connectivity	GCST90302712	0.000802626	21.1509
C	A	0.0317197	0.00689679	0.488536	4.24131e-06	rs6444589	26333	Right-hemisphere white-matter structural connectivity	GCST90302853	0.000802629	21.151
C	A	0.110271	0.0239759	0.0269814	4.24024e-06	rs115363051	26333	Left-hemisphere control network to hippocampus white-matter structural connectivity	GCST90302756	0.000802645	21.1514
T	C	-0.0368626	0.00801489	0.555512	4.23985e-06	rs2267160	26333	Left-hemisphere salience_ventral attention network to putamen white-matter structural connectivity	GCST90302721	0.000802653	21.1516
T	C	-0.0736461	0.0160123	0.0659656	4.23838e-06	rs60975792	26333	Right-hemisphere somatomotor network to putamen white-matter structural connectivity	GCST90302796	0.000802681	21.1524
C	T	-0.043194	0.00939131	0.177114	4.23809e-06	rs367696705	26333	Left-hemisphere default mode network to right-hemisphere control network white-matter structural connectivity	GCST90302765	0.000802685	21.1525
A	G	0.0420356	0.00913923	0.221764	4.23565e-06	rs2182076	26333	Left-hemisphere control network to right-hemisphere limbic network white-matter structural connectivity	GCST90302749	0.000802724	21.1535
A	G	0.0458318	0.00996418	0.173598	4.23185e-06	rs6854508	26333	Left-hemisphere visual network to right-hemisphere limbic network white-matter structural connectivity	GCST90302659	0.000802789	21.1552
C	T	-0.0326662	0.0071018	0.422746	4.23078e-06	rs10241890	26333	Left-hemisphere visual network to left-hemisphere default mode network white-matter structural connectivity	GCST90302654	0.000802807	21.1557
C	G	-0.156144	0.0339465	0.0142829	4.23097e-06	rs143176687	26333	Right-hemisphere limbic network to thalamus white-matter structural connectivity	GCST90302827	0.000802808	21.1557
C	T	0.13547	0.0294512	0.0164243	4.22844e-06	rs117202094	26333	Left-hemisphere somatomotor network to hippocampus white-matter structural connectivity	GCST90302686	0.000802844	21.1567
T	G	-0.0339395	0.00737832	0.353139	4.22708e-06	rs10044587	26333	Left-hemisphere default mode network to right-hemisphere dorsal attention network white-matter structural connectivity	GCST90302762	0.000802873	21.1574
T	A	-0.0710126	0.0154374	0.0708561	4.22396e-06	rs62621128	26333	Left-hemisphere dorsal attention network to putamen white-matter structural connectivity	GCST90302703	0.000802922	21.1587
G	A	-0.0354166	0.00769919	0.290415	4.22416e-06	rs2753591	26333	Left-hemisphere somatomotor network to right-hemisphere somatomotor network white-matter structural connectivity	GCST90302676	0.000802924	21.1588
A	G	0.166289	0.0361494	0.0111374	4.22416e-06	rs143497417	26333	Left-hemisphere control network to thalamus white-matter structural connectivity	GCST90302752	0.000802926	21.1588
T	G	-0.0863157	0.0187639	0.0459499	4.22318e-06	rs78791075	26333	Left-hemisphere visual network to thalamus white-matter structural connectivity	GCST90302662	0.000802942	21.1593
C	T	-0.0696809	0.0151477	0.0593764	4.22318e-06	rs79477424	26333	Right-hemisphere visual network to right-hemisphere default mode network white-matter structural connectivity	GCST90302780	0.000802943	21.1593
A	G	-0.0354138	0.00769823	0.690179	4.21988e-06	rs4786159	26333	Left-hemisphere dorsal attention network to right-hemisphere salience_ventral attention network white-matter structural connectivity	GCST90302697	0.000802997	21.1607
C	T	0.0357705	0.00777538	0.528869	4.21512e-06	rs4794106	26333	Right-hemisphere default mode network to pallidum white-matter structural connectivity	GCST90302847	0.000803078	21.1628
T	C	-0.0338999	0.00736864	0.433543	4.21347e-06	rs2369666	26333	Left-hemisphere dorsal attention network to right-hemisphere control network white-matter structural connectivity	GCST90302699	0.000803106	21.1636
T	G	0.0404881	0.00880058	0.246939	4.2124e-06	rs139869599	26333	Left-hemisphere control network to right-hemisphere limbic network white-matter structural connectivity	GCST90302749	0.000803125	21.1641
G	T	-0.071532	0.0155482	0.0663029	4.21172e-06	rs73307474	26333	Left-hemisphere visual network to left-hemisphere limbic network white-matter structural connectivity	GCST90302652	0.00080314	21.1645
A	G	0.0562731	0.0122314	0.10741	4.21046e-06	rs112547871	26333	Left-hemisphere dorsal attention network to thalamus white-matter structural connectivity	GCST90302701	0.000803156	21.1649
C	T	-0.036703	0.00797719	0.346198	4.20485e-06	rs2024587	26333	Left-hemisphere dorsal attention network to left-hemisphere dorsal attention network white-matter structural connectivity	GCST90302689	0.000803256	21.1675
C	T	-0.0400543	0.00870543	0.267155	4.2032e-06	rs3744760	26333	Right-hemisphere visual network to right-hemisphere limbic network white-matter structural connectivity	GCST90302778	0.000803283	21.1682
G	A	0.0387986	0.00843238	0.234892	4.20165e-06	rs7559082	26333	Left-hemisphere salience_ventral attention network to right-hemisphere default mode network white-matter structural connectivity	GCST90302718	0.000803309	21.1689
G	A	0.0356647	0.00775126	0.476122	4.20165e-06	rs7009668	26333	Right-hemisphere dorsal attention network to caudate white-matter structural connectivity	GCST90302807	0.00080331	21.169
G	A	-0.0396489	0.00861708	0.750674	4.20059e-06	rs210632	26333	Left-hemisphere visual network to left-hemisphere dorsal attention network white-matter structural connectivity	GCST90302650	0.000803328	21.1694
A	G	-0.0649829	0.014123	0.083011	4.20059e-06	rs3935513	26333	Left-hemisphere salience_ventral attention network to right-hemisphere visual network white-matter structural connectivity	GCST90302712	0.000803332	21.1695
A	T	0.0481833	0.0104714	0.149881	4.19633e-06	rs9400116	26333	Right-hemisphere control network to amygdala white-matter structural connectivity	GCST90302841	0.000803404	21.1714
T	C	0.033653	0.00731357	0.538849	4.19575e-06	rs17284988	26333	Left-hemisphere dorsal attention network to right-hemisphere dorsal attention network white-matter structural connectivity	GCST90302696	0.000803414	21.1717
A	G	0.0356729	0.0077525	0.446075	4.19517e-06	rs2908004	26333	Left-hemisphere dorsal attention network to left-hemisphere limbic network white-matter structural connectivity	GCST90302691	0.000803422	21.1719
A	G	0.033449	0.00726896	0.418383	4.19228e-06	rs1739592	26333	Left-hemisphere control network to right-hemisphere default mode network white-matter structural connectivity	GCST90302751	0.000803475	21.1733
T	C	-0.0338061	0.00734652	0.301616	4.1917e-06	rs1205215	26333	Left-hemisphere white-matter structural connectivity	GCST90302851	0.000803484	21.1736
A	G	-0.14696	0.0319356	0.0134432	4.18958e-06	rs117194634	26333	Left-hemisphere control network to thalamus white-matter structural connectivity	GCST90302752	0.000803524	21.1746
C	T	0.0903638	0.019636	0.0399513	4.18553e-06	rs35843514	26333	Right-hemisphere somatomotor network to right-hemisphere somatomotor network white-matter structural connectivity	GCST90302788	0.000803588	21.1763
G	T	-0.0362968	0.00788727	0.620714	4.18562e-06	rs4689653	26333	Left-hemisphere visual network to right-hemisphere dorsal attention network white-matter structural connectivity	GCST90302657	0.000803589	21.1763
G	A	-0.0427949	0.00929929	0.78134	4.18553e-06	rs384526	26333	Right-hemisphere dorsal attention network to right-hemisphere salience_ventral attention network white-matter structural connectivity	GCST90302802	0.000803591	21.1764
G	A	-0.0550398	0.01196	0.112539	4.18456e-06	rs12592197	26333	Left-hemisphere control network to amygdala white-matter structural connectivity	GCST90302757	0.000803604	21.1767
C	G	0.0377103	0.00819377	0.687849	4.1783e-06	rs9836658	26333	Left-hemisphere visual network to caudate white-matter structural connectivity	GCST90302663	0.000803717	21.1797
A	G	0.0874675	0.019005	0.0422664	4.17773e-06	rs42278	26333	Right-hemisphere salience_ventral attention network to accumbens white-matter structural connectivity	GCST90302823	0.000803726	21.1799
C	A	-0.0357714	0.00777237	0.678495	4.17676e-06	rs3786419	26333	Left-hemisphere dorsal attention network to right-hemisphere control network white-matter structural connectivity	GCST90302699	0.00080374	21.1803
G	A	0.045449	0.009875	0.167587	4.1759e-06	rs62184403	26333	Right-hemisphere control network to right-hemisphere default mode network white-matter structural connectivity	GCST90302835	0.000803757	21.1808
T	A	0.0377743	0.00820742	0.421021	4.17542e-06	rs60603116	26333	Left-hemisphere visual network to left-hemisphere somatomotor network white-matter structural connectivity	GCST90302649	0.000803767	21.181
T	A	0.0406271	0.00882716	0.240175	4.17426e-06	rs2018125	26333	Right-hemisphere default mode network to thalamus white-matter structural connectivity	GCST90302844	0.000803785	21.1815
T	C	-0.118396	0.0257242	0.0202614	4.17378e-06	rs143592285	26333	Left-hemisphere control network to left-hemisphere default mode network white-matter structural connectivity	GCST90302744	0.000803787	21.1815
C	A	-0.0351612	0.00763952	0.490888	4.17369e-06	rs1051412	26333	Left-hemisphere visual network to right-hemisphere default mode network white-matter structural connectivity	GCST90302661	0.000803796	21.1818
A	G	0.0530256	0.0115206	0.114572	4.171e-06	rs12452912	26333	Left-hemisphere salience_ventral attention network to left-hemisphere salience_ventral attention network white-matter structural connectivity	GCST90302708	0.000803843	21.183
G	A	-0.0358161	0.00778134	0.573035	4.16812e-06	rs4703538	26333	Right-hemisphere limbic network to right-hemisphere limbic network white-matter structural connectivity	GCST90302824	0.000803893	21.1843
A	G	0.0364158	0.00791158	0.582013	4.16764e-06	rs1654728	26333	Left-hemisphere dorsal attention network to pallidum white-matter structural connectivity	GCST90302704	0.000803903	21.1846
T	C	-0.152031	0.0330293	0.0137743	4.16601e-06	rs78354248	26333	Right-hemisphere default mode network to thalamus white-matter structural connectivity	GCST90302844	0.000803926	21.1852
G	A	0.0754083	0.0163826	0.0501004	4.16514e-06	rs73112165	26333	Left-hemisphere default mode network to left-hemisphere default mode network white-matter structural connectivity	GCST90302759	0.000803939	21.1855
G	T	-0.0382756	0.00831522	0.714933	4.16303e-06	rs7337571	26333	Left-hemisphere visual network to right-hemisphere visual network white-matter structural connectivity	GCST90302655	0.000803983	21.1867
A	G	0.0664286	0.0144313	0.0582038	4.16246e-06	rs113055234	26333	Left-hemisphere default mode network to amygdala white-matter structural connectivity	GCST90302772	0.000803988	21.1868
C	T	0.0355324	0.00771904	0.694594	4.16016e-06	rs33396	26333	Left-hemisphere salience_ventral attention network to right-hemisphere salience_ventral attention network white-matter structural connectivity	GCST90302715	0.000804031	21.188
C	T	-0.121619	0.0264201	0.0246495	4.1592e-06	rs11028127	26333	Right-hemisphere somatomotor network to thalamus white-matter structural connectivity	GCST90302794	0.000804052	21.1885
G	A	-0.0352484	0.00765718	0.573271	4.15834e-06	rs12953299	26333	Left-hemisphere somatomotor network to caudate white-matter structural connectivity	GCST90302683	0.000804065	21.1889
A	T	-0.0434447	0.00943751	0.166797	4.15643e-06	rs73150583	26333	Left-hemisphere somatomotor network to right-hemisphere somatomotor network white-matter structural connectivity	GCST90302676	0.000804098	21.1897
T	A	-0.0339445	0.00737342	0.559899	4.15183e-06	rs914595	26333	Right-hemisphere salience_ventral attention network to right-hemisphere salience_ventral attention network white-matter structural connectivity	GCST90302813	0.000804176	21.1918
T	C	-0.0414836	0.00901078	0.231016	4.14897e-06	rs753269	26333	Right-hemisphere limbic network to caudate white-matter structural connectivity	GCST90302828	0.000804226	21.1931
T	C	-0.0537163	0.0116678	0.138823	4.14811e-06	rs62431872	26333	Right-hemisphere visual network to right-hemisphere limbic network white-matter structural connectivity	GCST90302778	0.000804238	21.1934
A	G	-0.0940372	0.0204254	0.0315548	4.14582e-06	rs140744113	26333	Right-hemisphere visual network to right-hemisphere default mode network white-matter structural connectivity	GCST90302780	0.000804282	21.1946
A	C	0.0717137	0.0155766	0.0623422	4.14553e-06	rs11681560	26333	Left-hemisphere control network to left-hemisphere control network white-matter structural connectivity	GCST90302743	0.000804283	21.1946
C	T	0.0826915	0.017961	0.0529673	4.14562e-06	rs150496119	26333	Left-hemisphere default mode network to right-hemisphere visual network white-matter structural connectivity	GCST90302760	0.000804287	21.1947
T	G	-0.0431102	0.00936334	0.194051	4.14152e-06	rs12357855	26333	Left-hemisphere limbic network to putamen white-matter structural connectivity	GCST90302738	0.000804357	21.1966
C	T	-0.0514462	0.0111738	0.113975	4.14124e-06	rs72843165	26333	Left-hemisphere default mode network to right-hemisphere dorsal attention network white-matter structural connectivity	GCST90302762	0.000804368	21.1969
A	G	0.0846425	0.0183836	0.0392094	4.13962e-06	rs72692155	26333	Left-hemisphere salience_ventral attention network to right-hemisphere default mode network white-matter structural connectivity	GCST90302718	0.000804389	21.1974
C	T	-0.0797535	0.0173216	0.0565822	4.13885e-06	rs12154230	26333	Left-hemisphere somatomotor network to thalamus white-matter structural connectivity	GCST90302682	0.000804403	21.1978
T	C	0.0589734	0.0128082	0.0980298	4.138e-06	rs78970793	26333	Right-hemisphere salience_ventral attention network to right-hemisphere control network white-matter structural connectivity	GCST90302815	0.000804426	21.1984
T	C	-0.0360583	0.00783134	0.650116	4.13752e-06	rs6857880	26333	Left-hemisphere visual network to left-hemisphere dorsal attention network white-matter structural connectivity	GCST90302650	0.00080443	21.1985
G	A	0.0464415	0.0100858	0.159184	4.13133e-06	rs34394051	26333	Left-hemisphere dorsal attention network to left-hemisphere control network white-matter structural connectivity	GCST90302692	0.000804529	21.2011
A	G	0.169787	0.0368715	0.0120897	4.1281e-06	rs115653038	26333	Right-hemisphere somatomotor network to right-hemisphere dorsal attention network white-matter structural connectivity	GCST90302789	0.000804595	21.2029
T	C	0.0682789	0.014827	0.0768636	4.12411e-06	rs62294148	26333	Left-hemisphere default mode network to pallidum white-matter structural connectivity	GCST90302770	0.000804668	21.2048
A	G	0.071897	0.0156126	0.0559355	4.12344e-06	rs12781952	26333	Left-hemisphere default mode network to amygdala white-matter structural connectivity	GCST90302772	0.000804676	21.205
T	C	0.0574395	0.0124722	0.891413	4.11699e-06	rs7244663	26333	Left-hemisphere control network to left-hemisphere control network white-matter structural connectivity	GCST90302743	0.000804795	21.2081
A	G	-0.0465072	0.0100984	0.170565	4.11709e-06	rs72854951	26333	Right-hemisphere somatomotor network to right-hemisphere control network white-matter structural connectivity	GCST90302792	0.000804795	21.2081
G	A	-0.0651802	0.0141526	0.0822882	4.11424e-06	rs12539748	26333	Right-hemisphere limbic network to right-hemisphere default mode network white-matter structural connectivity	GCST90302826	0.000804839	21.2093
C	T	-0.0756382	0.016423	0.941453	4.11235e-06	rs1742016	26333	Left-hemisphere dorsal attention network to caudate white-matter structural connectivity	GCST90302702	0.000804873	21.2102
A	G	-0.0504239	0.0109483	0.147097	4.11159e-06	rs17789969	26333	Left-hemisphere somatomotor network to right-hemisphere control network white-matter structural connectivity	GCST90302680	0.000804877	21.2103
A	G	-0.0955826	0.0207531	0.0389433	4.11065e-06	rs111278659	26333	Left-hemisphere default mode network to hippocampus white-matter structural connectivity	GCST90302771	0.0008049	21.2109
C	T	-0.0428267	0.00929833	0.766367	4.1079e-06	rs7244080	26333	Right-hemisphere dorsal attention network to pallidum white-matter structural connectivity	GCST90302809	0.000804951	21.2122
G	T	-0.0326215	0.00708259	0.476762	4.10733e-06	rs1025275	26333	Left-hemisphere somatomotor network to right-hemisphere somatomotor network white-matter structural connectivity	GCST90302676	0.000804959	21.2124
G	T	0.0420954	0.00913936	0.231087	4.10601e-06	rs11625486	26333	Left-hemisphere control network to right-hemisphere limbic network white-matter structural connectivity	GCST90302749	0.000804985	21.2131
C	A	-0.0497354	0.0107978	0.123964	4.10384e-06	rs16930734	26333	Left-hemisphere default mode network to right-hemisphere dorsal attention network white-matter structural connectivity	GCST90302762	0.000805027	21.2143
T	A	0.0341872	0.00742213	0.560991	4.10251e-06	rs4515509	26333	Left-hemisphere control network to thalamus white-matter structural connectivity	GCST90302752	0.000805044	21.2147
C	A	-0.174981	0.0379883	0.0121482	4.10157e-06	rs12211525	26333	Left-hemisphere visual network to left-hemisphere somatomotor network white-matter structural connectivity	GCST90302649	0.000805067	21.2153
G	T	0.138093	0.0299796	0.0154071	4.10015e-06	rs184763186	26333	Left-hemisphere somatomotor network to left-hemisphere default mode network white-matter structural connectivity	GCST90302674	0.000805085	21.2158
T	A	-0.0908592	0.0197251	0.0376801	4.0993e-06	rs114930567	26333	Left-hemisphere dorsal attention network to right-hemisphere dorsal attention network white-matter structural connectivity	GCST90302696	0.000805099	21.2161
A	T	0.0500801	0.010872	0.150853	4.09864e-06	rs113306739	26333	Left-hemisphere control network to right-hemisphere visual network white-matter structural connectivity	GCST90302745	0.000805121	21.2167
A	G	0.0346139	0.00751417	0.511241	4.09543e-06	rs17437296	26333	Left-hemisphere limbic network to right-hemisphere visual network white-matter structural connectivity	GCST90302729	0.000805172	21.2181
A	G	0.142209	0.0308713	0.0172327	4.09449e-06	rs112643784	26333	Left-hemisphere salience_ventral attention network to left-hemisphere limbic network white-matter structural connectivity	GCST90302709	0.000805182	21.2183
G	A	-0.037801	0.00820596	0.605108	4.0943e-06	rs4895910	26333	Left-hemisphere visual network to left-hemisphere salience_ventral attention network white-matter structural connectivity	GCST90302651	0.000805189	21.2185
C	T	0.0349945	0.0075966	0.427691	4.09289e-06	rs35495443	26333	Left-hemisphere visual network to right-hemisphere visual network white-matter structural connectivity	GCST90302655	0.000805213	21.2192
G	C	0.0632984	0.0137408	0.918391	4.0928e-06	rs4384720	26333	Left-hemisphere limbic network to right-hemisphere default mode network white-matter structural connectivity	GCST90302735	0.000805214	21.2192
T	C	0.114524	0.0248602	0.0235476	4.0911e-06	rs17570032	26333	Left-hemisphere visual network to left-hemisphere dorsal attention network white-matter structural connectivity	GCST90302650	0.000805255	21.2203
A	G	-0.0345381	0.00749724	0.401265	4.0895e-06	rs7732888	26333	Right-hemisphere visual network to right-hemisphere dorsal attention network white-matter structural connectivity	GCST90302776	0.000805274	21.2208
C	T	0.0548285	0.0119014	0.128218	4.08705e-06	rs62323058	26333	Left-hemisphere limbic network to left-hemisphere limbic network white-matter structural connectivity	GCST90302726	0.000805316	21.2219
A	G	0.0443574	0.00962808	0.210574	4.08338e-06	rs62262061	26333	Right-hemisphere salience_ventral attention network to thalamus white-matter structural connectivity	GCST90302817	0.000805383	21.2236
C	T	0.1138	0.0247002	0.024774	4.08028e-06	rs8097458	26333	Right-hemisphere somatomotor network to right-hemisphere dorsal attention network white-matter structural connectivity	GCST90302789	0.00080544	21.2251
A	C	0.0899908	0.0195324	0.0442206	4.08019e-06	rs28572193	26333	Left-hemisphere dorsal attention network to hippocampus white-matter structural connectivity	GCST90302705	0.000805443	21.2252
G	A	-0.0410772	0.00891541	0.297343	4.07652e-06	rs2271809	26333	Left-hemisphere somatomotor network to left-hemisphere limbic network white-matter structural connectivity	GCST90302672	0.000805506	21.2269
T	G	0.0635233	0.0137869	0.0727213	4.0754e-06	rs7544420	26333	Left-hemisphere dorsal attention network to right-hemisphere default mode network white-matter structural connectivity	GCST90302700	0.000805532	21.2275
A	G	-0.0642017	0.0139339	0.0529564	4.07333e-06	rs73116741	26333	Left-hemisphere visual network to left-hemisphere visual network white-matter structural connectivity	GCST90302648	0.000805559	21.2283
A	G	-0.0961051	0.0208573	0.040271	4.07043e-06	rs138838615	26333	Right-hemisphere somatomotor network to hippocampus white-matter structural connectivity	GCST90302798	0.000805613	21.2297
A	G	-0.0345775	0.00750403	0.480434	4.06837e-06	rs12646137	26333	Left-hemisphere somatomotor network to left-hemisphere somatomotor network white-matter structural connectivity	GCST90302669	0.000805652	21.2307
G	A	0.0378063	0.0082042	0.335538	4.06247e-06	rs11631068	26333	Right-hemisphere somatomotor network to hippocampus white-matter structural connectivity	GCST90302798	0.00080576	21.2336
C	G	-0.122543	0.0265919	0.019229	4.06032e-06	rs3731186	26333	Left-hemisphere default mode network to right-hemisphere salience_ventral attention network white-matter structural connectivity	GCST90302763	0.000805801	21.2347
G	A	-0.0465499	0.0101012	0.161638	4.05882e-06	rs72645461	26333	Left-hemisphere visual network to amygdala white-matter structural connectivity	GCST90302667	0.000805826	21.2353
G	A	-0.0825433	0.0179116	0.0499179	4.05826e-06	rs113974910	26333	Left-hemisphere visual network to right-hemisphere limbic network white-matter structural connectivity	GCST90302659	0.000805832	21.2355
C	T	-0.0378632	0.00821606	0.713987	4.05705e-06	rs2807978	26333	Left-hemisphere dorsal attention network to right-hemisphere somatomotor network white-matter structural connectivity	GCST90302695	0.000805855	21.2361
T	C	-0.0604593	0.013119	0.110504	4.05546e-06	rs116562980	26333	Left-hemisphere salience_ventral attention network to hippocampus white-matter structural connectivity	GCST90302723	0.000805887	21.2369
G	A	-0.0416772	0.0090432	0.25208	4.05238e-06	rs1546029	26333	Left-hemisphere limbic network to left-hemisphere limbic network white-matter structural connectivity	GCST90302726	0.000805939	21.2383
T	C	0.038622	0.00838021	0.35923	4.05154e-06	rs9910284	26333	Left-hemisphere visual network to pallidum white-matter structural connectivity	GCST90302665	0.000805952	21.2386
C	G	0.110201	0.0239113	0.0302922	4.05135e-06	rs9599906	26333	Left-hemisphere somatomotor network to putamen white-matter structural connectivity	GCST90302684	0.000805961	21.2389
A	G	0.036261	0.00786753	0.572026	4.04716e-06	rs55837439	26333	Right-hemisphere salience_ventral attention network to thalamus white-matter structural connectivity	GCST90302817	0.000806032	21.2407
T	C	0.0408046	0.00885297	0.267664	4.04324e-06	rs4271723	26333	Left-hemisphere somatomotor network to right-hemisphere control network white-matter structural connectivity	GCST90302680	0.000806101	21.2426
T	C	0.15926	0.0345522	0.0112766	4.04082e-06	rs72836630	26333	Left-hemisphere limbic network to left-hemisphere default mode network white-matter structural connectivity	GCST90302728	0.000806142	21.2436
T	A	0.10204	0.022138	0.0261135	4.0411e-06	rs79304768	26333	Left-hemisphere somatomotor network to right-hemisphere somatomotor network white-matter structural connectivity	GCST90302676	0.000806146	21.2437
T	C	0.0545183	0.0118279	0.109298	4.04045e-06	rs9307052	26333	Left-hemisphere default mode network to right-hemisphere visual network white-matter structural connectivity	GCST90302760	0.000806155	21.244
G	A	-0.0344748	0.0074794	0.512272	4.04027e-06	rs62065454	26333	Right-hemisphere somatomotor network to pallidum white-matter structural connectivity	GCST90302797	0.000806157	21.244
C	G	-0.0558243	0.012111	0.115405	4.03841e-06	rs433401	26333	Left-hemisphere default mode network to hippocampus white-matter structural connectivity	GCST90302771	0.000806187	21.2448
G	C	0.0593629	0.0128784	0.901288	4.03627e-06	rs242926	26333	Left-hemisphere limbic network to right-hemisphere somatomotor network white-matter structural connectivity	GCST90302730	0.000806224	21.2458
G	T	0.0686807	0.0148996	0.933913	4.03487e-06	rs4788880	26333	Right-hemisphere limbic network to thalamus white-matter structural connectivity	GCST90302827	0.00080625	21.2465
T	C	-0.0781566	0.0169551	0.0544067	4.03385e-06	rs12132049	26333	Left-hemisphere control network to right-hemisphere dorsal attention network white-matter structural connectivity	GCST90302747	0.000806269	21.247
T	G	-0.0593778	0.0128807	0.100398	4.02977e-06	rs75579162	26333	Left-hemisphere dorsal attention network to left-hemisphere limbic network white-matter structural connectivity	GCST90302691	0.000806341	21.2489
C	T	-0.039584	0.00858681	0.316993	4.0294e-06	rs11784101	26333	Left-hemisphere somatomotor network to right-hemisphere visual network white-matter structural connectivity	GCST90302675	0.000806353	21.2492
A	G	0.0738456	0.0160188	0.0575138	4.02782e-06	rs117041103	26333	Left-hemisphere dorsal attention network to right-hemisphere visual network white-matter structural connectivity	GCST90302694	0.000806378	21.2499
G	T	-0.0382143	0.00828947	0.317358	4.02717e-06	rs12532804	26333	Left-hemisphere dorsal attention network to left-hemisphere limbic network white-matter structural connectivity	GCST90302691	0.000806395	21.2503
G	A	0.0405301	0.00879171	0.233741	4.02587e-06	rs7048374	26333	Right-hemisphere somatomotor network to caudate white-matter structural connectivity	GCST90302795	0.000806414	21.2508
C	T	0.0791677	0.0171715	0.0356395	4.01902e-06	rs79621605	26333	Left-hemisphere visual network to left-hemisphere visual network white-matter structural connectivity	GCST90302648	0.000806545	21.2543
G	A	0.0360329	0.00781537	0.485324	4.01652e-06	rs3808564	26333	Left-hemisphere default mode network to pallidum white-matter structural connectivity	GCST90302770	0.000806582	21.2553
A	G	0.116148	0.0251919	0.0222741	4.01624e-06	rs3812490	26333	Left-hemisphere default mode network to right-hemisphere somatomotor network white-matter structural connectivity	GCST90302761	0.000806586	21.2554
T	C	-0.0361587	0.00784262	0.490144	4.01643e-06	rs7789657	26333	Left-hemisphere control network to right-hemisphere somatomotor network white-matter structural connectivity	GCST90302746	0.000806589	21.2554
G	T	0.0442238	0.00959186	0.169096	4.01587e-06	rs3799969	26333	Left-hemisphere dorsal attention network to right-hemisphere default mode network white-matter structural connectivity	GCST90302700	0.000806595	21.2556
C	T	-0.100999	0.0219054	0.0331699	4.01328e-06	rs9717800	26333	Right-hemisphere control network to hippocampus white-matter structural connectivity	GCST90302840	0.000806642	21.2568
G	C	0.0351325	0.00761973	0.430763	4.01255e-06	rs56068304	26333	Left-hemisphere limbic network to caudate white-matter structural connectivity	GCST90302737	0.000806656	21.2572
C	T	-0.0413291	0.00896319	0.249708	4.00774e-06	rs7932160	26333	Left-hemisphere visual network to left-hemisphere control network white-matter structural connectivity	GCST90302653	0.000806744	21.2595
T	C	0.0367632	0.0079727	0.400583	4.00488e-06	rs4761933	26333	Left-hemisphere control network to hippocampus white-matter structural connectivity	GCST90302756	0.000806798	21.261
A	G	-0.0359506	0.00779638	0.489625	4.0035e-06	rs11121010	26333	Right-hemisphere dorsal attention network to caudate white-matter structural connectivity	GCST90302807	0.000806818	21.2615
G	A	0.149699	0.0324639	0.0151041	4.00276e-06	rs149253971	26333	Left-hemisphere limbic network to left-hemisphere control network white-matter structural connectivity	GCST90302727	0.000806836	21.262
C	T	0.0375148	0.00813547	0.364671	4.00221e-06	rs4497332	26333	Right-hemisphere default mode network to pallidum white-matter structural connectivity	GCST90302847	0.000806843	21.2621
T	C	0.0341129	0.0073977	0.417201	4.00184e-06	rs55646585	26333	Left-hemisphere control network to right-hemisphere control network white-matter structural connectivity	GCST90302750	0.00080685	21.2623
A	G	0.0706012	0.0153101	0.0707258	3.99936e-06	rs79769355	26333	Left-hemisphere dorsal attention network to pallidum white-matter structural connectivity	GCST90302704	0.000806895	21.2635
G	A	-0.0350244	0.00759491	0.49868	3.99641e-06	rs4550645	26333	Left-hemisphere dorsal attention network to thalamus white-matter structural connectivity	GCST90302701	0.000806947	21.2649
G	A	0.0384485	0.00833725	0.337131	3.99485e-06	rs7326278	26333	Right-hemisphere somatomotor network to thalamus white-matter structural connectivity	GCST90302794	0.000806979	21.2657
C	A	0.0377728	0.00819069	0.701665	3.99448e-06	rs230027	26333	Left-hemisphere control network to right-hemisphere salience_ventral attention network white-matter structural connectivity	GCST90302748	0.000806987	21.2659
T	C	0.0379852	0.00823672	0.339758	3.99411e-06	rs10490657	26333	Right-hemisphere default mode network to pallidum white-matter structural connectivity	GCST90302847	0.000806992	21.2661
G	C	-0.0505816	0.010968	0.147778	3.99347e-06	rs35673311	26333	Left-hemisphere somatomotor network to thalamus white-matter structural connectivity	GCST90302682	0.000807011	21.2666
G	A	-0.11224	0.0243378	0.0249182	3.99273e-06	rs59890828	26333	Right-hemisphere limbic network to right-hemisphere control network white-matter structural connectivity	GCST90302825	0.000807015	21.2667
C	A	0.0354424	0.00768502	0.418145	3.99034e-06	rs7013938	26333	Left-hemisphere limbic network to right-hemisphere control network white-matter structural connectivity	GCST90302734	0.000807059	21.2678
C	A	-0.071934	0.0155972	0.0634903	3.98823e-06	rs78826876	26333	Left-hemisphere salience_ventral attention network to accumbens white-matter structural connectivity	GCST90302725	0.000807094	21.2688
T	G	-0.164439	0.0356547	0.0134962	3.98804e-06	rs140716746	26333	Left-hemisphere dorsal attention network to pallidum white-matter structural connectivity	GCST90302704	0.000807096	21.2688
C	T	-0.0638747	0.0138496	0.0792141	3.98749e-06	rs60091446	26333	Left-hemisphere somatomotor network to left-hemisphere somatomotor network white-matter structural connectivity	GCST90302669	0.000807109	21.2692
T	C	0.0424066	0.00919478	0.205227	3.98749e-06	rs9869337	26333	Left-hemisphere dorsal attention network to right-hemisphere visual network white-matter structural connectivity	GCST90302694	0.000807111	21.2692
C	T	-0.0470895	0.0102101	0.83115	3.98713e-06	rs476216	26333	Right-hemisphere somatomotor network to right-hemisphere somatomotor network white-matter structural connectivity	GCST90302788	0.000807118	21.2694
T	C	0.0451748	0.00979491	0.135698	3.98685e-06	rs10838794	26333	Cross-hemisphere white-matter structural connectivity	GCST90302852	0.000807125	21.2696
A	C	-0.0362905	0.00786856	0.580915	3.98648e-06	rs10189439	26333	Right-hemisphere salience_ventral attention network to caudate white-matter structural connectivity	GCST90302818	0.000807132	21.2698
A	C	0.0592516	0.0128469	0.0891626	3.98538e-06	rs57947472	26333	Left-hemisphere dorsal attention network to right-hemisphere default mode network white-matter structural connectivity	GCST90302700	0.000807147	21.2701
G	C	-0.139323	0.0302076	0.0143546	3.98428e-06	rs117621283	26333	Left-hemisphere limbic network to thalamus white-matter structural connectivity	GCST90302736	0.000807165	21.2706
G	A	-0.105847	0.0229493	0.0300624	3.98419e-06	rs138157194	26333	Left-hemisphere control network to right-hemisphere somatomotor network white-matter structural connectivity	GCST90302746	0.000807174	21.2709
C	T	0.0711407	0.0154244	0.0614335	3.98419e-06	rs76128750	26333	Left-hemisphere dorsal attention network to right-hemisphere salience_ventral attention network white-matter structural connectivity	GCST90302697	0.000807177	21.2709
A	G	0.0514055	0.0111446	0.133099	3.97695e-06	rs112691306	26333	Right-hemisphere control network to amygdala white-matter structural connectivity	GCST90302841	0.000807308	21.2744
T	C	0.161997	0.0351171	0.013444	3.96789e-06	rs34809020	26333	Right-hemisphere dorsal attention network to caudate white-matter structural connectivity	GCST90302807	0.000807468	21.2786
T	C	-0.0355204	0.00769979	0.367944	3.9657e-06	rs9879387	26333	Left-hemisphere control network to right-hemisphere dorsal attention network white-matter structural connectivity	GCST90302747	0.000807508	21.2797
C	A	-0.0448609	0.0097244	0.215572	3.96451e-06	rs397937	26333	Left-hemisphere default mode network to putamen white-matter structural connectivity	GCST90302769	0.000807531	21.2803
G	A	-0.129236	0.0280135	0.0226353	3.96214e-06	rs147886104	26333	Left-hemisphere visual network to left-hemisphere salience_ventral attention network white-matter structural connectivity	GCST90302651	0.000807572	21.2814
C	T	0.0576175	0.0124893	0.111143	3.96205e-06	rs7173725	26333	Left-hemisphere limbic network to left-hemisphere limbic network white-matter structural connectivity	GCST90302726	0.000807572	21.2814
A	G	0.0357966	0.00775928	0.543447	3.96159e-06	rs55889191	26333	Left-hemisphere somatomotor network to accumbens white-matter structural connectivity	GCST90302688	0.000807587	21.2818
T	A	0.0376977	0.00817136	0.523961	3.9615e-06	rs111913416	26333	Left-hemisphere somatomotor network to left-hemisphere limbic network white-matter structural connectivity	GCST90302672	0.000807588	21.2818
A	C	-0.0346347	0.00750738	0.35659	3.96096e-06	rs12544261	26333	Left-hemisphere control network to right-hemisphere default mode network white-matter structural connectivity	GCST90302751	0.000807597	21.282
G	A	-0.0841954	0.0182495	0.042184	3.95822e-06	rs138604580	26333	Left-hemisphere default mode network to accumbens white-matter structural connectivity	GCST90302773	0.000807651	21.2834
A	G	0.108342	0.0234825	0.0292409	3.95485e-06	rs117052016	26333	Right-hemisphere visual network to right-hemisphere salience_ventral attention network white-matter structural connectivity	GCST90302777	0.000807707	21.2849
T	C	-0.115488	0.0250301	0.0180145	3.95021e-06	rs147956566	26333	Left-hemisphere visual network to left-hemisphere visual network white-matter structural connectivity	GCST90302648	0.000807788	21.2871
A	G	-0.0689569	0.0149451	0.0710895	3.94984e-06	rs73006349	26333	Left-hemisphere visual network to accumbens white-matter structural connectivity	GCST90302668	0.000807805	21.2875
A	G	-0.0509125	0.0110343	0.109063	3.94994e-06	rs35366617	26333	Left-hemisphere default mode network to right-hemisphere control network white-matter structural connectivity	GCST90302765	0.000807808	21.2876
C	T	-0.0606444	0.0131435	0.0962291	3.94912e-06	rs12146713	26333	Right-hemisphere salience_ventral attention network to thalamus white-matter structural connectivity	GCST90302817	0.000807808	21.2876
G	A	0.169255	0.036682	0.987858	3.94794e-06	rs2423353	26333	Left-hemisphere salience_ventral attention network to putamen white-matter structural connectivity	GCST90302721	0.000807841	21.2884
G	A	-0.0534641	0.0115869	0.119733	3.94612e-06	rs79814107	26333	Right-hemisphere control network to amygdala white-matter structural connectivity	GCST90302841	0.000807865	21.2891
A	G	-0.0903766	0.0195863	0.0411651	3.94466e-06	rs114822688	26333	Right-hemisphere salience_ventral attention network to right-hemisphere limbic network white-matter structural connectivity	GCST90302814	0.000807897	21.2899
T	C	0.0406476	0.00880884	0.262598	3.94221e-06	rs2954171	26333	Left-hemisphere salience_ventral attention network to right-hemisphere limbic network white-matter structural connectivity	GCST90302716	0.000807944	21.2912
G	A	-0.0356439	0.00772421	0.510343	3.93913e-06	rs4901514	26333	Right-hemisphere default mode network to pallidum white-matter structural connectivity	GCST90302847	0.000807999	21.2926
C	T	0.0427927	0.00927333	0.223276	3.93858e-06	rs6824940	26333	Right-hemisphere salience_ventral attention network to accumbens white-matter structural connectivity	GCST90302823	0.00080801	21.2929
T	A	-0.0379556	0.00822468	0.300219	3.93387e-06	rs1470709	26333	Right-hemisphere control network to thalamus white-matter structural connectivity	GCST90302836	0.000808095	21.2952
T	C	0.063868	0.0138388	0.0817249	3.92808e-06	rs146783234	26333	Right-hemisphere somatomotor network to pallidum white-matter structural connectivity	GCST90302797	0.000808199	21.2979
G	T	0.0378274	0.00819634	0.256338	3.92799e-06	rs10872878	26333	Left-hemisphere dorsal attention network to right-hemisphere default mode network white-matter structural connectivity	GCST90302700	0.000808205	21.2981
T	G	-0.0402046	0.00871138	0.327986	3.92753e-06	rs10463692	26333	Right-hemisphere limbic network to hippocampus white-matter structural connectivity	GCST90302831	0.000808213	21.2983
G	A	-0.0869641	0.0188429	0.047575	3.92699e-06	rs4661221	26333	Right-hemisphere limbic network to pallidum white-matter structural connectivity	GCST90302830	0.000808226	21.2986
G	C	-0.0355579	0.00770444	0.377815	3.92627e-06	rs2857851	26333	Right-hemisphere somatomotor network to caudate white-matter structural connectivity	GCST90302795	0.000808237	21.2989
T	C	0.154412	0.0334557	0.0136063	3.92302e-06	rs139090166	26333	Right-hemisphere limbic network to thalamus white-matter structural connectivity	GCST90302827	0.000808296	21.3005
A	G	0.0401897	0.00870742	0.198586	3.92031e-06	rs12789028	26333	Left-hemisphere default mode network to right-hemisphere dorsal attention network white-matter structural connectivity	GCST90302762	0.000808349	21.3019
A	G	-0.0350454	0.00759278	0.325643	3.91931e-06	rs6577417	26333	Left-hemisphere salience_ventral attention network to left-hemisphere default mode network white-matter structural connectivity	GCST90302711	0.000808368	21.3023
C	G	-0.0372891	0.00807884	0.485001	3.91859e-06	rs28538586	26333	Left-hemisphere visual network to left-hemisphere salience_ventral attention network white-matter structural connectivity	GCST90302651	0.000808378	21.3026
G	C	0.0540767	0.0117159	0.113331	3.91832e-06	rs3012693	26333	Right-hemisphere limbic network to thalamus white-matter structural connectivity	GCST90302827	0.000808384	21.3028
C	T	-0.141789	0.030719	0.0157773	3.91814e-06	rs139521621	26333	Right-hemisphere somatomotor network to right-hemisphere salience_ventral attention network white-matter structural connectivity	GCST90302790	0.000808387	21.3029
A	G	0.0389218	0.00843236	0.349548	3.91643e-06	rs13209279	26333	Right-hemisphere visual network to pallidum white-matter structural connectivity	GCST90302784	0.000808418	21.3037
T	C	-0.0407106	0.00881985	0.239264	3.91598e-06	rs34161718	26333	Left-hemisphere default mode network to thalamus white-matter structural connectivity	GCST90302767	0.000808427	21.3039
A	G	0.0359476	0.00778786	0.453349	3.91498e-06	rs12123159	26333	Left-hemisphere dorsal attention network to hippocampus white-matter structural connectivity	GCST90302705	0.000808448	21.3045
C	T	0.0364676	0.00790046	0.423059	3.91426e-06	rs62132522	26333	Left-hemisphere default mode network to hippocampus white-matter structural connectivity	GCST90302771	0.000808459	21.3048
T	C	-0.0347776	0.00753417	0.52291	3.91237e-06	rs11169166	26333	Right-hemisphere dorsal attention network to thalamus white-matter structural connectivity	GCST90302806	0.000808494	21.3057
C	A	-0.0488266	0.0105777	0.845731	3.91219e-06	rs313722	26333	Right-hemisphere somatomotor network to right-hemisphere dorsal attention network white-matter structural connectivity	GCST90302789	0.000808498	21.3058
T	C	0.0380467	0.00824225	0.365214	3.91102e-06	rs34726694	26333	Right-hemisphere somatomotor network to putamen white-matter structural connectivity	GCST90302796	0.00080852	21.3064
C	T	0.0366301	0.00793531	0.557139	3.91039e-06	rs4791740	26333	Left-hemisphere dorsal attention network to putamen white-matter structural connectivity	GCST90302703	0.000808531	21.3067
T	C	-0.126438	0.0273893	0.0202199	3.90589e-06	rs13331339	26333	Left-hemisphere somatomotor network to right-hemisphere default mode network white-matter structural connectivity	GCST90302681	0.000808615	21.3089
T	G	0.0344273	0.00745769	0.437553	3.90562e-06	rs493162	26333	Left-hemisphere somatomotor network to right-hemisphere dorsal attention network white-matter structural connectivity	GCST90302677	0.000808622	21.3091
G	T	-0.0398264	0.0086272	0.249212	3.90508e-06	rs4711165	26333	Right-hemisphere dorsal attention network to amygdala white-matter structural connectivity	GCST90302811	0.000808632	21.3093
G	A	-0.133503	0.0289182	0.97986	3.90113e-06	rs4401793	26333	Left-hemisphere salience_ventral attention network to pallidum white-matter structural connectivity	GCST90302722	0.000808701	21.3111
C	T	0.0581906	0.0126044	0.102153	3.89915e-06	rs13025699	26333	Right-hemisphere salience_ventral attention network to caudate white-matter structural connectivity	GCST90302818	0.000808741	21.3122
A	C	0.0487461	0.0105586	0.112484	3.89879e-06	rs1883498	26333	Cross-hemisphere white-matter structural connectivity	GCST90302852	0.000808752	21.3125
T	G	0.0516428	0.0111859	0.857984	3.89736e-06	rs368900866	26333	Right-hemisphere somatomotor network to hippocampus white-matter structural connectivity	GCST90302798	0.000808772	21.313
A	G	-0.0533761	0.0115611	0.132236	3.89538e-06	rs73227650	26333	Left-hemisphere default mode network to hippocampus white-matter structural connectivity	GCST90302771	0.000808805	21.3139
T	C	0.0938795	0.0203331	0.0420316	3.89171e-06	rs140742528	26333	Left-hemisphere somatomotor network to right-hemisphere visual network white-matter structural connectivity	GCST90302675	0.000808877	21.3158
A	G	-0.0359416	0.00778401	0.29298	3.88642e-06	rs12734823	26333	Left-hemisphere dorsal attention network to left-hemisphere default mode network white-matter structural connectivity	GCST90302693	0.000808977	21.3184
T	G	-0.0342996	0.00742832	0.512672	3.88544e-06	rs142636152	26333	Left-hemisphere default mode network to right-hemisphere somatomotor network white-matter structural connectivity	GCST90302761	0.000808994	21.3189
C	T	0.0351986	0.00762265	0.429739	3.88141e-06	rs1363487	26333	Left-hemisphere dorsal attention network to right-hemisphere limbic network white-matter structural connectivity	GCST90302698	0.000809072	21.3209
T	A	-0.0374999	0.00812079	0.299936	3.87891e-06	rs13426120	26333	Left-hemisphere default mode network to thalamus white-matter structural connectivity	GCST90302767	0.000809118	21.3221
T	C	-0.0459485	0.00995033	0.145363	3.87856e-06	rs11857290	26333	Left-hemisphere salience_ventral attention network to right-hemisphere salience_ventral attention network white-matter structural connectivity	GCST90302715	0.000809125	21.3223
C	A	0.0370727	0.0080281	0.264726	3.87704e-06	rs1955999	26333	Left-hemisphere default mode network to right-hemisphere dorsal attention network white-matter structural connectivity	GCST90302762	0.000809154	21.3231
A	G	0.0355291	0.00769383	0.460639	3.87695e-06	rs3094215	26333	Left-hemisphere visual network to accumbens white-matter structural connectivity	GCST90302668	0.000809154	21.3231
A	T	0.0326492	0.00707015	0.502758	3.8765e-06	rs10994501	26333	Left-hemisphere somatomotor network to right-hemisphere somatomotor network white-matter structural connectivity	GCST90302676	0.000809163	21.3233
C	T	-0.0382986	0.00829349	0.286176	3.87623e-06	rs6993870	26333	Left-hemisphere limbic network to caudate white-matter structural connectivity	GCST90302737	0.000809169	21.3235
C	G	0.0378113	0.00818789	0.285593	3.87534e-06	rs780068	26333	Right-hemisphere limbic network to thalamus white-matter structural connectivity	GCST90302827	0.000809184	21.3239
T	C	-0.0941639	0.0203901	0.034354	3.87222e-06	rs74863378	26333	Right-hemisphere visual network to right-hemisphere default mode network white-matter structural connectivity	GCST90302780	0.000809242	21.3254
A	G	0.0368681	0.00798335	0.434684	3.87231e-06	rs4083422	26333	Left-hemisphere dorsal attention network to putamen white-matter structural connectivity	GCST90302703	0.000809244	21.3254
T	C	-0.173073	0.0374765	0.0108631	3.87124e-06	rs138243016	26333	Left-hemisphere visual network to left-hemisphere default mode network white-matter structural connectivity	GCST90302654	0.000809261	21.3259
C	T	-0.122433	0.0265107	0.025591	3.87026e-06	rs117364101	26333	Right-hemisphere somatomotor network to right-hemisphere limbic network white-matter structural connectivity	GCST90302791	0.000809287	21.3266
T	A	0.0355725	0.00770249	0.379338	3.86865e-06	rs1452628	26333	Right-hemisphere dorsal attention network to right-hemisphere control network white-matter structural connectivity	GCST90302804	0.000809309	21.3272
C	T	-0.03617	0.0078316	0.574683	3.86581e-06	rs10770131	26333	Right-hemisphere dorsal attention network to caudate white-matter structural connectivity	GCST90302807	0.000809364	21.3286
G	T	-0.0755464	0.0163574	0.0605675	3.86536e-06	rs76820479	26333	Left-hemisphere salience_ventral attention network to thalamus white-matter structural connectivity	GCST90302719	0.00080937	21.3288
G	A	-0.0474296	0.0102692	0.151646	3.86278e-06	rs72780760	26333	Left-hemisphere control network to thalamus white-matter structural connectivity	GCST90302752	0.00080942	21.3301
A	G	0.0481187	0.0104181	0.157279	3.86074e-06	rs61094346	26333	Left-hemisphere visual network to right-hemisphere default mode network white-matter structural connectivity	GCST90302661	0.000809466	21.3313
C	T	-0.0348258	0.00753992	0.566551	3.85869e-06	rs1644759	26333	Left-hemisphere limbic network to right-hemisphere limbic network white-matter structural connectivity	GCST90302733	0.0008095	21.3322
A	G	-0.0996148	0.0215669	0.0349463	3.85816e-06	rs72716276	26333	Left-hemisphere visual network to putamen white-matter structural connectivity	GCST90302664	0.000809506	21.3324
G	A	0.10159	0.0219945	0.0300953	3.85816e-06	rs148844665	26333	Left-hemisphere limbic network to right-hemisphere visual network white-matter structural connectivity	GCST90302729	0.000809509	21.3325
C	T	-0.0440386	0.00953438	0.83115	3.85727e-06	rs476216	26333	Right-hemisphere default mode network to right-hemisphere default mode network white-matter structural connectivity	GCST90302843	0.000809525	21.3329
C	T	-0.0410147	0.0088796	0.233024	3.85638e-06	rs4899374	26333	Left-hemisphere salience_ventral attention network to left-hemisphere control network white-matter structural connectivity	GCST90302710	0.000809544	21.3334
T	C	-0.156836	0.0339528	0.0132798	3.85177e-06	rs140850742	26333	Right-hemisphere limbic network to amygdala white-matter structural connectivity	GCST90302832	0.000809633	21.3357
T	C	0.0347548	0.00752381	0.573809	3.85017e-06	rs6013504	26333	Left-hemisphere dorsal attention network to accumbens white-matter structural connectivity	GCST90302707	0.000809658	21.3364
T	C	-0.125948	0.0272653	0.0193963	3.84928e-06	rs62364059	26333	Left-hemisphere salience_ventral attention network to right-hemisphere control network white-matter structural connectivity	GCST90302717	0.000809673	21.3368
A	G	0.0935129	0.0202437	0.0417649	3.84911e-06	rs6862160	26333	Right-hemisphere default mode network to caudate white-matter structural connectivity	GCST90302845	0.000809676	21.3368
A	G	0.0384804	0.00832985	0.271522	3.84512e-06	rs59924534	26333	Right-hemisphere limbic network to accumbens white-matter structural connectivity	GCST90302833	0.000809753	21.3389
C	A	-0.0452035	0.00978513	0.187459	3.84459e-06	rs2841682	26333	Right-hemisphere visual network to accumbens white-matter structural connectivity	GCST90302787	0.000809765	21.3392
T	C	-0.176739	0.0382581	0.0119477	3.8437e-06	rs117506424	26333	Right-hemisphere dorsal attention network to right-hemisphere limbic network white-matter structural connectivity	GCST90302803	0.000809778	21.3395
T	C	-0.0602972	0.0130519	0.0867922	3.84132e-06	rs7244515	26333	Left-hemisphere default mode network to thalamus white-matter structural connectivity	GCST90302767	0.000809831	21.341
C	T	-0.0457152	0.00989536	0.158904	3.83999e-06	rs6686039	26333	Left-hemisphere salience_ventral attention network to right-hemisphere control network white-matter structural connectivity	GCST90302717	0.000809852	21.3415
G	A	-0.0436589	0.00945016	0.824028	3.83902e-06	rs1391762	26333	Left-hemisphere default mode network to right-hemisphere salience_ventral attention network white-matter structural connectivity	GCST90302763	0.00080987	21.342
G	A	0.0325377	0.00704292	0.4526	3.83911e-06	rs1960907	26333	Left-hemisphere default mode network to right-hemisphere dorsal attention network white-matter structural connectivity	GCST90302762	0.000809871	21.342
C	A	-0.0585989	0.0126829	0.0957354	3.8316e-06	rs12749315	26333	Right-hemisphere default mode network to thalamus white-matter structural connectivity	GCST90302844	0.000810008	21.3456
C	T	0.0465072	0.0100657	0.13878	3.83089e-06	rs7316331	26333	Left-hemisphere salience_ventral attention network to right-hemisphere salience_ventral attention network white-matter structural connectivity	GCST90302715	0.000810028	21.3461
T	C	0.0468252	0.0101345	0.1606	3.83054e-06	rs35800026	26333	Left-hemisphere somatomotor network to right-hemisphere default mode network white-matter structural connectivity	GCST90302681	0.000810032	21.3463
C	T	-0.102525	0.0221891	0.966199	3.82763e-06	rs449233	26333	Left-hemisphere visual network to right-hemisphere somatomotor network white-matter structural connectivity	GCST90302656	0.00081008	21.3475
T	G	-0.102726	0.0222325	0.0290409	3.82728e-06	rs554781671	26333	Right-hemisphere default mode network to right-hemisphere default mode network white-matter structural connectivity	GCST90302843	0.000810087	21.3477
C	T	-0.0565152	0.0122311	0.109814	3.82578e-06	rs79709252	26333	Left-hemisphere limbic network to right-hemisphere salience_ventral attention network white-matter structural connectivity	GCST90302732	0.000810116	21.3485
A	C	0.04478	0.00969096	0.197668	3.8227e-06	rs1356700	26333	Right-hemisphere visual network to caudate white-matter structural connectivity	GCST90302782	0.000810181	21.3502
C	G	0.0523526	0.0113295	0.129621	3.8205e-06	rs4550447	26333	Left-hemisphere visual network to right-hemisphere dorsal attention network white-matter structural connectivity	GCST90302657	0.000810219	21.3512
T	G	-0.0610092	0.0132023	0.0851859	3.81707e-06	rs79885994	26333	Left-hemisphere default mode network to right-hemisphere somatomotor network white-matter structural connectivity	GCST90302761	0.000810287	21.353
G	C	0.160076	0.03464	0.0144836	3.81672e-06	rs75793204	26333	Left-hemisphere visual network to hippocampus white-matter structural connectivity	GCST90302666	0.000810297	21.3532
C	T	-0.117386	0.0254013	0.0247218	3.81382e-06	rs77142070	26333	Right-hemisphere default mode network to putamen white-matter structural connectivity	GCST90302846	0.000810342	21.3544
G	A	0.139936	0.0302792	0.0155447	3.80952e-06	rs146274874	26333	Left-hemisphere somatomotor network to left-hemisphere salience_ventral attention network white-matter structural connectivity	GCST90302671	0.000810434	21.3568
T	A	0.037438	0.00810062	0.515306	3.8075e-06	rs55690724	26333	Left-hemisphere visual network to left-hemisphere somatomotor network white-matter structural connectivity	GCST90302649	0.000810469	21.3578
T	C	0.0368869	0.00798127	0.298671	3.80636e-06	rs7960358	26333	Left-hemisphere dorsal attention network to right-hemisphere dorsal attention network white-matter structural connectivity	GCST90302696	0.00081049	21.3583
A	G	-0.0541331	0.0117128	0.107728	3.80592e-06	rs72731103	26333	Right-hemisphere salience_ventral attention network to right-hemisphere salience_ventral attention network white-matter structural connectivity	GCST90302813	0.000810498	21.3585
A	G	0.0755743	0.0163517	0.0599147	3.80435e-06	rs113341041	26333	Left-hemisphere dorsal attention network to left-hemisphere limbic network white-matter structural connectivity	GCST90302691	0.000810532	21.3594
G	A	-0.046386	0.010036	0.824629	3.80137e-06	rs12615921	26333	Right-hemisphere somatomotor network to right-hemisphere control network white-matter structural connectivity	GCST90302792	0.000810588	21.3609
T	G	0.0359712	0.00778262	0.447511	3.80076e-06	rs980137	26333	Left-hemisphere limbic network to left-hemisphere limbic network white-matter structural connectivity	GCST90302726	0.000810598	21.3612
C	T	0.0529283	0.0114512	0.135811	3.79953e-06	rs1333080	26333	Right-hemisphere somatomotor network to accumbens white-matter structural connectivity	GCST90302800	0.000810628	21.362
T	C	-0.0701963	0.015187	0.0584248	3.79848e-06	rs73077425	26333	Left-hemisphere somatomotor network to right-hemisphere salience_ventral attention network white-matter structural connectivity	GCST90302678	0.000810647	21.3625
G	A	0.0527875	0.0114203	0.104584	3.79586e-06	rs72712384	26333	Right-hemisphere salience_ventral attention network to right-hemisphere default mode network white-matter structural connectivity	GCST90302816	0.00081069	21.3636
C	T	-0.0333432	0.00721342	0.582391	3.79359e-06	rs2819366	26333	Left-hemisphere salience_ventral attention network to left-hemisphere default mode network white-matter structural connectivity	GCST90302711	0.000810736	21.3648
C	A	-0.0480953	0.0104048	0.1596	3.79306e-06	rs743947	26333	Left-hemisphere control network to right-hemisphere salience_ventral attention network white-matter structural connectivity	GCST90302748	0.000810747	21.3651
C	T	-0.0520009	0.0112495	0.861453	3.79132e-06	rs12944752	26333	Left-hemisphere control network to pallidum white-matter structural connectivity	GCST90302755	0.000810779	21.366
A	G	-0.0743194	0.0160768	0.0617514	3.78626e-06	rs7109626	26333	Right-hemisphere salience_ventral attention network to accumbens white-matter structural connectivity	GCST90302823	0.000810872	21.3684
G	A	-0.0462639	0.0100074	0.830916	3.78286e-06	rs2163218	26333	Left-hemisphere control network to putamen white-matter structural connectivity	GCST90302754	0.000810941	21.3702
T	C	-0.0416843	0.00901671	0.225014	3.78225e-06	rs10077379	26333	Left-hemisphere limbic network to caudate white-matter structural connectivity	GCST90302737	0.000810954	21.3706
T	C	0.0357843	0.00774031	0.430327	3.78033e-06	rs788269	26333	Right-hemisphere salience_ventral attention network to caudate white-matter structural connectivity	GCST90302818	0.00081099	21.3715
G	C	-0.0507005	0.0109667	0.864438	3.77946e-06	rs1515543	26333	Left-hemisphere limbic network to caudate white-matter structural connectivity	GCST90302737	0.000810998	21.3717
T	C	0.0787017	0.0170229	0.0532393	3.77703e-06	rs371161723	26333	Left-hemisphere salience_ventral attention network to pallidum white-matter structural connectivity	GCST90302722	0.000811051	21.3731
T	C	-0.0541536	0.0117129	0.115369	3.77433e-06	rs73529860	26333	Left-hemisphere limbic network to caudate white-matter structural connectivity	GCST90302737	0.000811097	21.3743
C	A	0.0621613	0.0134447	0.90225	3.77346e-06	rs2920861	26333	Right-hemisphere default mode network to putamen white-matter structural connectivity	GCST90302846	0.00081112	21.3749
A	G	0.0391032	0.00845748	0.266444	3.77303e-06	rs10901807	26333	Left-hemisphere somatomotor network to hippocampus white-matter structural connectivity	GCST90302686	0.000811129	21.3752
A	G	-0.0452464	0.00978603	0.153799	3.7719e-06	rs11750246	26333	Right-hemisphere default mode network to right-hemisphere default mode network white-matter structural connectivity	GCST90302843	0.000811152	21.3758
T	G	-0.0483039	0.0104473	0.17837	3.77155e-06	rs34290612	26333	Right-hemisphere visual network to hippocampus white-matter structural connectivity	GCST90302785	0.000811154	21.3758
C	G	0.125773	0.0272023	0.0202569	3.7712e-06	rs112492293	26333	Right-hemisphere somatomotor network to pallidum white-matter structural connectivity	GCST90302797	0.000811168	21.3762
G	C	-0.149013	0.0322281	0.0152233	3.76973e-06	rs76787338	26333	Right-hemisphere somatomotor network to hippocampus white-matter structural connectivity	GCST90302798	0.000811197	21.377
A	C	-0.0460411	0.0099576	0.792548	3.76929e-06	rs9839484	26333	Left-hemisphere salience_ventral attention network to putamen white-matter structural connectivity	GCST90302721	0.000811202	21.3771
C	T	-0.0420311	0.00909017	0.25085	3.76791e-06	rs9939914	26333	Left-hemisphere salience_ventral attention network to right-hemisphere limbic network white-matter structural connectivity	GCST90302716	0.000811231	21.3779
C	G	0.112037	0.0242297	0.0305522	3.76522e-06	rs144084686	26333	Left-hemisphere somatomotor network to left-hemisphere limbic network white-matter structural connectivity	GCST90302672	0.000811286	21.3793
C	T	-0.0400754	0.00866671	0.239244	3.76305e-06	rs61138285	26333	Left-hemisphere limbic network to amygdala white-matter structural connectivity	GCST90302741	0.000811324	21.3803
C	G	0.0408352	0.00883089	0.261822	3.76166e-06	rs1935819	26333	Right-hemisphere default mode network to pallidum white-matter structural connectivity	GCST90302847	0.000811349	21.381
T	C	0.13622	0.0294584	0.0187623	3.76158e-06	rs71319837	26333	Left-hemisphere somatomotor network to right-hemisphere visual network white-matter structural connectivity	GCST90302675	0.000811354	21.3811
A	T	-0.0473764	0.0102454	0.163408	3.76149e-06	rs74464317	26333	Right-hemisphere control network to thalamus white-matter structural connectivity	GCST90302836	0.00081136	21.3813
T	A	0.103964	0.0224824	0.0275047	3.75941e-06	rs11252661	26333	Right-hemisphere limbic network to putamen white-matter structural connectivity	GCST90302829	0.000811386	21.382
T	A	-0.0905875	0.0195887	0.0347658	3.75561e-06	rs114195612	26333	Left-hemisphere default mode network to left-hemisphere default mode network white-matter structural connectivity	GCST90302759	0.00081147	21.3842
C	T	0.0416983	0.00901683	0.188658	3.755e-06	rs6556290	26333	Right-hemisphere salience_ventral attention network to right-hemisphere default mode network white-matter structural connectivity	GCST90302816	0.000811477	21.3843
G	A	0.037908	0.00819718	0.308384	3.75457e-06	rs9525163	26333	Left-hemisphere somatomotor network to left-hemisphere control network white-matter structural connectivity	GCST90302673	0.000811484	21.3845
A	C	-0.181936	0.0393416	0.0104173	3.75491e-06	rs116707463	26333	Left-hemisphere visual network to thalamus white-matter structural connectivity	GCST90302662	0.000811485	21.3846
T	C	0.14625	0.0316249	0.0142328	3.75474e-06	rs12352771	26333	Left-hemisphere default mode network to right-hemisphere limbic network white-matter structural connectivity	GCST90302764	0.000811485	21.3846
A	G	-0.0964155	0.0208487	0.0328675	3.7544e-06	rs56348712	26333	Left-hemisphere limbic network to right-hemisphere dorsal attention network white-matter structural connectivity	GCST90302731	0.000811489	21.3847
G	A	0.0353288	0.00763932	0.439212	3.75319e-06	rs13033702	26333	Right-hemisphere somatomotor network to hippocampus white-matter structural connectivity	GCST90302798	0.000811513	21.3853
A	T	0.0804318	0.0173917	0.0470665	3.75111e-06	rs34077344	26333	Left-hemisphere dorsal attention network to right-hemisphere dorsal attention network white-matter structural connectivity	GCST90302696	0.000811556	21.3864
T	C	-0.0644724	0.0139405	0.0964965	3.74895e-06	rs57114166	26333	Right-hemisphere visual network to right-hemisphere somatomotor network white-matter structural connectivity	GCST90302775	0.000811592	21.3874
T	C	-0.0357386	0.00772739	0.350637	3.7474e-06	rs13112949	26333	Right-hemisphere limbic network to putamen white-matter structural connectivity	GCST90302829	0.000811627	21.3883
C	A	0.0351761	0.00760576	0.596817	3.74723e-06	rs2037606	26333	Left-hemisphere somatomotor network to hippocampus white-matter structural connectivity	GCST90302686	0.000811628	21.3883
C	T	-0.0706791	0.0152817	0.0710874	3.74438e-06	rs78499237	26333	Right-hemisphere salience_ventral attention network to amygdala white-matter structural connectivity	GCST90302822	0.000811682	21.3897
C	T	-0.0359248	0.00776736	0.508791	3.74421e-06	rs4441632	26333	Left-hemisphere somatomotor network to right-hemisphere control network white-matter structural connectivity	GCST90302680	0.000811687	21.3899
T	C	-0.0377122	0.00815375	0.70651	3.74352e-06	rs6907336	26333	Left-hemisphere control network to thalamus white-matter structural connectivity	GCST90302752	0.000811701	21.3903
A	G	0.0381533	0.00824912	0.33893	3.74343e-06	rs1802669	26333	Right-hemisphere somatomotor network to thalamus white-matter structural connectivity	GCST90302794	0.000811701	21.3903
T	C	0.162359	0.0351031	0.0120746	3.74214e-06	rs138031621	26333	Right-hemisphere somatomotor network to caudate white-matter structural connectivity	GCST90302795	0.000811725	21.3909
T	C	0.0391775	0.0084704	0.300689	3.74197e-06	rs798510	26333	Right-hemisphere default mode network to pallidum white-matter structural connectivity	GCST90302847	0.000811732	21.3911
G	C	0.109188	0.0236064	0.0288443	3.73973e-06	rs77659663	26333	Right-hemisphere dorsal attention network to right-hemisphere dorsal attention network white-matter structural connectivity	GCST90302801	0.000811778	21.3923
T	C	0.0340817	0.00736837	0.525079	3.73878e-06	rs4790874	26333	Left-hemisphere limbic network to putamen white-matter structural connectivity	GCST90302738	0.000811795	21.3928
T	C	-0.0742433	0.0160511	0.0506608	3.73801e-06	rs114395850	26333	Left-hemisphere salience_ventral attention network to right-hemisphere salience_ventral attention network white-matter structural connectivity	GCST90302715	0.000811805	21.393
G	A	-0.0501576	0.0108434	0.141135	3.73456e-06	rs2346537	26333	Right-hemisphere salience_ventral attention network to amygdala white-matter structural connectivity	GCST90302822	0.000811876	21.3949
T	G	-0.0462869	0.0100065	0.204518	3.73362e-06	rs59007384	26333	Right-hemisphere dorsal attention network to right-hemisphere limbic network white-matter structural connectivity	GCST90302803	0.000811893	21.3953
T	C	-0.163434	0.0353315	0.0112217	3.73267e-06	rs116918101	26333	Left-hemisphere somatomotor network to pallidum white-matter structural connectivity	GCST90302685	0.000811909	21.3958
G	A	0.0783581	0.0169396	0.0581496	3.73293e-06	rs13265555	26333	Left-hemisphere visual network to right-hemisphere dorsal attention network white-matter structural connectivity	GCST90302657	0.000811911	21.3958
G	A	0.0840008	0.0181592	0.0467599	3.73173e-06	rs76336211	26333	Right-hemisphere control network to accumbens white-matter structural connectivity	GCST90302842	0.000811933	21.3964
A	G	-0.0830468	0.0179528	0.0438535	3.73087e-06	rs138266973	26333	Left-hemisphere somatomotor network to left-hemisphere salience_ventral attention network white-matter structural connectivity	GCST90302671	0.000811948	21.3968
C	A	0.0626979	0.0135538	0.911632	3.73061e-06	rs460110	26333	Right-hemisphere limbic network to right-hemisphere limbic network white-matter structural connectivity	GCST90302824	0.000811953	21.3969
A	G	0.0791463	0.0171095	0.0521969	3.73018e-06	rs111372208	26333	Left-hemisphere visual network to right-hemisphere dorsal attention network white-matter structural connectivity	GCST90302657	0.000811958	21.397
G	T	0.0362526	0.00783668	0.429764	3.72761e-06	rs1524466	26333	Left-hemisphere dorsal attention network to caudate white-matter structural connectivity	GCST90302702	0.000812009	21.3984
C	G	0.0504162	0.0108983	0.116323	3.72692e-06	rs11067104	26333	Left-hemisphere salience_ventral attention network to right-hemisphere salience_ventral attention network white-matter structural connectivity	GCST90302715	0.000812025	21.3988
A	G	-0.0340743	0.00736565	0.431375	3.72615e-06	rs1158241	26333	Right-hemisphere salience_ventral attention network to right-hemisphere salience_ventral attention network white-matter structural connectivity	GCST90302813	0.000812042	21.3993
T	C	-0.0418149	0.00903888	0.242774	3.72598e-06	rs2857630	26333	Left-hemisphere dorsal attention network to left-hemisphere limbic network white-matter structural connectivity	GCST90302691	0.000812044	21.3993
C	T	-0.0583059	0.0126036	0.0962291	3.72563e-06	rs12146713	26333	Left-hemisphere dorsal attention network to right-hemisphere somatomotor network white-matter structural connectivity	GCST90302695	0.00081205	21.3995
A	T	0.0543749	0.0117537	0.142898	3.72426e-06	rs9802616	26333	Left-hemisphere salience_ventral attention network to hippocampus white-matter structural connectivity	GCST90302723	0.000812072	21.4
T	C	0.0736487	0.0159197	0.0599396	3.72332e-06	rs56297203	26333	Left-hemisphere somatomotor network to left-hemisphere somatomotor network white-matter structural connectivity	GCST90302669	0.000812096	21.4007
T	C	-0.161505	0.03491	0.0133558	3.72203e-06	rs117080990	26333	Right-hemisphere dorsal attention network to hippocampus white-matter structural connectivity	GCST90302810	0.000812118	21.4013
C	T	0.0408169	0.00882271	0.23207	3.72169e-06	rs34067321	26333	Right-hemisphere dorsal attention network to right-hemisphere salience_ventral attention network white-matter structural connectivity	GCST90302802	0.000812125	21.4014
T	C	0.032192	0.00695822	0.388562	3.71963e-06	rs11556924	26333	Left-hemisphere default mode network to right-hemisphere default mode network white-matter structural connectivity	GCST90302766	0.000812169	21.4026
A	T	0.0355787	0.00769022	0.460093	3.7192e-06	rs568201365	26333	Left-hemisphere somatomotor network to left-hemisphere control network white-matter structural connectivity	GCST90302673	0.000812175	21.4028
T	C	-0.0379541	0.00820361	0.309411	3.71869e-06	rs73260449	26333	Left-hemisphere limbic network to caudate white-matter structural connectivity	GCST90302737	0.000812184	21.403
T	C	-0.0516739	0.011169	0.159982	3.71801e-06	rs9283852	26333	Left-hemisphere visual network to thalamus white-matter structural connectivity	GCST90302662	0.000812196	21.4033
A	G	-0.0497967	0.010763	0.133701	3.71595e-06	rs7026688	26333	Left-hemisphere dorsal attention network to left-hemisphere control network white-matter structural connectivity	GCST90302692	0.000812234	21.4043
G	A	-0.130857	0.0282832	0.0180144	3.71612e-06	rs114549961	26333	Right-hemisphere control network to amygdala white-matter structural connectivity	GCST90302841	0.000812239	21.4044
T	C	0.0667792	0.0144333	0.082051	3.71441e-06	rs28860484	26333	Left-hemisphere limbic network to pallidum white-matter structural connectivity	GCST90302739	0.000812265	21.4051
C	T	0.126723	0.0273882	0.0224906	3.71168e-06	rs148108347	26333	Right-hemisphere visual network to accumbens white-matter structural connectivity	GCST90302787	0.000812327	21.4068
G	A	-0.0315284	0.00681402	0.299111	3.71014e-06	rs35763518	26333	Left-hemisphere visual network to left-hemisphere visual network white-matter structural connectivity	GCST90302648	0.000812351	21.4074
G	A	0.0600305	0.0129738	0.0817985	3.70928e-06	rs78976377	26333	Left-hemisphere somatomotor network to right-hemisphere salience_ventral attention network white-matter structural connectivity	GCST90302678	0.000812374	21.408
A	C	-0.0352498	0.00761795	0.368368	3.70647e-06	rs10231005	26333	Left-hemisphere dorsal attention network to accumbens white-matter structural connectivity	GCST90302707	0.000812426	21.4094
A	G	0.0405661	0.00876648	0.243759	3.70254e-06	rs4416803	26333	Right-hemisphere limbic network to accumbens white-matter structural connectivity	GCST90302833	0.000812499	21.4113
C	T	0.047455	0.0102551	0.178882	3.70212e-06	rs7647249	26333	Right-hemisphere default mode network to hippocampus white-matter structural connectivity	GCST90302848	0.000812514	21.4117
T	C	0.153164	0.0330987	0.0132413	3.70152e-06	rs79723698	26333	Left-hemisphere control network to left-hemisphere control network white-matter structural connectivity	GCST90302743	0.000812528	21.4121
C	T	0.0357781	0.00773162	0.397714	3.70101e-06	rs1786342	26333	Left-hemisphere somatomotor network to left-hemisphere control network white-matter structural connectivity	GCST90302673	0.000812531	21.4122
T	G	0.156864	0.0338971	0.0132513	3.69811e-06	rs73557754	26333	Right-hemisphere salience_ventral attention network to pallidum white-matter structural connectivity	GCST90302820	0.000812584	21.4135
C	G	0.07598	0.016417	0.0615401	3.68978e-06	rs12359407	26333	Right-hemisphere control network to pallidum white-matter structural connectivity	GCST90302839	0.000812751	21.418
G	A	-0.0479271	0.0103554	0.165967	3.68825e-06	rs10841781	26333	Right-hemisphere salience_ventral attention network to caudate white-matter structural connectivity	GCST90302818	0.000812784	21.4188
A	G	0.0423288	0.00914578	0.257563	3.68791e-06	rs2087927	26333	Left-hemisphere somatomotor network to amygdala white-matter structural connectivity	GCST90302687	0.000812787	21.4189
A	G	-0.110112	0.0237908	0.0293944	3.68579e-06	rs62466309	26333	Left-hemisphere visual network to right-hemisphere somatomotor network white-matter structural connectivity	GCST90302656	0.000812826	21.4199
G	T	-0.139888	0.0302228	0.0172102	3.68222e-06	rs191690201	26333	Left-hemisphere visual network to right-hemisphere limbic network white-matter structural connectivity	GCST90302659	0.000812902	21.4219
A	T	0.0383116	0.00827715	0.585567	3.68154e-06	rs583509	26333	Left-hemisphere limbic network to hippocampus white-matter structural connectivity	GCST90302740	0.000812915	21.4223
T	C	0.0322808	0.00697392	0.306789	3.67799e-06	rs4505759	26333	Right-hemisphere visual network to right-hemisphere visual network white-matter structural connectivity	GCST90302774	0.000812982	21.4241
G	A	-0.0397561	0.00858879	0.239891	3.67731e-06	rs17352829	26333	Left-hemisphere control network to right-hemisphere control network white-matter structural connectivity	GCST90302750	0.000812999	21.4245
G	A	0.0509213	0.0110008	0.126137	3.67621e-06	rs7936879	26333	Left-hemisphere dorsal attention network to right-hemisphere dorsal attention network white-matter structural connectivity	GCST90302696	0.000813012	21.4248
T	G	-0.0360943	0.00779745	0.472202	3.6746e-06	rs2470408	26333	Right-hemisphere control network to right-hemisphere control network white-matter structural connectivity	GCST90302834	0.000813052	21.4259
A	G	0.0412323	0.00890736	0.259983	3.67392e-06	rs42989	26333	Right-hemisphere salience_ventral attention network to hippocampus white-matter structural connectivity	GCST90302821	0.000813062	21.4261
C	A	-0.0352375	0.0076122	0.486157	3.67291e-06	rs4779936	26333	Left-hemisphere control network to right-hemisphere limbic network white-matter structural connectivity	GCST90302749	0.000813085	21.4268
T	C	0.0669142	0.0144551	0.0773934	3.6724e-06	rs72813104	26333	Left-hemisphere visual network to left-hemisphere limbic network white-matter structural connectivity	GCST90302652	0.000813094	21.427
T	G	-0.0345444	0.00746235	0.585805	3.67147e-06	rs921968	26333	Left-hemisphere dorsal attention network to accumbens white-matter structural connectivity	GCST90302707	0.000813112	21.4275
A	G	-0.0343633	0.00742322	0.502782	3.67139e-06	rs7183852	26333	Left-hemisphere default mode network to right-hemisphere somatomotor network white-matter structural connectivity	GCST90302761	0.000813114	21.4275
T	C	0.0615473	0.0132953	0.0908656	3.6697e-06	rs2977552	26333	Right-hemisphere default mode network to accumbens white-matter structural connectivity	GCST90302850	0.000813145	21.4284
T	C	-0.0525955	0.0113608	0.124989	3.66446e-06	rs113679164	26333	Left-hemisphere somatomotor network to caudate white-matter structural connectivity	GCST90302683	0.000813253	21.4312
T	C	-0.139537	0.0301403	0.0159496	3.66421e-06	rs77925048	26333	Right-hemisphere somatomotor network to right-hemisphere dorsal attention network white-matter structural connectivity	GCST90302789	0.000813261	21.4314
G	T	-0.0326592	0.00705431	0.516131	3.66244e-06	rs2973826	26333	Left-hemisphere somatomotor network to right-hemisphere somatomotor network white-matter structural connectivity	GCST90302676	0.000813295	21.4323
C	T	0.159965	0.0345519	0.0123712	3.66176e-06	rs115815338	26333	Left-hemisphere control network to right-hemisphere dorsal attention network white-matter structural connectivity	GCST90302747	0.000813303	21.4325
G	A	0.050659	0.0109419	0.119375	3.65982e-06	rs61759096	26333	Right-hemisphere default mode network to right-hemisphere default mode network white-matter structural connectivity	GCST90302843	0.000813344	21.4336
C	A	-0.0467568	0.0100988	0.826555	3.65797e-06	rs2165034	26333	Left-hemisphere visual network to right-hemisphere dorsal attention network white-matter structural connectivity	GCST90302657	0.000813385	21.4347
C	G	0.0343863	0.00742684	0.361263	3.65654e-06	rs7569781	26333	Left-hemisphere dorsal attention network to right-hemisphere salience_ventral attention network white-matter structural connectivity	GCST90302697	0.000813409	21.4353
T	C	0.141935	0.0306534	0.015304	3.65132e-06	rs41294506	26333	Left-hemisphere limbic network to right-hemisphere visual network white-matter structural connectivity	GCST90302729	0.000813519	21.4382
G	A	-0.0921131	0.0198928	0.0360712	3.6483e-06	rs78371996	26333	Left-hemisphere control network to right-hemisphere default mode network white-matter structural connectivity	GCST90302751	0.000813574	21.4397
A	G	-0.036781	0.00794318	0.32368	3.64762e-06	rs6775191	26333	Right-hemisphere somatomotor network to pallidum white-matter structural connectivity	GCST90302797	0.000813588	21.44
T	C	-0.116967	0.0252599	0.0224428	3.64737e-06	rs140460610	26333	Left-hemisphere visual network to amygdala white-matter structural connectivity	GCST90302667	0.000813598	21.4403
C	G	0.0366108	0.00790632	0.329905	3.64653e-06	rs6776319	26333	Left-hemisphere visual network to amygdala white-matter structural connectivity	GCST90302667	0.000813609	21.4406
A	T	0.103817	0.0224192	0.969598	3.64443e-06	rs2675057	26333	Right-hemisphere salience_ventral attention network to amygdala white-matter structural connectivity	GCST90302822	0.00081366	21.4419
G	C	-0.0788625	0.01703	0.0533772	3.64267e-06	rs10099612	26333	Left-hemisphere somatomotor network to thalamus white-matter structural connectivity	GCST90302682	0.000813688	21.4427
T	G	0.0379376	0.00819237	0.413015	3.64183e-06	rs263095	26333	Left-hemisphere limbic network to hippocampus white-matter structural connectivity	GCST90302740	0.000813705	21.4431
T	C	0.0357623	0.00772231	0.637565	3.63848e-06	rs909798	26333	Right-hemisphere dorsal attention network to right-hemisphere control network white-matter structural connectivity	GCST90302804	0.000813772	21.4449
A	C	-0.10095	0.0217977	0.0303596	3.63488e-06	rs150402081	26333	Left-hemisphere control network to right-hemisphere control network white-matter structural connectivity	GCST90302750	0.000813837	21.4466
T	C	-0.0356613	0.00769997	0.556933	3.63287e-06	rs4714352	26333	Left-hemisphere limbic network to right-hemisphere salience_ventral attention network white-matter structural connectivity	GCST90302732	0.000813884	21.4478
C	T	0.156433	0.0337767	0.0125586	3.63245e-06	rs62580560	26333	Left-hemisphere control network to caudate white-matter structural connectivity	GCST90302753	0.000813895	21.4481
T	C	0.134653	0.0290736	0.0178279	3.63128e-06	rs141080476	26333	Left-hemisphere limbic network to left-hemisphere control network white-matter structural connectivity	GCST90302727	0.000813918	21.4487
C	T	0.0414189	0.00894288	0.717553	3.63045e-06	rs1947078	26333	Left-hemisphere somatomotor network to left-hemisphere limbic network white-matter structural connectivity	GCST90302672	0.000813932	21.4491
C	T	0.0495781	0.0107042	0.143831	3.62752e-06	rs11047893	26333	Left-hemisphere control network to caudate white-matter structural connectivity	GCST90302753	0.000813987	21.4505
A	T	-0.160125	0.0345716	0.0129044	3.6271e-06	rs147847538	26333	Left-hemisphere control network to caudate white-matter structural connectivity	GCST90302753	0.000814002	21.4509
A	G	0.0596758	0.0128839	0.0925075	3.62477e-06	rs78821333	26333	Left-hemisphere dorsal attention network to amygdala white-matter structural connectivity	GCST90302706	0.000814044	21.4521
T	C	0.0345628	0.00746161	0.460373	3.62018e-06	rs11150576	26333	Left-hemisphere dorsal attention network to amygdala white-matter structural connectivity	GCST90302706	0.000814139	21.4546
A	C	-0.0349722	0.00754995	0.383411	3.6196e-06	rs10425372	26333	Right-hemisphere limbic network to amygdala white-matter structural connectivity	GCST90302832	0.000814149	21.4548
A	G	-0.0668498	0.0144318	0.92456	3.61943e-06	rs6868029	26333	Left-hemisphere visual network to right-hemisphere limbic network white-matter structural connectivity	GCST90302659	0.000814151	21.4549
G	T	-0.0788974	0.0170324	0.0510006	3.61818e-06	rs35118281	26333	Right-hemisphere limbic network to caudate white-matter structural connectivity	GCST90302828	0.000814178	21.4556
A	G	0.109162	0.0235656	0.0285325	3.61668e-06	rs17843932	26333	Left-hemisphere dorsal attention network to pallidum white-matter structural connectivity	GCST90302704	0.000814201	21.4562
G	C	0.0990208	0.0213761	0.0356651	3.61593e-06	rs146661669	26333	Right-hemisphere control network to amygdala white-matter structural connectivity	GCST90302841	0.00081422	21.4567
C	T	0.121121	0.0261462	0.0232207	3.61385e-06	rs145298007	26333	Left-hemisphere dorsal attention network to left-hemisphere limbic network white-matter structural connectivity	GCST90302691	0.000814268	21.458
A	G	-0.078195	0.0168791	0.0587286	3.61036e-06	rs79954195	26333	Left-hemisphere default mode network to putamen white-matter structural connectivity	GCST90302769	0.000814339	21.4598
A	G	-0.0871832	0.0188189	0.038268	3.60836e-06	rs75322676	26333	Left-hemisphere salience_ventral attention network to right-hemisphere control network white-matter structural connectivity	GCST90302717	0.000814372	21.4607
G	A	0.0470729	0.0101607	0.844813	3.60703e-06	rs8139822	26333	Right-hemisphere default mode network to caudate white-matter structural connectivity	GCST90302845	0.000814405	21.4616
T	C	-0.0683591	0.0147553	0.0697604	3.60678e-06	rs13107325	26333	Left-hemisphere control network to putamen white-matter structural connectivity	GCST90302754	0.000814409	21.4617
A	G	0.134144	0.0289544	0.0176735	3.60545e-06	rs139395712	26333	Left-hemisphere limbic network to left-hemisphere default mode network white-matter structural connectivity	GCST90302728	0.00081444	21.4625
G	C	0.0382325	0.0082523	0.292468	3.60496e-06	rs7208925	26333	Left-hemisphere somatomotor network to hippocampus white-matter structural connectivity	GCST90302686	0.000814444	21.4626
C	T	0.190335	0.0410827	0.0110605	3.60454e-06	rs118130905	26333	Left-hemisphere visual network to hippocampus white-matter structural connectivity	GCST90302666	0.000814451	21.4628
A	C	-0.0444644	0.00959726	0.209886	3.60355e-06	rs8036545	26333	Right-hemisphere salience_ventral attention network to thalamus white-matter structural connectivity	GCST90302817	0.000814472	21.4633
C	G	0.126985	0.0274072	0.0192905	3.5994e-06	rs145638170	26333	Right-hemisphere limbic network to thalamus white-matter structural connectivity	GCST90302827	0.000814557	21.4656
T	C	0.0359258	0.00775357	0.632528	3.59609e-06	rs1005017	26333	Left-hemisphere somatomotor network to hippocampus white-matter structural connectivity	GCST90302686	0.00081462	21.4673
G	T	-0.0869901	0.0187743	0.0480175	3.59575e-06	rs553020257	26333	Right-hemisphere control network to accumbens white-matter structural connectivity	GCST90302842	0.000814625	21.4674
C	T	0.0371439	0.00801637	0.679621	3.59517e-06	rs9478068	26333	Left-hemisphere somatomotor network to pallidum white-matter structural connectivity	GCST90302685	0.000814639	21.4677
A	G	-0.0925757	0.0199796	0.0425514	3.59517e-06	rs564789994	26333	Left-hemisphere dorsal attention network to right-hemisphere control network white-matter structural connectivity	GCST90302699	0.000814641	21.4678
G	A	0.0360814	0.00778705	0.693543	3.59517e-06	rs270685	26333	Left-hemisphere somatomotor network to left-hemisphere default mode network white-matter structural connectivity	GCST90302674	0.000814642	21.4678
G	A	0.0745384	0.0160863	0.0615671	3.59269e-06	rs73117792	26333	Left-hemisphere limbic network to right-hemisphere salience_ventral attention network white-matter structural connectivity	GCST90302732	0.000814692	21.4691
G	A	-0.0527996	0.0113946	0.129324	3.59145e-06	rs6089596	26333	Right-hemisphere visual network to accumbens white-matter structural connectivity	GCST90302787	0.000814721	21.4699
A	G	0.0843175	0.0181964	0.0392094	3.59087e-06	rs72692155	26333	Left-hemisphere salience_ventral attention network to right-hemisphere dorsal attention network white-matter structural connectivity	GCST90302714	0.000814723	21.47
G	A	-0.0501134	0.0108148	0.85728	3.59054e-06	rs2409190	26333	Right-hemisphere somatomotor network to right-hemisphere control network white-matter structural connectivity	GCST90302792	0.000814735	21.4703
C	T	-0.0457549	0.00987401	0.160437	3.58889e-06	rs73945977	26333	Left-hemisphere dorsal attention network to right-hemisphere default mode network white-matter structural connectivity	GCST90302700	0.000814768	21.4711
T	A	-0.0328931	0.00709837	0.611562	3.58848e-06	rs2377019	26333	Left-hemisphere default mode network to right-hemisphere default mode network white-matter structural connectivity	GCST90302766	0.000814776	21.4714
T	C	0.188796	0.0407424	0.00955075	3.58864e-06	rs117173579	26333	Right-hemisphere default mode network to putamen white-matter structural connectivity	GCST90302846	0.000814776	21.4714
G	T	0.0360898	0.00778817	0.602008	3.5879e-06	rs2855745	26333	Right-hemisphere somatomotor network to hippocampus white-matter structural connectivity	GCST90302798	0.000814786	21.4716
G	A	0.0770949	0.0166366	0.0603945	3.58558e-06	rs554310688	26333	Left-hemisphere dorsal attention network to left-hemisphere dorsal attention network white-matter structural connectivity	GCST90302689	0.000814831	21.4728
G	A	-0.0530173	0.0114408	0.864104	3.58558e-06	rs4240619	26333	Left-hemisphere default mode network to hippocampus white-matter structural connectivity	GCST90302771	0.000814832	21.4728
A	C	0.0411638	0.00888257	0.261285	3.58278e-06	rs12379293	26333	Left-hemisphere somatomotor network to thalamus white-matter structural connectivity	GCST90302682	0.000814891	21.4744
G	A	0.0787037	0.0169831	0.951947	3.5827e-06	rs6781768	26333	Left-hemisphere salience_ventral attention network to right-hemisphere dorsal attention network white-matter structural connectivity	GCST90302714	0.000814896	21.4745
T	C	0.0312635	0.00674608	0.501219	3.58121e-06	rs12522188	26333	Cross-hemisphere white-matter structural connectivity	GCST90302852	0.000814925	21.4753
C	A	0.135921	0.0293285	0.017105	3.57899e-06	rs181760761	26333	Right-hemisphere somatomotor network to caudate white-matter structural connectivity	GCST90302795	0.000814965	21.4763
T	C	0.0437124	0.00943198	0.183512	3.57816e-06	rs7875112	26333	Right-hemisphere salience_ventral attention network to right-hemisphere salience_ventral attention network white-matter structural connectivity	GCST90302813	0.000814984	21.4768
A	T	0.0362404	0.00781968	0.637233	3.57791e-06	rs1750811	26333	Right-hemisphere limbic network to caudate white-matter structural connectivity	GCST90302828	0.000814992	21.4771
A	T	-0.0971324	0.0209577	0.0365808	3.57479e-06	rs185974557	26333	Left-hemisphere salience_ventral attention network to caudate white-matter structural connectivity	GCST90302720	0.000815054	21.4787
A	T	-0.0445511	0.00961245	0.208385	3.57404e-06	rs8091870	26333	Right-hemisphere visual network to accumbens white-matter structural connectivity	GCST90302787	0.000815069	21.4791
T	C	-0.154214	0.0332727	0.0121357	3.57174e-06	rs149470034	26333	Left-hemisphere dorsal attention network to left-hemisphere default mode network white-matter structural connectivity	GCST90302693	0.000815112	21.4802
C	T	0.0642108	0.0138539	0.0796986	3.57215e-06	rs34480533	26333	Left-hemisphere visual network to left-hemisphere dorsal attention network white-matter structural connectivity	GCST90302650	0.000815113	21.4802
T	G	-0.0449917	0.00970725	0.186484	3.57182e-06	rs1992203	26333	Left-hemisphere limbic network to amygdala white-matter structural connectivity	GCST90302741	0.000815113	21.4803
T	A	0.0354837	0.00765575	0.678726	3.571e-06	rs1136950	26333	Left-hemisphere salience_ventral attention network to right-hemisphere default mode network white-matter structural connectivity	GCST90302718	0.000815132	21.4807
A	G	0.146963	0.0317068	0.0155602	3.56812e-06	rs61761649	26333	Right-hemisphere visual network to right-hemisphere control network white-matter structural connectivity	GCST90302779	0.000815186	21.4822
T	C	-0.0993438	0.0214324	0.0271069	3.56541e-06	rs73899503	26333	Right-hemisphere salience_ventral attention network to right-hemisphere default mode network white-matter structural connectivity	GCST90302816	0.00081524	21.4836
A	G	-0.180275	0.0388914	0.00996317	3.56344e-06	rs75657312	26333	Left-hemisphere somatomotor network to right-hemisphere dorsal attention network white-matter structural connectivity	GCST90302677	0.000815285	21.4848
T	C	0.0385675	0.0083202	0.550531	3.56238e-06	rs3948655	26333	Right-hemisphere limbic network to hippocampus white-matter structural connectivity	GCST90302831	0.000815306	21.4854
G	T	-0.0842748	0.0181794	0.0451926	3.55664e-06	rs142401955	26333	Right-hemisphere default mode network to accumbens white-matter structural connectivity	GCST90302850	0.000815421	21.4884
A	G	0.041549	0.00896272	0.747841	3.55631e-06	rs7633013	26333	Right-hemisphere dorsal attention network to right-hemisphere dorsal attention network white-matter structural connectivity	GCST90302801	0.00081543	21.4886
G	A	0.0417211	0.0089998	0.77705	3.55582e-06	rs7584239	26333	Left-hemisphere control network to left-hemisphere control network white-matter structural connectivity	GCST90302743	0.000815438	21.4888
T	C	0.0614112	0.0132466	0.107813	3.55222e-06	rs4712934	26333	Left-hemisphere visual network to pallidum white-matter structural connectivity	GCST90302665	0.000815514	21.4908
T	G	-0.0671865	0.01449	0.0691529	3.53948e-06	rs12570447	26333	Left-hemisphere default mode network to right-hemisphere visual network white-matter structural connectivity	GCST90302760	0.000815779	21.4978
T	C	0.0381242	0.00822202	0.287758	3.53761e-06	rs34066761	26333	Right-hemisphere limbic network to putamen white-matter structural connectivity	GCST90302829	0.000815811	21.4987
G	C	-0.165284	0.035644	0.0105625	3.53346e-06	rs6105679	26333	Left-hemisphere control network to right-hemisphere default mode network white-matter structural connectivity	GCST90302751	0.000815894	21.5009
T	A	0.0878083	0.0189361	0.0448177	3.53378e-06	rs79668530	26333	Right-hemisphere salience_ventral attention network to caudate white-matter structural connectivity	GCST90302818	0.000815897	21.5009
T	C	0.136544	0.0294455	0.0195179	3.53183e-06	rs138342776	26333	Left-hemisphere limbic network to hippocampus white-matter structural connectivity	GCST90302740	0.000815929	21.5018
T	G	-0.125864	0.0271416	0.0217163	3.52947e-06	rs149783020	26333	Left-hemisphere visual network to right-hemisphere default mode network white-matter structural connectivity	GCST90302661	0.000815976	21.503
C	G	0.0463851	0.0100024	0.169299	3.52834e-06	rs11132414	26333	Right-hemisphere control network to amygdala white-matter structural connectivity	GCST90302841	0.000816007	21.5038
A	G	-0.0517215	0.011153	0.138886	3.52744e-06	rs59949404	26333	Right-hemisphere somatomotor network to right-hemisphere dorsal attention network white-matter structural connectivity	GCST90302789	0.000816026	21.5043
C	T	0.10191	0.0219747	0.0362243	3.52468e-06	rs113319379	26333	Right-hemisphere visual network to right-hemisphere somatomotor network white-matter structural connectivity	GCST90302775	0.00081608	21.5058
G	C	-0.0706826	0.0152409	0.0757415	3.5233e-06	rs112159346	26333	Right-hemisphere control network to hippocampus white-matter structural connectivity	GCST90302840	0.00081611	21.5066
T	C	-0.0915381	0.0197375	0.042769	3.52176e-06	rs75854444	26333	Right-hemisphere default mode network to hippocampus white-matter structural connectivity	GCST90302848	0.00081614	21.5073
T	C	0.127826	0.0275616	0.0201268	3.52095e-06	rs76580973	26333	Left-hemisphere default mode network to hippocampus white-matter structural connectivity	GCST90302771	0.000816159	21.5078
T	C	-0.0382553	0.00824842	0.282527	3.51974e-06	rs6062264	26333	Left-hemisphere dorsal attention network to left-hemisphere control network white-matter structural connectivity	GCST90302692	0.000816181	21.5084
C	T	0.0557137	0.0120126	0.119305	3.51917e-06	rs35997062	26333	Left-hemisphere salience_ventral attention network to amygdala white-matter structural connectivity	GCST90302724	0.000816197	21.5088
A	G	-0.145673	0.0314085	0.0150239	3.51771e-06	rs181918014	26333	Left-hemisphere default mode network to accumbens white-matter structural connectivity	GCST90302773	0.000816223	21.5095
G	A	0.0761761	0.0164236	0.0586263	3.51431e-06	rs538612606	26333	Left-hemisphere visual network to right-hemisphere limbic network white-matter structural connectivity	GCST90302659	0.000816292	21.5114
A	G	0.120165	0.0259071	0.0227253	3.51285e-06	rs28545534	26333	Left-hemisphere limbic network to right-hemisphere dorsal attention network white-matter structural connectivity	GCST90302731	0.000816326	21.5122
A	C	0.166233	0.035839	0.0115065	3.51221e-06	rs74974830	26333	Right-hemisphere salience_ventral attention network to caudate white-matter structural connectivity	GCST90302818	0.000816334	21.5124
T	C	-0.038711	0.00834567	0.282527	3.51018e-06	rs6062264	26333	Left-hemisphere dorsal attention network to right-hemisphere somatomotor network white-matter structural connectivity	GCST90302695	0.000816378	21.5136
A	G	-0.0625771	0.0134909	0.0654866	3.51018e-06	rs2288557	26333	Cross-hemisphere white-matter structural connectivity	GCST90302852	0.000816383	21.5137
G	A	-0.0332474	0.00716731	0.470021	3.50518e-06	rs5998267	26333	Left-hemisphere control network to right-hemisphere default mode network white-matter structural connectivity	GCST90302751	0.000816484	21.5164
C	A	0.0463186	0.00998513	0.177037	3.50518e-06	rs75080135	26333	Left-hemisphere visual network to caudate white-matter structural connectivity	GCST90302663	0.000816485	21.5164
G	A	0.0486249	0.0104822	0.151355	3.50445e-06	rs62188034	26333	Left-hemisphere somatomotor network to right-hemisphere default mode network white-matter structural connectivity	GCST90302681	0.000816502	21.5169
A	T	-0.181035	0.0390259	0.0116101	3.50356e-06	rs137900164	26333	Left-hemisphere control network to right-hemisphere salience_ventral attention network white-matter structural connectivity	GCST90302748	0.000816515	21.5172
C	G	-0.0356272	0.00768004	0.35289	3.50219e-06	rs34171876	26333	Left-hemisphere dorsal attention network to right-hemisphere dorsal attention network white-matter structural connectivity	GCST90302696	0.000816547	21.5181
T	C	-0.0604022	0.01302	0.0965548	3.49768e-06	rs12370774	26333	Left-hemisphere default mode network to right-hemisphere limbic network white-matter structural connectivity	GCST90302764	0.000816636	21.5204
C	T	-0.0327789	0.00706538	0.468106	3.49478e-06	rs10214266	26333	Right-hemisphere somatomotor network to right-hemisphere salience_ventral attention network white-matter structural connectivity	GCST90302790	0.0008167	21.5221
A	G	0.0338113	0.00728791	0.60311	3.49486e-06	rs11586493	26333	Left-hemisphere default mode network to left-hemisphere default mode network white-matter structural connectivity	GCST90302759	0.0008167	21.5221
A	G	-0.0381215	0.00821676	0.691742	3.49285e-06	rs4797332	26333	Right-hemisphere visual network to caudate white-matter structural connectivity	GCST90302782	0.00081674	21.5231
C	T	0.12038	0.0259466	0.0196901	3.49221e-06	rs11600264	26333	Left-hemisphere limbic network to left-hemisphere default mode network white-matter structural connectivity	GCST90302728	0.000816756	21.5236
G	A	0.047762	0.0102942	0.159184	3.48907e-06	rs34394051	26333	Left-hemisphere somatomotor network to left-hemisphere somatomotor network white-matter structural connectivity	GCST90302669	0.000816817	21.5252
T	A	0.127216	0.027419	0.0206407	3.48899e-06	rs141792043	26333	Right-hemisphere default mode network to accumbens white-matter structural connectivity	GCST90302850	0.000816817	21.5252
A	G	-0.168863	0.0363947	0.0115026	3.48787e-06	rs139617707	26333	Right-hemisphere dorsal attention network to right-hemisphere default mode network white-matter structural connectivity	GCST90302805	0.000816841	21.5258
C	T	-0.14751	0.0317919	0.012855	3.48642e-06	rs117116459	26333	Left-hemisphere default mode network to right-hemisphere dorsal attention network white-matter structural connectivity	GCST90302762	0.000816873	21.5267
T	G	0.0360888	0.00777794	0.552701	3.48594e-06	rs12446426	26333	Left-hemisphere limbic network to left-hemisphere control network white-matter structural connectivity	GCST90302727	0.000816884	21.527
T	C	0.0381342	0.00821853	0.266674	3.48369e-06	rs78709015	26333	Left-hemisphere visual network to left-hemisphere default mode network white-matter structural connectivity	GCST90302654	0.000816932	21.5282
A	G	0.0364931	0.00786477	0.635936	3.48281e-06	rs56227066	26333	Right-hemisphere dorsal attention network to thalamus white-matter structural connectivity	GCST90302806	0.000816948	21.5286
A	G	0.0330619	0.00712518	0.361941	3.48161e-06	rs4588440	26333	Right-hemisphere white-matter structural connectivity	GCST90302853	0.000816975	21.5294
A	T	-0.0714677	0.0154019	0.0688329	3.48113e-06	rs6736887	26333	Right-hemisphere dorsal attention network to right-hemisphere dorsal attention network white-matter structural connectivity	GCST90302801	0.000816988	21.5297
T	G	-0.0597323	0.0128728	0.101206	3.48081e-06	rs2386070	26333	Right-hemisphere control network to thalamus white-matter structural connectivity	GCST90302836	0.000816991	21.5298
G	T	0.154562	0.0333089	0.0135348	3.47937e-06	rs117894744	26333	Right-hemisphere dorsal attention network to thalamus white-matter structural connectivity	GCST90302806	0.000817014	21.5304
C	T	-0.153921	0.0331705	0.0156946	3.4792e-06	rs185789225	26333	Right-hemisphere dorsal attention network to putamen white-matter structural connectivity	GCST90302808	0.000817027	21.5307
G	A	0.0373927	0.00805821	0.680631	3.47864e-06	rs6684455	26333	Right-hemisphere default mode network to caudate white-matter structural connectivity	GCST90302845	0.000817036	21.531
G	A	0.0373273	0.00804389	0.382188	3.47648e-06	rs11191612	26333	Left-hemisphere salience_ventral attention network to caudate white-matter structural connectivity	GCST90302720	0.000817082	21.5322
A	G	-0.135626	0.0292263	0.018342	3.47488e-06	rs61866033	26333	Left-hemisphere visual network to thalamus white-matter structural connectivity	GCST90302662	0.000817114	21.533
T	C	-0.0363767	0.0078386	0.449591	3.47216e-06	rs12514650	26333	Left-hemisphere dorsal attention network to left-hemisphere limbic network white-matter structural connectivity	GCST90302691	0.000817173	21.5346
A	G	-0.0348252	0.00750412	0.441391	3.47056e-06	rs188404	26333	Left-hemisphere dorsal attention network to amygdala white-matter structural connectivity	GCST90302706	0.000817207	21.5355
C	T	-0.15962	0.0343943	0.0115323	3.46889e-06	rs41277726	26333	Right-hemisphere default mode network to right-hemisphere default mode network white-matter structural connectivity	GCST90302843	0.000817234	21.5362
G	A	-0.0333642	0.00718908	0.532865	3.46809e-06	rs7580807	26333	Left-hemisphere salience_ventral attention network to right-hemisphere control network white-matter structural connectivity	GCST90302717	0.000817258	21.5368
C	T	0.0496038	0.0106882	0.128437	3.46769e-06	rs3783146	26333	Left-hemisphere dorsal attention network to right-hemisphere default mode network white-matter structural connectivity	GCST90302700	0.00081727	21.5371
C	A	0.033755	0.00727316	0.588672	3.46681e-06	rs254871	26333	Left-hemisphere somatomotor network to left-hemisphere default mode network white-matter structural connectivity	GCST90302674	0.000817287	21.5376
G	T	0.0334509	0.0072074	0.501983	3.46402e-06	rs4492142	26333	Left-hemisphere somatomotor network to right-hemisphere salience_ventral attention network white-matter structural connectivity	GCST90302678	0.00081734	21.539
G	C	0.0363845	0.00783931	0.510191	3.4625e-06	rs6798798	26333	Right-hemisphere somatomotor network to amygdala white-matter structural connectivity	GCST90302799	0.000817376	21.5399
A	C	-0.0741538	0.0159769	0.0641167	3.46194e-06	rs11853466	26333	Left-hemisphere limbic network to right-hemisphere default mode network white-matter structural connectivity	GCST90302735	0.000817384	21.5402
T	C	0.0421312	0.00907743	0.794298	3.46194e-06	rs1241907	26333	Right-hemisphere limbic network to putamen white-matter structural connectivity	GCST90302829	0.000817384	21.5402
A	G	0.0843479	0.0181722	0.0364857	3.4574e-06	rs72938434	26333	Left-hemisphere default mode network to amygdala white-matter structural connectivity	GCST90302772	0.000817482	21.5427
T	C	-0.15168	0.0326783	0.0120148	3.45685e-06	rs147588695	26333	Left-hemisphere default mode network to right-hemisphere default mode network white-matter structural connectivity	GCST90302766	0.00081749	21.5429
C	T	0.0827641	0.0178308	0.053346	3.45645e-06	rs16871361	26333	Left-hemisphere visual network to pallidum white-matter structural connectivity	GCST90302665	0.000817498	21.5432
C	T	-0.0383006	0.00825148	0.700097	3.45621e-06	rs1609829	26333	Right-hemisphere default mode network to thalamus white-matter structural connectivity	GCST90302844	0.000817508	21.5434
G	A	-0.0364435	0.00785126	0.568561	3.45494e-06	rs697902	26333	Right-hemisphere default mode network to pallidum white-matter structural connectivity	GCST90302847	0.000817534	21.5441
G	A	0.095839	0.0206469	0.037516	3.45374e-06	rs74068081	26333	Right-hemisphere visual network to putamen white-matter structural connectivity	GCST90302783	0.000817559	21.5448
C	T	-0.0373272	0.0080415	0.66031	3.4535e-06	rs851350	26333	Right-hemisphere visual network to caudate white-matter structural connectivity	GCST90302782	0.000817563	21.5449
G	A	0.0597638	0.0128747	0.0817985	3.45136e-06	rs78976377	26333	Left-hemisphere salience_ventral attention network to right-hemisphere dorsal attention network white-matter structural connectivity	GCST90302714	0.000817611	21.5461
C	T	0.0417061	0.00898428	0.279253	3.44866e-06	rs12568399	26333	Right-hemisphere dorsal attention network to right-hemisphere limbic network white-matter structural connectivity	GCST90302803	0.000817668	21.5476
G	A	0.0394568	0.0084996	0.690515	3.44731e-06	rs16972748	26333	Left-hemisphere visual network to right-hemisphere salience_ventral attention network white-matter structural connectivity	GCST90302658	0.000817695	21.5483
G	A	-0.0387575	0.00834874	0.334883	3.44532e-06	rs12051259	26333	Right-hemisphere default mode network to hippocampus white-matter structural connectivity	GCST90302848	0.000817738	21.5495
C	T	0.0349254	0.00752322	0.576087	3.44469e-06	rs411210	26333	Left-hemisphere dorsal attention network to amygdala white-matter structural connectivity	GCST90302706	0.000817748	21.5498
T	G	-0.0407029	0.0087675	0.282416	3.44247e-06	rs11006672	26333	Left-hemisphere visual network to left-hemisphere limbic network white-matter structural connectivity	GCST90302652	0.000817793	21.5509
C	T	0.033068	0.00712271	0.435391	3.44033e-06	rs7822511	26333	Right-hemisphere salience_ventral attention network to right-hemisphere default mode network white-matter structural connectivity	GCST90302816	0.000817842	21.5522
T	G	0.0490669	0.0105688	0.146037	3.44049e-06	rs35988239	26333	Left-hemisphere default mode network to right-hemisphere limbic network white-matter structural connectivity	GCST90302764	0.000817844	21.5523
G	C	-0.0656143	0.014133	0.0732775	3.44009e-06	rs6607306	26333	Right-hemisphere limbic network to amygdala white-matter structural connectivity	GCST90302832	0.000817848	21.5524
C	A	0.0363114	0.00782123	0.622663	3.4393e-06	rs10166135	26333	Right-hemisphere dorsal attention network to thalamus white-matter structural connectivity	GCST90302806	0.000817862	21.5528
T	C	0.0568547	0.012246	0.114194	3.43859e-06	rs72727496	26333	Left-hemisphere dorsal attention network to caudate white-matter structural connectivity	GCST90302702	0.000817878	21.5532
G	A	0.163359	0.0351857	0.0124553	3.4378e-06	rs75385942	26333	Right-hemisphere control network to thalamus white-matter structural connectivity	GCST90302836	0.000817896	21.5536
A	T	0.0432624	0.0093181	0.198594	3.43661e-06	rs12578256	26333	Left-hemisphere somatomotor network to caudate white-matter structural connectivity	GCST90302683	0.00081792	21.5543
C	G	0.0357127	0.0076918	0.341286	3.43455e-06	rs61229347	26333	Right-hemisphere salience_ventral attention network to right-hemisphere control network white-matter structural connectivity	GCST90302815	0.000817963	21.5554
A	G	0.186791	0.040231	0.0116435	3.43455e-06	rs139319852	26333	Right-hemisphere salience_ventral attention network to thalamus white-matter structural connectivity	GCST90302817	0.000817965	21.5555
A	G	0.0780871	0.0168182	0.0489936	3.4336e-06	rs55668553	26333	Right-hemisphere salience_ventral attention network to right-hemisphere salience_ventral attention network white-matter structural connectivity	GCST90302813	0.000817982	21.5559
T	C	-0.107247	0.0230977	0.0261097	3.43084e-06	rs191420081	26333	Left-hemisphere white-matter structural connectivity	GCST90302851	0.000818045	21.5576
G	T	-0.0337642	0.00727164	0.409007	3.42918e-06	rs11700249	26333	Left-hemisphere dorsal attention network to right-hemisphere default mode network white-matter structural connectivity	GCST90302700	0.000818074	21.5583
T	C	-0.0353416	0.00761127	0.420393	3.42839e-06	rs794369	26333	Left-hemisphere limbic network to right-hemisphere limbic network white-matter structural connectivity	GCST90302733	0.000818092	21.5588
A	G	0.0426867	0.00919266	0.221783	3.42452e-06	rs6723873	26333	Right-hemisphere dorsal attention network to thalamus white-matter structural connectivity	GCST90302806	0.000818176	21.561
A	G	0.0364614	0.00785202	0.574383	3.42452e-06	rs9308343	26333	Left-hemisphere salience_ventral attention network to caudate white-matter structural connectivity	GCST90302720	0.000818179	21.5611
T	G	-0.123559	0.0266086	0.0214558	3.42397e-06	rs117120368	26333	Left-hemisphere limbic network to right-hemisphere limbic network white-matter structural connectivity	GCST90302733	0.00081818	21.5611
G	C	0.0735852	0.0158464	0.0719277	3.42287e-06	rs78803227	26333	Left-hemisphere somatomotor network to left-hemisphere limbic network white-matter structural connectivity	GCST90302672	0.000818208	21.5619
C	A	-0.0366014	0.00788197	0.677301	3.42239e-06	rs9959658	26333	Left-hemisphere somatomotor network to right-hemisphere dorsal attention network white-matter structural connectivity	GCST90302677	0.00081822	21.5622
A	G	0.0743334	0.0160068	0.0591334	3.41972e-06	rs13122206	26333	Right-hemisphere limbic network to right-hemisphere default mode network white-matter structural connectivity	GCST90302826	0.000818282	21.5638
T	G	-0.0552021	0.0118871	0.87896	3.41932e-06	rs629360	26333	Right-hemisphere dorsal attention network to hippocampus white-matter structural connectivity	GCST90302810	0.000818283	21.5639
C	T	0.0368252	0.00792983	0.587188	3.41916e-06	rs6848127	26333	Right-hemisphere somatomotor network to amygdala white-matter structural connectivity	GCST90302799	0.000818289	21.564
C	T	-0.0885158	0.0190607	0.0402157	3.41924e-06	rs2760241	26333	Right-hemisphere control network to caudate white-matter structural connectivity	GCST90302837	0.000818292	21.5641
T	C	0.0515846	0.0111075	0.149968	3.41492e-06	rs61925076	26333	Left-hemisphere somatomotor network to putamen white-matter structural connectivity	GCST90302684	0.000818374	21.5662
A	G	-0.133434	0.0287317	0.0142334	3.41476e-06	rs76011308	26333	Left-hemisphere default mode network to amygdala white-matter structural connectivity	GCST90302772	0.000818379	21.5664
T	C	-0.0422082	0.00908847	0.218452	3.41476e-06	rs61981348	26333	Left-hemisphere control network to right-hemisphere salience_ventral attention network white-matter structural connectivity	GCST90302748	0.000818382	21.5665
C	T	-0.067757	0.0145893	0.0618185	3.41256e-06	rs4525638	26333	Left-hemisphere salience_ventral attention network to right-hemisphere salience_ventral attention network white-matter structural connectivity	GCST90302715	0.000818434	21.5678
G	A	-0.114455	0.0246442	0.0238922	3.41248e-06	rs144224504	26333	Right-hemisphere somatomotor network to right-hemisphere default mode network white-matter structural connectivity	GCST90302793	0.000818435	21.5679
A	T	0.167305	0.0360236	0.0114713	3.41177e-06	rs61118439	26333	Left-hemisphere somatomotor network to thalamus white-matter structural connectivity	GCST90302682	0.000818442	21.568
C	T	0.0559405	0.0120447	0.862514	3.41052e-06	rs2588634	26333	Right-hemisphere dorsal attention network to right-hemisphere limbic network white-matter structural connectivity	GCST90302803	0.000818474	21.5689
A	G	0.0372403	0.00801829	0.427677	3.41036e-06	rs76059845	26333	Right-hemisphere somatomotor network to thalamus white-matter structural connectivity	GCST90302794	0.000818478	21.569
G	T	0.0345665	0.00744238	0.402804	3.40816e-06	rs9959776	26333	Right-hemisphere limbic network to putamen white-matter structural connectivity	GCST90302829	0.000818524	21.5702
A	G	0.151205	0.0325545	0.0156978	3.4062e-06	rs191628313	26333	Left-hemisphere limbic network to pallidum white-matter structural connectivity	GCST90302739	0.000818567	21.5713
A	T	0.0378816	0.00815552	0.54942	3.40244e-06	rs4843963	26333	Left-hemisphere visual network to left-hemisphere somatomotor network white-matter structural connectivity	GCST90302649	0.000818648	21.5735
T	C	0.0393985	0.00848207	0.274714	3.40212e-06	rs9664132	26333	Left-hemisphere dorsal attention network to right-hemisphere limbic network white-matter structural connectivity	GCST90302698	0.000818653	21.5736
G	A	-0.0372436	0.00801796	0.348839	3.40032e-06	rs12284944	26333	Right-hemisphere visual network to accumbens white-matter structural connectivity	GCST90302787	0.00081869	21.5746
A	G	0.0927401	0.0199653	0.0364671	3.39954e-06	rs17067435	26333	Left-hemisphere control network to right-hemisphere dorsal attention network white-matter structural connectivity	GCST90302747	0.000818705	21.575
A	T	0.0371214	0.00799103	0.239415	3.39453e-06	rs10983510	26333	Left-hemisphere default mode network to amygdala white-matter structural connectivity	GCST90302772	0.000818817	21.578
T	C	0.0409856	0.00882277	0.732675	3.39352e-06	rs9897566	26333	Left-hemisphere salience_ventral attention network to right-hemisphere limbic network white-matter structural connectivity	GCST90302716	0.000818835	21.5784
G	C	-0.0548073	0.0117979	0.876393	3.39227e-06	rs13129283	26333	Left-hemisphere dorsal attention network to right-hemisphere limbic network white-matter structural connectivity	GCST90302698	0.000818863	21.5792
G	A	-0.033966	0.00731137	0.450166	3.39031e-06	rs10085647	26333	Left-hemisphere control network to left-hemisphere default mode network white-matter structural connectivity	GCST90302744	0.000818908	21.5803
G	T	0.0387549	0.00834196	0.243422	3.38797e-06	rs9932890	26333	Left-hemisphere dorsal attention network to right-hemisphere default mode network white-matter structural connectivity	GCST90302700	0.000818957	21.5816
C	A	0.0367461	0.00790948	0.425893	3.38704e-06	rs7572387	26333	Right-hemisphere salience_ventral attention network to right-hemisphere limbic network white-matter structural connectivity	GCST90302814	0.000818975	21.5821
G	A	0.0350348	0.00754092	0.480389	3.38493e-06	rs7589719	26333	Left-hemisphere limbic network to right-hemisphere dorsal attention network white-matter structural connectivity	GCST90302731	0.00081902	21.5833
G	A	-0.134418	0.0289313	0.0148977	3.38267e-06	rs140083876	26333	Left-hemisphere somatomotor network to right-hemisphere somatomotor network white-matter structural connectivity	GCST90302676	0.000819073	21.5847
T	C	-0.0406939	0.00875868	0.74794	3.38236e-06	rs310758	26333	Right-hemisphere somatomotor network to right-hemisphere dorsal attention network white-matter structural connectivity	GCST90302789	0.000819078	21.5848
G	C	0.0414296	0.00891695	0.250611	3.38158e-06	rs67412291	26333	Right-hemisphere limbic network to right-hemisphere limbic network white-matter structural connectivity	GCST90302824	0.000819092	21.5852
A	G	-0.0561096	0.0120765	0.114582	3.3815e-06	rs62019481	26333	Right-hemisphere salience_ventral attention network to caudate white-matter structural connectivity	GCST90302818	0.000819098	21.5854
C	T	-0.0512485	0.0110301	0.13985	3.38057e-06	rs11736634	26333	Right-hemisphere somatomotor network to right-hemisphere dorsal attention network white-matter structural connectivity	GCST90302789	0.000819119	21.5859
C	G	-0.0592267	0.0127465	0.0949474	3.37606e-06	rs7939309	26333	Left-hemisphere dorsal attention network to right-hemisphere visual network white-matter structural connectivity	GCST90302694	0.000819213	21.5884
T	G	-0.117149	0.0252115	0.0250238	3.37404e-06	rs115080126	26333	Left-hemisphere somatomotor network to right-hemisphere control network white-matter structural connectivity	GCST90302680	0.000819263	21.5897
A	T	0.0315545	0.00679071	0.471872	3.37256e-06	rs35962246	26333	Left-hemisphere default mode network to amygdala white-matter structural connectivity	GCST90302772	0.000819287	21.5903
C	T	0.141199	0.0303867	0.0194867	3.37217e-06	rs149770527	26333	Right-hemisphere control network to accumbens white-matter structural connectivity	GCST90302842	0.000819294	21.5905
T	A	-0.083047	0.017872	0.0535326	3.37186e-06	rs186163664	26333	Right-hemisphere limbic network to pallidum white-matter structural connectivity	GCST90302830	0.000819304	21.5908
G	T	-0.108565	0.0233635	0.0278704	3.37155e-06	rs12221037	26333	Right-hemisphere somatomotor network to right-hemisphere dorsal attention network white-matter structural connectivity	GCST90302789	0.000819309	21.5909
G	A	0.0396088	0.00852382	0.654027	3.3707e-06	rs1049832	26333	Right-hemisphere visual network to right-hemisphere somatomotor network white-matter structural connectivity	GCST90302775	0.000819329	21.5915
A	C	-0.134817	0.0290123	0.0163483	3.36992e-06	rs182065835	26333	Left-hemisphere dorsal attention network to left-hemisphere salience_ventral attention network white-matter structural connectivity	GCST90302690	0.000819349	21.592
T	C	0.0383578	0.00825434	0.33025	3.36822e-06	rs56234890	26333	Left-hemisphere default mode network to hippocampus white-matter structural connectivity	GCST90302771	0.000819382	21.5928
G	C	-0.0360341	0.00775383	0.621481	3.36364e-06	rs4918911	26333	Left-hemisphere limbic network to right-hemisphere limbic network white-matter structural connectivity	GCST90302733	0.00081948	21.5954
T	C	-0.147841	0.0318118	0.017252	3.36186e-06	rs113386323	26333	Right-hemisphere visual network to right-hemisphere somatomotor network white-matter structural connectivity	GCST90302775	0.000819515	21.5963
G	C	0.0605944	0.0130378	0.111135	3.35838e-06	rs62380701	26333	Right-hemisphere visual network to thalamus white-matter structural connectivity	GCST90302781	0.000819596	21.5985
A	G	0.0369248	0.00794486	0.55473	3.35761e-06	rs4075567	26333	Left-hemisphere salience_ventral attention network to right-hemisphere visual network white-matter structural connectivity	GCST90302712	0.00081961	21.5989
A	C	-0.0406248	0.00874086	0.283102	3.35676e-06	rs60104279	26333	Right-hemisphere default mode network to pallidum white-matter structural connectivity	GCST90302847	0.00081963	21.5994
T	A	-0.0391731	0.00842847	0.300096	3.35629e-06	rs12910200	26333	Right-hemisphere limbic network to right-hemisphere limbic network white-matter structural connectivity	GCST90302824	0.000819638	21.5996
T	C	-0.115671	0.0248877	0.0200647	3.35614e-06	rs9957818	26333	Left-hemisphere default mode network to right-hemisphere dorsal attention network white-matter structural connectivity	GCST90302762	0.00081964	21.5996
C	T	0.0704347	0.0151544	0.0648412	3.35498e-06	rs141114024	26333	Right-hemisphere somatomotor network to caudate white-matter structural connectivity	GCST90302795	0.000819671	21.6005
G	A	-0.11297	0.0243052	0.0283635	3.35189e-06	rs113161545	26333	Left-hemisphere visual network to putamen white-matter structural connectivity	GCST90302664	0.000819731	21.602
G	A	-0.0631308	0.0135823	0.0830192	3.35143e-06	rs56289425	26333	Right-hemisphere limbic network to thalamus white-matter structural connectivity	GCST90302827	0.000819746	21.6024
A	G	-0.0584486	0.0125749	0.101679	3.35081e-06	rs72775095	26333	Left-hemisphere limbic network to right-hemisphere salience_ventral attention network white-matter structural connectivity	GCST90302732	0.000819752	21.6026
T	C	-0.0811236	0.0174529	0.0491224	3.34935e-06	rs61860520	26333	Left-hemisphere dorsal attention network to left-hemisphere salience_ventral attention network white-matter structural connectivity	GCST90302690	0.00081979	21.6036
T	A	0.0390192	0.00839455	0.31919	3.34919e-06	rs13026977	26333	Right-hemisphere dorsal attention network to caudate white-matter structural connectivity	GCST90302807	0.000819795	21.6037
C	T	0.042679	0.00918172	0.251439	3.34757e-06	rs16894235	26333	Right-hemisphere visual network to right-hemisphere salience_ventral attention network white-matter structural connectivity	GCST90302777	0.00081983	21.6047
G	T	-0.0353695	0.00760916	0.491702	3.34726e-06	rs1765017	26333	Right-hemisphere somatomotor network to right-hemisphere somatomotor network white-matter structural connectivity	GCST90302788	0.000819838	21.6049
C	G	0.0357522	0.00769122	0.483989	3.34441e-06	rs10860969	26333	Left-hemisphere visual network to accumbens white-matter structural connectivity	GCST90302668	0.000819896	21.6064
G	A	0.0992413	0.0213493	0.0325067	3.34441e-06	rs16876001	26333	Right-hemisphere salience_ventral attention network to amygdala white-matter structural connectivity	GCST90302822	0.0008199	21.6065
A	G	-0.156101	0.0335811	0.0147231	3.34395e-06	rs184464297	26333	Left-hemisphere visual network to hippocampus white-matter structural connectivity	GCST90302666	0.000819908	21.6067
T	A	-0.120935	0.0260152	0.019375	3.3418e-06	rs189526675	26333	Left-hemisphere default mode network to right-hemisphere salience_ventral attention network white-matter structural connectivity	GCST90302763	0.000819961	21.6081
A	C	-0.140213	0.0301622	0.0151711	3.34141e-06	rs73135304	26333	Left-hemisphere default mode network to thalamus white-matter structural connectivity	GCST90302767	0.000819962	21.6081
C	T	0.0515864	0.0110964	0.862241	3.33657e-06	rs700088	26333	Right-hemisphere visual network to right-hemisphere limbic network white-matter structural connectivity	GCST90302778	0.000820067	21.6109
A	C	-0.0360315	0.00775036	0.39951	3.33542e-06	rs7657299	26333	Right-hemisphere limbic network to right-hemisphere control network white-matter structural connectivity	GCST90302825	0.000820095	21.6117
A	C	-0.0324697	0.00698405	0.478839	3.33342e-06	rs264965	26333	Left-hemisphere salience_ventral attention network to right-hemisphere salience_ventral attention network white-matter structural connectivity	GCST90302715	0.000820135	21.6127
C	G	0.0645282	0.0138794	0.0794527	3.33204e-06	rs79934442	26333	Left-hemisphere limbic network to right-hemisphere default mode network white-matter structural connectivity	GCST90302735	0.000820165	21.6135
C	T	-0.0427637	0.00919795	0.217941	3.33127e-06	rs2720107	26333	Right-hemisphere visual network to caudate white-matter structural connectivity	GCST90302782	0.000820185	21.614
C	G	0.0394548	0.00848593	0.297066	3.32843e-06	rs11744829	26333	Left-hemisphere control network to hippocampus white-matter structural connectivity	GCST90302756	0.000820246	21.6156
C	A	-0.0370922	0.00797776	0.385504	3.32813e-06	rs9316161	26333	Left-hemisphere somatomotor network to accumbens white-matter structural connectivity	GCST90302688	0.000820251	21.6157
A	G	-0.0374426	0.00805312	0.343486	3.3282e-06	rs12479469	26333	Left-hemisphere somatomotor network to left-hemisphere dorsal attention network white-matter structural connectivity	GCST90302670	0.000820251	21.6158
C	T	0.0747638	0.01608	0.0500827	3.32728e-06	rs79455594	26333	Left-hemisphere salience_ventral attention network to right-hemisphere salience_ventral attention network white-matter structural connectivity	GCST90302715	0.000820265	21.6161
T	C	-0.0366019	0.00787206	0.652448	3.32591e-06	rs7668896	26333	Left-hemisphere dorsal attention network to right-hemisphere limbic network white-matter structural connectivity	GCST90302698	0.000820302	21.6171
T	C	0.165712	0.0356393	0.011335	3.32399e-06	rs75890722	26333	Right-hemisphere limbic network to accumbens white-matter structural connectivity	GCST90302833	0.000820338	21.6181
A	G	0.0762346	0.0163953	0.0626629	3.32261e-06	rs72759398	26333	Left-hemisphere visual network to right-hemisphere control network white-matter structural connectivity	GCST90302660	0.000820368	21.6188
A	G	-0.114563	0.0246383	0.0255272	3.32261e-06	rs148373536	26333	Right-hemisphere limbic network to putamen white-matter structural connectivity	GCST90302829	0.000820371	21.6189
G	A	-0.0373358	0.00802922	0.471635	3.31948e-06	rs2378813	26333	Right-hemisphere salience_ventral attention network to putamen white-matter structural connectivity	GCST90302819	0.000820441	21.6208
C	T	0.03442	0.00740211	0.372848	3.31887e-06	rs62254082	26333	Left-hemisphere somatomotor network to left-hemisphere salience_ventral attention network white-matter structural connectivity	GCST90302671	0.000820453	21.6211
C	T	0.0353603	0.00760404	0.411371	3.31619e-06	rs2805382	26333	Left-hemisphere visual network to amygdala white-matter structural connectivity	GCST90302667	0.000820515	21.6227
T	C	-0.0822876	0.0176952	0.0537032	3.31482e-06	rs78808336	26333	Left-hemisphere control network to hippocampus white-matter structural connectivity	GCST90302756	0.000820542	21.6234
C	T	0.0869123	0.0186895	0.0422442	3.3139e-06	rs75899436	26333	Right-hemisphere dorsal attention network to accumbens white-matter structural connectivity	GCST90302812	0.00082056	21.6239
G	A	-0.0494381	0.0106307	0.151711	3.31154e-06	rs73154177	26333	Left-hemisphere control network to right-hemisphere visual network white-matter structural connectivity	GCST90302745	0.000820622	21.6255
C	A	0.116692	0.0250922	0.023821	3.31093e-06	rs545775489	26333	Left-hemisphere dorsal attention network to right-hemisphere default mode network white-matter structural connectivity	GCST90302700	0.000820631	21.6258
T	C	-0.0455516	0.0097949	0.823177	3.31055e-06	rs1845925	26333	Left-hemisphere somatomotor network to caudate white-matter structural connectivity	GCST90302683	0.000820636	21.6259
A	G	0.11936	0.0256657	0.0261857	3.30994e-06	rs72941862	26333	Right-hemisphere limbic network to hippocampus white-matter structural connectivity	GCST90302831	0.000820643	21.6261
G	A	0.0484441	0.0104166	0.83996	3.3088e-06	rs1439024	26333	Left-hemisphere salience_ventral attention network to pallidum white-matter structural connectivity	GCST90302722	0.000820678	21.627
A	G	-0.0806688	0.0173448	0.0479647	3.30506e-06	rs5021651	26333	Left-hemisphere control network to right-hemisphere control network white-matter structural connectivity	GCST90302750	0.000820759	21.6292
T	G	0.0354404	0.00761996	0.50317	3.30324e-06	rs2018393	26333	Left-hemisphere limbic network to left-hemisphere control network white-matter structural connectivity	GCST90302727	0.000820795	21.6301
T	G	-0.0537274	0.0115516	0.861759	3.30179e-06	rs1952988	26333	Right-hemisphere default mode network to hippocampus white-matter structural connectivity	GCST90302848	0.000820825	21.6309
G	C	0.109937	0.0236356	0.0288053	3.29815e-06	rs117697783	26333	Left-hemisphere salience_ventral attention network to pallidum white-matter structural connectivity	GCST90302722	0.000820914	21.6332
T	A	-0.0357704	0.00769017	0.611562	3.29617e-06	rs2377019	26333	Left-hemisphere control network to thalamus white-matter structural connectivity	GCST90302752	0.000820954	21.6343
T	A	-0.0702993	0.0151128	0.927954	3.29306e-06	rs1550281	26333	Left-hemisphere limbic network to pallidum white-matter structural connectivity	GCST90302739	0.000821023	21.6361
A	G	0.0434277	0.00933596	0.781059	3.29268e-06	rs854568	26333	Left-hemisphere limbic network to right-hemisphere default mode network white-matter structural connectivity	GCST90302735	0.000821029	21.6363
A	G	0.036475	0.00784106	0.44464	3.29049e-06	rs34113929	26333	Left-hemisphere somatomotor network to right-hemisphere control network white-matter structural connectivity	GCST90302680	0.000821077	21.6375
C	T	0.0845936	0.018185	0.044979	3.2898e-06	rs77017788	26333	Left-hemisphere control network to caudate white-matter structural connectivity	GCST90302753	0.000821091	21.6379
A	T	0.0380878	0.00818767	0.366498	3.28973e-06	rs1875287	26333	Right-hemisphere visual network to right-hemisphere salience_ventral attention network white-matter structural connectivity	GCST90302777	0.000821096	21.6381
A	G	0.037481	0.00805685	0.436664	3.28625e-06	rs9372122	26333	Right-hemisphere visual network to right-hemisphere control network white-matter structural connectivity	GCST90302779	0.000821173	21.6401
A	G	-0.172937	0.0371731	0.010744	3.28398e-06	rs76875999	26333	Left-hemisphere salience_ventral attention network to pallidum white-matter structural connectivity	GCST90302722	0.000821223	21.6414
C	G	0.0397216	0.00853822	0.261304	3.2839e-06	rs4425462	26333	Right-hemisphere default mode network to thalamus white-matter structural connectivity	GCST90302844	0.000821224	21.6414
C	G	-0.126245	0.0271361	0.0199035	3.28277e-06	rs62223031	26333	Left-hemisphere somatomotor network to left-hemisphere somatomotor network white-matter structural connectivity	GCST90302669	0.000821252	21.6422
T	C	0.126617	0.0272147	0.0205636	3.27891e-06	rs116407970	26333	Right-hemisphere dorsal attention network to right-hemisphere dorsal attention network white-matter structural connectivity	GCST90302801	0.000821334	21.6443
A	G	-0.036472	0.00783918	0.523347	3.27891e-06	rs7542975	26333	Right-hemisphere visual network to right-hemisphere limbic network white-matter structural connectivity	GCST90302778	0.000821336	21.6444
A	G	0.035972	0.00773156	0.494687	3.27748e-06	rs4606764	26333	Left-hemisphere visual network to left-hemisphere control network white-matter structural connectivity	GCST90302653	0.000821368	21.6452
T	C	-0.0835243	0.017952	0.0441593	3.27695e-06	rs547029677	26333	Cross-hemisphere white-matter structural connectivity	GCST90302852	0.000821378	21.6455
C	T	-0.0458838	0.00986149	0.189116	3.27416e-06	rs11147235	26333	Left-hemisphere dorsal attention network to left-hemisphere limbic network white-matter structural connectivity	GCST90302691	0.000821441	21.6471
C	A	0.0367912	0.00790718	0.545774	3.27333e-06	rs10908254	26333	Left-hemisphere visual network to left-hemisphere limbic network white-matter structural connectivity	GCST90302652	0.000821462	21.6477
G	A	0.0390108	0.00838414	0.301192	3.27258e-06	rs2609355	26333	Left-hemisphere visual network to right-hemisphere control network white-matter structural connectivity	GCST90302660	0.000821477	21.6481
C	T	-0.0389681	0.00837476	0.309481	3.27069e-06	rs11708955	26333	Right-hemisphere dorsal attention network to caudate white-matter structural connectivity	GCST90302807	0.000821517	21.6491
C	A	0.0800437	0.0172023	0.0509036	3.27002e-06	rs144203747	26333	Left-hemisphere dorsal attention network to left-hemisphere control network white-matter structural connectivity	GCST90302692	0.000821531	21.6495
C	T	0.0374492	0.0080481	0.3631	3.26874e-06	rs10206877	26333	Left-hemisphere control network to right-hemisphere somatomotor network white-matter structural connectivity	GCST90302746	0.000821563	21.6504
A	C	-0.104145	0.0223802	0.0292302	3.26468e-06	rs72716006	26333	Left-hemisphere salience_ventral attention network to left-hemisphere control network white-matter structural connectivity	GCST90302710	0.000821659	21.6529
A	G	0.176405	0.037905	0.0145085	3.25777e-06	rs114226245	26333	Left-hemisphere visual network to left-hemisphere somatomotor network white-matter structural connectivity	GCST90302649	0.00082181	21.6569
G	A	0.0959441	0.0206155	0.0355614	3.25597e-06	rs80134553	26333	Right-hemisphere visual network to caudate white-matter structural connectivity	GCST90302782	0.000821848	21.6579
A	G	0.0432093	0.00928411	0.210574	3.25379e-06	rs62262061	26333	Right-hemisphere default mode network to thalamus white-matter structural connectivity	GCST90302844	0.000821895	21.6591
T	C	0.0428715	0.00921149	0.199998	3.25349e-06	rs34212586	26333	Left-hemisphere dorsal attention network to right-hemisphere default mode network white-matter structural connectivity	GCST90302700	0.000821902	21.6593
A	G	0.0495761	0.0106518	0.860577	3.2517e-06	rs2796245	26333	Left-hemisphere dorsal attention network to left-hemisphere control network white-matter structural connectivity	GCST90302692	0.000821942	21.6604
G	T	0.03588	0.00770889	0.434522	3.24983e-06	rs9842055	26333	Left-hemisphere default mode network to right-hemisphere limbic network white-matter structural connectivity	GCST90302764	0.000821985	21.6615
C	T	-0.0567538	0.0121936	0.0924951	3.2496e-06	rs72655812	26333	Left-hemisphere default mode network to right-hemisphere default mode network white-matter structural connectivity	GCST90302766	0.000821994	21.6617
T	G	0.0860732	0.0184928	0.0412833	3.24885e-06	rs11750387	26333	Left-hemisphere limbic network to right-hemisphere somatomotor network white-matter structural connectivity	GCST90302730	0.000822002	21.662
G	C	-0.0873228	0.0187612	0.042087	3.24863e-06	rs72722606	26333	Left-hemisphere somatomotor network to right-hemisphere default mode network white-matter structural connectivity	GCST90302681	0.000822009	21.6621
T	C	-0.0408464	0.00877575	0.288558	3.24833e-06	rs2909028	26333	Left-hemisphere somatomotor network to right-hemisphere visual network white-matter structural connectivity	GCST90302675	0.000822019	21.6624
T	C	0.11781	0.0253105	0.0239578	3.24594e-06	rs112058500	26333	Right-hemisphere visual network to right-hemisphere limbic network white-matter structural connectivity	GCST90302778	0.000822063	21.6636
G	A	-0.0386636	0.00830655	0.327503	3.24616e-06	rs1518375	26333	Right-hemisphere somatomotor network to thalamus white-matter structural connectivity	GCST90302794	0.000822064	21.6636
T	A	-0.057999	0.0124603	0.106345	3.24444e-06	rs4404849	26333	Left-hemisphere visual network to right-hemisphere control network white-matter structural connectivity	GCST90302660	0.000822103	21.6646
G	A	0.0352575	0.00757412	0.547246	3.23989e-06	rs179116	26333	Left-hemisphere somatomotor network to left-hemisphere dorsal attention network white-matter structural connectivity	GCST90302670	0.000822207	21.6673
A	G	-0.0895376	0.0192344	0.0429139	3.23847e-06	rs111437402	26333	Right-hemisphere salience_ventral attention network to hippocampus white-matter structural connectivity	GCST90302821	0.000822235	21.6681
C	T	0.100296	0.0215454	0.0310257	3.23855e-06	rs12349475	26333	Left-hemisphere somatomotor network to caudate white-matter structural connectivity	GCST90302683	0.000822244	21.6683
G	C	-0.0337281	0.00724519	0.565583	3.23609e-06	rs12478822	26333	Left-hemisphere salience_ventral attention network to right-hemisphere control network white-matter structural connectivity	GCST90302717	0.000822293	21.6696
G	C	0.0494376	0.0106197	0.171401	3.23534e-06	rs12038819	26333	Right-hemisphere visual network to thalamus white-matter structural connectivity	GCST90302781	0.000822304	21.6699
T	A	-0.0380951	0.00818311	0.518883	3.2346e-06	rs6540304	26333	Right-hemisphere visual network to right-hemisphere somatomotor network white-matter structural connectivity	GCST90302775	0.000822326	21.6705
A	G	-0.0383614	0.00824013	0.327062	3.23303e-06	rs11037750	26333	Left-hemisphere limbic network to right-hemisphere control network white-matter structural connectivity	GCST90302734	0.000822362	21.6714
G	T	0.0434555	0.00933428	0.247978	3.23236e-06	rs12136312	26333	Left-hemisphere visual network to left-hemisphere somatomotor network white-matter structural connectivity	GCST90302649	0.000822376	21.6718
A	G	0.0369922	0.00794592	0.551256	3.23214e-06	rs1402003	26333	Left-hemisphere dorsal attention network to putamen white-matter structural connectivity	GCST90302703	0.000822383	21.672
T	C	0.0454608	0.00976447	0.175726	3.2282e-06	rs2094150	26333	Right-hemisphere limbic network to accumbens white-matter structural connectivity	GCST90302833	0.000822468	21.6742
C	T	0.042522	0.00913302	0.139255	3.22641e-06	rs6082844	26333	Left-hemisphere visual network to left-hemisphere visual network white-matter structural connectivity	GCST90302648	0.000822509	21.6753
C	T	0.124564	0.0267541	0.0187751	3.22582e-06	rs75122199	26333	Left-hemisphere dorsal attention network to right-hemisphere salience_ventral attention network white-matter structural connectivity	GCST90302697	0.00082252	21.6756
T	C	-0.0396898	0.00852464	0.292953	3.22574e-06	rs1883931	26333	Left-hemisphere somatomotor network to thalamus white-matter structural connectivity	GCST90302682	0.000822523	21.6757
C	T	0.0607078	0.0130384	0.100292	3.22315e-06	rs77406139	26333	Left-hemisphere control network to hippocampus white-matter structural connectivity	GCST90302756	0.000822589	21.6774
A	G	0.0465435	0.00999601	0.198945	3.22092e-06	rs2238810	26333	Right-hemisphere visual network to pallidum white-matter structural connectivity	GCST90302784	0.000822635	21.6786
C	T	-0.0776404	0.0166743	0.0582912	3.21951e-06	rs35949508	26333	Left-hemisphere visual network to caudate white-matter structural connectivity	GCST90302663	0.000822664	21.6794
C	T	-0.0360356	0.00773905	0.332492	3.21892e-06	rs4238961	26333	Right-hemisphere visual network to right-hemisphere dorsal attention network white-matter structural connectivity	GCST90302776	0.000822679	21.6798
A	G	0.101724	0.0218463	0.0308358	3.21899e-06	rs75282098	26333	Left-hemisphere visual network to right-hemisphere limbic network white-matter structural connectivity	GCST90302659	0.000822684	21.6799
A	G	0.0375016	0.00805328	0.699161	3.21344e-06	rs4842266	26333	Left-hemisphere control network to thalamus white-matter structural connectivity	GCST90302752	0.000822804	21.6831
G	A	-0.0393934	0.00845946	0.715018	3.21277e-06	rs4977720	26333	Left-hemisphere control network to amygdala white-matter structural connectivity	GCST90302757	0.000822818	21.6835
C	T	0.0341292	0.00732898	0.452432	3.21248e-06	rs11691655	26333	Left-hemisphere dorsal attention network to right-hemisphere dorsal attention network white-matter structural connectivity	GCST90302696	0.000822825	21.6836
C	T	0.044724	0.00960408	0.213752	3.21203e-06	rs3753406	26333	Left-hemisphere salience_ventral attention network to right-hemisphere visual network white-matter structural connectivity	GCST90302712	0.000822833	21.6839
G	C	0.0756162	0.0162377	0.0651725	3.21129e-06	rs16829377	26333	Left-hemisphere somatomotor network to amygdala white-matter structural connectivity	GCST90302687	0.000822854	21.6844
T	C	0.0419985	0.00901858	0.236986	3.21018e-06	rs2471738	26333	Left-hemisphere visual network to right-hemisphere dorsal attention network white-matter structural connectivity	GCST90302657	0.000822874	21.6849
A	G	-0.065392	0.0140414	0.0833147	3.20708e-06	rs113501236	26333	Left-hemisphere salience_ventral attention network to amygdala white-matter structural connectivity	GCST90302724	0.000822944	21.6868
C	T	-0.0489154	0.0105022	0.834105	3.19867e-06	rs628246	26333	Left-hemisphere salience_ventral attention network to caudate white-matter structural connectivity	GCST90302720	0.000823138	21.6919
T	A	-0.0381666	0.00819424	0.706784	3.19705e-06	rs9359976	26333	Left-hemisphere default mode network to thalamus white-matter structural connectivity	GCST90302767	0.000823174	21.6928
A	T	-0.13839	0.0297106	0.0187235	3.19411e-06	rs148416709	26333	Left-hemisphere visual network to left-hemisphere somatomotor network white-matter structural connectivity	GCST90302649	0.000823244	21.6947
C	G	0.0394661	0.00847277	0.270713	3.19308e-06	rs986862	26333	Right-hemisphere dorsal attention network to right-hemisphere control network white-matter structural connectivity	GCST90302804	0.000823265	21.6952
T	C	-0.0620366	0.0133182	0.0904561	3.19249e-06	rs75890348	26333	Right-hemisphere dorsal attention network to amygdala white-matter structural connectivity	GCST90302811	0.000823279	21.6956
C	T	0.0373279	0.0080136	0.610378	3.19191e-06	rs10800990	26333	Left-hemisphere control network to hippocampus white-matter structural connectivity	GCST90302756	0.000823292	21.696
A	G	0.0707313	0.0151845	0.0809829	3.1911e-06	rs76246107	26333	Left-hemisphere somatomotor network to left-hemisphere limbic network white-matter structural connectivity	GCST90302672	0.000823312	21.6965
C	A	0.0354355	0.00760702	0.468444	3.18882e-06	rs4794861	26333	Left-hemisphere control network to amygdala white-matter structural connectivity	GCST90302757	0.00082336	21.6978
A	G	-0.036501	0.00783574	0.546548	3.18875e-06	rs704444	26333	Right-hemisphere salience_ventral attention network to hippocampus white-matter structural connectivity	GCST90302821	0.000823363	21.6978
C	T	0.0369165	0.00792483	0.343333	3.18787e-06	rs11666324	26333	Right-hemisphere control network to thalamus white-matter structural connectivity	GCST90302836	0.000823385	21.6984
C	A	0.0569307	0.0122211	0.1066	3.18662e-06	rs17640704	26333	Left-hemisphere dorsal attention network to right-hemisphere limbic network white-matter structural connectivity	GCST90302698	0.000823407	21.699
T	C	0.107585	0.0230947	0.0284341	3.18618e-06	rs143951536	26333	Left-hemisphere dorsal attention network to right-hemisphere limbic network white-matter structural connectivity	GCST90302698	0.000823419	21.6993
G	C	-0.16269	0.0349234	0.0150853	3.18559e-06	rs553162278	26333	Left-hemisphere visual network to left-hemisphere salience_ventral attention network white-matter structural connectivity	GCST90302651	0.000823437	21.6998
A	C	0.117636	0.0252519	0.0241636	3.185e-06	rs74844606	26333	Left-hemisphere visual network to right-hemisphere control network white-matter structural connectivity	GCST90302660	0.000823444	21.7
G	T	0.0359042	0.0077071	0.358713	3.18376e-06	rs7350907	26333	Left-hemisphere limbic network to right-hemisphere dorsal attention network white-matter structural connectivity	GCST90302731	0.000823475	21.7008
G	A	0.0939639	0.0201695	0.0429189	3.18185e-06	rs111903897	26333	Left-hemisphere visual network to hippocampus white-matter structural connectivity	GCST90302666	0.000823519	21.702
A	G	0.0674772	0.0144838	0.0843643	3.18039e-06	rs61873509	26333	Right-hemisphere default mode network to hippocampus white-matter structural connectivity	GCST90302848	0.000823552	21.7028
G	C	-0.154017	0.0330579	0.012266	3.17746e-06	rs76985858	26333	Left-hemisphere dorsal attention network to right-hemisphere dorsal attention network white-matter structural connectivity	GCST90302696	0.000823623	21.7047
T	A	-0.0857992	0.0184148	0.95145	3.1738e-06	rs2167125	26333	Left-hemisphere default mode network to hippocampus white-matter structural connectivity	GCST90302771	0.00082371	21.707
A	G	0.0412761	0.00885882	0.260814	3.17249e-06	rs61582750	26333	Right-hemisphere dorsal attention network to caudate white-matter structural connectivity	GCST90302807	0.000823735	21.7076
G	A	-0.0642604	0.0137915	0.0695309	3.17095e-06	rs10469714	26333	Left-hemisphere visual network to left-hemisphere default mode network white-matter structural connectivity	GCST90302654	0.000823769	21.7086
C	A	0.036549	0.00784409	0.641644	3.17088e-06	rs673482	26333	Left-hemisphere visual network to right-hemisphere visual network white-matter structural connectivity	GCST90302655	0.000823773	21.7087
C	G	0.0451742	0.00969518	0.816443	3.17059e-06	rs6601355	26333	Left-hemisphere somatomotor network to left-hemisphere somatomotor network white-matter structural connectivity	GCST90302669	0.000823779	21.7088
G	A	0.0933797	0.0200395	0.0407298	3.16556e-06	rs74395334	26333	Left-hemisphere dorsal attention network to left-hemisphere limbic network white-matter structural connectivity	GCST90302691	0.000823897	21.7119
G	C	-0.0363909	0.00780948	0.377815	3.16468e-06	rs2857851	26333	Left-hemisphere limbic network to right-hemisphere limbic network white-matter structural connectivity	GCST90302733	0.000823916	21.7124
T	C	-0.0503423	0.0108033	0.142826	3.16366e-06	rs73449251	26333	Right-hemisphere dorsal attention network to thalamus white-matter structural connectivity	GCST90302806	0.000823939	21.713
C	T	0.152828	0.0327954	0.0151149	3.16148e-06	rs145880889	26333	Right-hemisphere limbic network to right-hemisphere default mode network white-matter structural connectivity	GCST90302826	0.000823989	21.7144
A	C	-0.143282	0.0307457	0.018432	3.15828e-06	rs146293976	26333	Right-hemisphere salience_ventral attention network to hippocampus white-matter structural connectivity	GCST90302821	0.000824055	21.7161
C	T	0.0612046	0.0131328	0.089499	3.15515e-06	rs184990363	26333	Left-hemisphere control network to accumbens white-matter structural connectivity	GCST90302758	0.000824129	21.718
T	C	-0.136547	0.029299	0.0183108	3.15493e-06	rs181828051	26333	Left-hemisphere visual network to putamen white-matter structural connectivity	GCST90302664	0.000824139	21.7183
A	T	0.158986	0.0341131	0.0151452	3.1537e-06	rs185454618	26333	Left-hemisphere dorsal attention network to thalamus white-matter structural connectivity	GCST90302701	0.00082417	21.7191
A	G	0.0632647	0.0135737	0.10174	3.14934e-06	rs35607914	26333	Right-hemisphere dorsal attention network to caudate white-matter structural connectivity	GCST90302807	0.000824267	21.7217
G	T	-0.0476335	0.0102198	0.16066	3.14826e-06	rs10062264	26333	Right-hemisphere dorsal attention network to accumbens white-matter structural connectivity	GCST90302812	0.000824293	21.7224
T	C	0.120894	0.0259372	0.0262413	3.1463e-06	rs61743291	26333	Right-hemisphere visual network to putamen white-matter structural connectivity	GCST90302783	0.000824337	21.7235
T	C	-0.0384776	0.00825517	0.37993	3.1463e-06	rs67390008	26333	Left-hemisphere visual network to hippocampus white-matter structural connectivity	GCST90302666	0.000824338	21.7236
T	A	-0.0923046	0.0198031	0.0440668	3.14492e-06	rs34233224	26333	Left-hemisphere visual network to caudate white-matter structural connectivity	GCST90302663	0.000824369	21.7244
T	C	0.0939063	0.0201465	0.0413739	3.1442e-06	rs117675345	26333	Right-hemisphere somatomotor network to right-hemisphere limbic network white-matter structural connectivity	GCST90302791	0.000824388	21.7249
A	G	-0.105535	0.0226405	0.0270117	3.14167e-06	rs73199231	26333	Left-hemisphere control network to left-hemisphere default mode network white-matter structural connectivity	GCST90302744	0.000824446	21.7264
T	A	-0.040352	0.00865662	0.313864	3.14065e-06	rs6765188	26333	Right-hemisphere visual network to pallidum white-matter structural connectivity	GCST90302784	0.00082447	21.727
T	C	-0.0372186	0.00798437	0.651841	3.14015e-06	rs6000889	26333	Right-hemisphere visual network to accumbens white-matter structural connectivity	GCST90302787	0.00082448	21.7273
C	T	0.0415565	0.00891487	0.239233	3.13942e-06	rs10138338	26333	Right-hemisphere dorsal attention network to accumbens white-matter structural connectivity	GCST90302812	0.000824497	21.7278
T	C	0.0507971	0.0108971	0.133294	3.1387e-06	rs80292256	26333	Right-hemisphere limbic network to accumbens white-matter structural connectivity	GCST90302833	0.000824513	21.7282
G	C	0.171107	0.0367058	0.0122285	3.13798e-06	rs56226506	26333	Left-hemisphere somatomotor network to putamen white-matter structural connectivity	GCST90302684	0.000824532	21.7287
C	T	0.142796	0.0306322	0.017789	3.13682e-06	rs74840616	26333	Right-hemisphere limbic network to pallidum white-matter structural connectivity	GCST90302830	0.00082455	21.7291
T	C	0.064	0.0137291	0.0797915	3.13697e-06	rs7585613	26333	Left-hemisphere dorsal attention network to right-hemisphere visual network white-matter structural connectivity	GCST90302694	0.00082455	21.7292
T	C	-0.0386668	0.00829469	0.36858	3.13718e-06	rs11770288	26333	Right-hemisphere somatomotor network to putamen white-matter structural connectivity	GCST90302796	0.000824551	21.7292
T	C	0.0370281	0.00794315	0.318471	3.13697e-06	rs3795503	26333	Left-hemisphere control network to thalamus white-matter structural connectivity	GCST90302752	0.000824553	21.7292
C	G	-0.124543	0.0267156	0.0226203	3.13422e-06	rs112865060	26333	Left-hemisphere dorsal attention network to putamen white-matter structural connectivity	GCST90302703	0.000824613	21.7308
G	A	-0.0335838	0.00720394	0.437816	3.13357e-06	rs4567713	26333	Left-hemisphere salience_ventral attention network to right-hemisphere default mode network white-matter structural connectivity	GCST90302718	0.000824633	21.7313
G	A	0.142163	0.0304927	0.0169369	3.12867e-06	rs117113335	26333	Left-hemisphere limbic network to left-hemisphere limbic network white-matter structural connectivity	GCST90302726	0.000824751	21.7344
A	G	0.0916371	0.0196545	0.0402347	3.12565e-06	rs2527785	26333	Right-hemisphere control network to right-hemisphere control network white-matter structural connectivity	GCST90302834	0.000824821	21.7363
G	C	0.180788	0.0387757	0.0114426	3.12529e-06	rs79437787	26333	Right-hemisphere control network to hippocampus white-matter structural connectivity	GCST90302840	0.000824824	21.7364
T	C	0.114148	0.0244824	0.0222816	3.12464e-06	rs149568618	26333	Left-hemisphere salience_ventral attention network to left-hemisphere default mode network white-matter structural connectivity	GCST90302711	0.00082484	21.7368
G	A	0.0799437	0.0171462	0.052823	3.12442e-06	rs77064747	26333	Left-hemisphere control network to amygdala white-matter structural connectivity	GCST90302757	0.000824848	21.737
G	A	0.045444	0.00974641	0.179028	3.12176e-06	rs73069286	26333	Right-hemisphere dorsal attention network to right-hemisphere control network white-matter structural connectivity	GCST90302804	0.000824907	21.7386
T	C	-0.0409889	0.00879069	0.290939	3.1199e-06	rs6091254	26333	Right-hemisphere visual network to right-hemisphere salience_ventral attention network white-matter structural connectivity	GCST90302777	0.00082495	21.7397
G	C	-0.0396122	0.00849537	0.715076	3.11932e-06	rs2862608	26333	Left-hemisphere limbic network to right-hemisphere salience_ventral attention network white-matter structural connectivity	GCST90302732	0.000824963	21.74
T	C	-0.069267	0.0148551	0.0871867	3.11882e-06	rs538939749	26333	Left-hemisphere somatomotor network to left-hemisphere limbic network white-matter structural connectivity	GCST90302672	0.000824979	21.7405
A	G	0.0448484	0.00961772	0.196035	3.11487e-06	rs9844944	26333	Left-hemisphere visual network to right-hemisphere dorsal attention network white-matter structural connectivity	GCST90302657	0.00082507	21.7429
C	T	-0.154975	0.0332336	0.0148506	3.11336e-06	rs142879143	26333	Left-hemisphere control network to right-hemisphere limbic network white-matter structural connectivity	GCST90302749	0.000825106	21.7438
T	G	-0.0311528	0.00668055	0.627483	3.11308e-06	rs10742977	26333	Right-hemisphere visual network to right-hemisphere visual network white-matter structural connectivity	GCST90302774	0.000825108	21.7439
T	G	-0.0492838	0.0105684	0.153253	3.11143e-06	rs34101249	26333	Right-hemisphere visual network to caudate white-matter structural connectivity	GCST90302782	0.000825146	21.7449
A	G	-0.119552	0.0256357	0.0200545	3.10899e-06	rs35410326	26333	Left-hemisphere salience_ventral attention network to right-hemisphere dorsal attention network white-matter structural connectivity	GCST90302714	0.00082521	21.7465
C	T	-0.0355568	0.00762425	0.376087	3.10656e-06	rs7950543	26333	Left-hemisphere control network to right-hemisphere control network white-matter structural connectivity	GCST90302750	0.000825263	21.7479
T	C	-0.0361427	0.00774946	0.416284	3.10277e-06	rs12518465	26333	Right-hemisphere somatomotor network to right-hemisphere dorsal attention network white-matter structural connectivity	GCST90302789	0.000825352	21.7503
A	G	0.0341822	0.00732902	0.558918	3.10199e-06	rs4638862	26333	Right-hemisphere visual network to right-hemisphere dorsal attention network white-matter structural connectivity	GCST90302776	0.000825371	21.7508
T	C	0.117964	0.0252922	0.0221965	3.10084e-06	rs187507	26333	Right-hemisphere limbic network to caudate white-matter structural connectivity	GCST90302828	0.000825404	21.7517
T	C	-0.0466582	0.0100038	0.201752	3.10056e-06	rs78834150	26333	Right-hemisphere visual network to hippocampus white-matter structural connectivity	GCST90302785	0.000825405	21.7517
T	A	-0.0542909	0.0116402	0.113979	3.10006e-06	rs9919177	26333	Right-hemisphere limbic network to thalamus white-matter structural connectivity	GCST90302827	0.000825419	21.7521
T	C	-0.184401	0.0395361	0.0113523	3.09949e-06	rs138420351	26333	Right-hemisphere somatomotor network to hippocampus white-matter structural connectivity	GCST90302798	0.000825429	21.7523
A	G	-0.0415768	0.00891409	0.267953	3.09863e-06	rs2170862	26333	Left-hemisphere salience_ventral attention network to hippocampus white-matter structural connectivity	GCST90302723	0.000825447	21.7528
C	T	0.0454104	0.00973599	0.195151	3.09849e-06	rs10840442	26333	Left-hemisphere control network to right-hemisphere visual network white-matter structural connectivity	GCST90302745	0.000825451	21.7529
T	C	0.0571185	0.0122461	0.124238	3.09813e-06	rs56081632	26333	Right-hemisphere visual network to hippocampus white-matter structural connectivity	GCST90302785	0.000825466	21.7533
G	A	-0.0368353	0.00789729	0.543129	3.09671e-06	rs1078407	26333	Left-hemisphere somatomotor network to putamen white-matter structural connectivity	GCST90302684	0.000825493	21.754
A	C	0.0417141	0.00894307	0.279195	3.09507e-06	rs11118775	26333	Right-hemisphere visual network to pallidum white-matter structural connectivity	GCST90302784	0.000825531	21.755
T	C	0.108291	0.0232163	0.0260569	3.09478e-06	rs149879953	26333	Right-hemisphere somatomotor network to right-hemisphere default mode network white-matter structural connectivity	GCST90302793	0.000825543	21.7553
C	T	-0.0865723	0.0185592	0.0472031	3.09115e-06	rs61927291	26333	Left-hemisphere somatomotor network to putamen white-matter structural connectivity	GCST90302684	0.00082562	21.7574
G	A	0.0410516	0.00880052	0.235452	3.09101e-06	rs11770520	26333	Left-hemisphere dorsal attention network to right-hemisphere visual network white-matter structural connectivity	GCST90302694	0.000825628	21.7576
T	C	-0.0371434	0.00796251	0.538147	3.08937e-06	rs10460587	26333	Right-hemisphere default mode network to hippocampus white-matter structural connectivity	GCST90302848	0.000825666	21.7586
G	A	0.0340519	0.00729946	0.495652	3.08624e-06	rs9851958	26333	Right-hemisphere control network to right-hemisphere default mode network white-matter structural connectivity	GCST90302835	0.000825738	21.7605
G	T	-0.0492614	0.0105597	0.172433	3.08532e-06	rs6686571	26333	Right-hemisphere salience_ventral attention network to accumbens white-matter structural connectivity	GCST90302823	0.000825755	21.7609
C	T	-0.0649905	0.0139312	0.081476	3.08447e-06	rs33998354	26333	Left-hemisphere dorsal attention network to right-hemisphere somatomotor network white-matter structural connectivity	GCST90302695	0.000825779	21.7615
C	A	-0.0345266	0.00740093	0.446323	3.08361e-06	rs318749	26333	Left-hemisphere dorsal attention network to accumbens white-matter structural connectivity	GCST90302707	0.000825802	21.7622
G	T	-0.0371563	0.00796458	0.416447	3.08319e-06	rs67136175	26333	Left-hemisphere dorsal attention network to hippocampus white-matter structural connectivity	GCST90302705	0.00082581	21.7624
G	A	0.103144	0.0221088	0.0309534	3.08212e-06	rs75517618	26333	Left-hemisphere visual network to accumbens white-matter structural connectivity	GCST90302668	0.000825845	21.7633
C	G	0.0357583	0.00766472	0.600803	3.08141e-06	rs696450	26333	Left-hemisphere control network to right-hemisphere salience_ventral attention network white-matter structural connectivity	GCST90302748	0.000825852	21.7635
A	C	0.0613368	0.0131474	0.912488	3.08148e-06	rs1434868	26333	Left-hemisphere dorsal attention network to amygdala white-matter structural connectivity	GCST90302706	0.000825854	21.7635
C	G	-0.0888991	0.0190553	0.0358486	3.0812e-06	rs11031185	26333	Left-hemisphere control network to right-hemisphere default mode network white-matter structural connectivity	GCST90302751	0.000825855	21.7636
T	C	0.0401685	0.00860987	0.25054	3.08007e-06	rs7184199	26333	Left-hemisphere dorsal attention network to amygdala white-matter structural connectivity	GCST90302706	0.000825884	21.7643
A	G	0.0783688	0.0167978	0.0547863	3.07999e-06	rs142647476	26333	Right-hemisphere somatomotor network to right-hemisphere control network white-matter structural connectivity	GCST90302792	0.00082589	21.7645
C	T	-0.0751584	0.0161085	0.0576072	3.07475e-06	rs117828918	26333	Left-hemisphere default mode network to thalamus white-matter structural connectivity	GCST90302767	0.000826011	21.7677
G	A	-0.0397257	0.00851427	0.257965	3.07454e-06	rs2808374	26333	Right-hemisphere control network to amygdala white-matter structural connectivity	GCST90302841	0.000826017	21.7678
A	G	0.120997	0.0259323	0.0233958	3.07291e-06	rs562788104	26333	Right-hemisphere somatomotor network to right-hemisphere salience_ventral attention network white-matter structural connectivity	GCST90302790	0.000826053	21.7688
A	G	0.0786659	0.0168583	0.0572669	3.0669e-06	rs34685142	26333	Right-hemisphere salience_ventral attention network to thalamus white-matter structural connectivity	GCST90302817	0.000826202	21.7727
A	T	-0.0477745	0.010238	0.134377	3.065e-06	rs10186605	26333	Left-hemisphere default mode network to right-hemisphere dorsal attention network white-matter structural connectivity	GCST90302762	0.000826233	21.7735
T	C	-0.0717717	0.0153804	0.0697604	3.06471e-06	rs13107325	26333	Left-hemisphere control network to hippocampus white-matter structural connectivity	GCST90302756	0.000826251	21.774
G	T	-0.0589671	0.0126359	0.0935708	3.06196e-06	rs2230378	26333	Right-hemisphere default mode network to caudate white-matter structural connectivity	GCST90302845	0.000826319	21.7758
C	A	-0.0371896	0.00796903	0.641172	3.05985e-06	rs5756819	26333	Left-hemisphere visual network to accumbens white-matter structural connectivity	GCST90302668	0.000826367	21.7771
T	C	-0.0378741	0.00811557	0.380788	3.05858e-06	rs4854092	26333	Left-hemisphere visual network to right-hemisphere salience_ventral attention network white-matter structural connectivity	GCST90302658	0.000826394	21.7778
A	T	0.0718684	0.0153997	0.0702581	3.05837e-06	rs9871752	26333	Left-hemisphere salience_ventral attention network to right-hemisphere limbic network white-matter structural connectivity	GCST90302716	0.000826403	21.778
A	G	0.0431009	0.0092354	0.785877	3.05745e-06	rs1239704	26333	Right-hemisphere visual network to accumbens white-matter structural connectivity	GCST90302787	0.000826422	21.7785
A	G	-0.0512372	0.0109787	0.133701	3.05717e-06	rs7026688	26333	Left-hemisphere somatomotor network to left-hemisphere somatomotor network white-matter structural connectivity	GCST90302669	0.000826437	21.7789
T	C	-0.0349839	0.00749605	0.345982	3.05661e-06	rs12240534	26333	Left-hemisphere control network to right-hemisphere default mode network white-matter structural connectivity	GCST90302751	0.000826441	21.779
G	C	0.174576	0.0374056	0.0127672	3.05471e-06	rs141980800	26333	Right-hemisphere default mode network to hippocampus white-matter structural connectivity	GCST90302848	0.000826488	21.7802
G	A	-0.0427654	0.00916296	0.228132	3.0533e-06	rs72710612	26333	Right-hemisphere limbic network to right-hemisphere limbic network white-matter structural connectivity	GCST90302824	0.000826521	21.7811
C	T	0.0441581	0.00946126	0.796692	3.05253e-06	rs3130571	26333	Left-hemisphere control network to right-hemisphere visual network white-matter structural connectivity	GCST90302745	0.000826539	21.7816
T	C	-0.15576	0.0333727	0.0132676	3.05197e-06	rs79313144	26333	Left-hemisphere default mode network to right-hemisphere visual network white-matter structural connectivity	GCST90302760	0.000826551	21.7819
A	G	-0.0464696	0.00995602	0.145625	3.04909e-06	rs77631311	26333	Left-hemisphere salience_ventral attention network to right-hemisphere salience_ventral attention network white-matter structural connectivity	GCST90302715	0.000826622	21.7838
A	G	-0.0361666	0.00774818	0.430614	3.04502e-06	rs10739733	26333	Right-hemisphere limbic network to right-hemisphere limbic network white-matter structural connectivity	GCST90302824	0.000826716	21.7863
A	G	0.048264	0.0103398	0.154434	3.04432e-06	rs60467252	26333	Left-hemisphere default mode network to thalamus white-matter structural connectivity	GCST90302767	0.000826728	21.7866
C	G	0.0770734	0.0165116	0.0599937	3.04383e-06	rs78394112	26333	Right-hemisphere dorsal attention network to right-hemisphere control network white-matter structural connectivity	GCST90302804	0.000826744	21.787
T	C	-0.0379965	0.00813964	0.627771	3.04025e-06	rs6922757	26333	Right-hemisphere somatomotor network to accumbens white-matter structural connectivity	GCST90302800	0.000826832	21.7893
C	T	-0.146826	0.0314524	0.0158962	3.03865e-06	rs148045429	26333	Right-hemisphere control network to thalamus white-matter structural connectivity	GCST90302836	0.000826873	21.7904
T	G	0.0324494	0.00695105	0.36564	3.03732e-06	rs11679104	26333	Cross-hemisphere white-matter structural connectivity	GCST90302852	0.0008269	21.7911
A	G	-0.0538582	0.0115369	0.129538	3.03655e-06	rs57306830	26333	Right-hemisphere limbic network to right-hemisphere limbic network white-matter structural connectivity	GCST90302824	0.000826924	21.7918
T	C	-0.0396253	0.00848791	0.268543	3.03494e-06	rs58466123	26333	Left-hemisphere somatomotor network to caudate white-matter structural connectivity	GCST90302683	0.000826959	21.7927
C	T	-0.0900303	0.0192847	0.962746	3.03424e-06	rs1862496	26333	Left-hemisphere default mode network to caudate white-matter structural connectivity	GCST90302768	0.000826974	21.7931
T	A	-0.119874	0.0256753	0.0205384	3.02866e-06	rs144444611	26333	Left-hemisphere limbic network to left-hemisphere default mode network white-matter structural connectivity	GCST90302728	0.000827102	21.7965
G	A	-0.0352936	0.0075591	0.434269	3.02636e-06	rs3923456	26333	Left-hemisphere default mode network to right-hemisphere limbic network white-matter structural connectivity	GCST90302764	0.000827165	21.7981
A	G	0.0468842	0.0100415	0.172364	3.02615e-06	rs73124009	26333	Left-hemisphere limbic network to right-hemisphere control network white-matter structural connectivity	GCST90302734	0.000827173	21.7983
T	C	-0.0814578	0.0174455	0.0531048	3.02266e-06	rs77544539	26333	Right-hemisphere visual network to putamen white-matter structural connectivity	GCST90302783	0.000827254	21.8005
C	T	0.0346705	0.00742515	0.545309	3.02169e-06	rs13189743	26333	Left-hemisphere somatomotor network to right-hemisphere dorsal attention network white-matter structural connectivity	GCST90302677	0.000827275	21.801
A	G	0.127104	0.0272206	0.0239883	3.02044e-06	rs555759275	26333	Right-hemisphere visual network to pallidum white-matter structural connectivity	GCST90302784	0.0008273	21.8017
G	A	0.0340336	0.00728822	0.403244	3.01675e-06	rs543953	26333	Left-hemisphere default mode network to left-hemisphere default mode network white-matter structural connectivity	GCST90302759	0.000827395	21.8042
G	A	-0.0801799	0.0171688	0.0577169	3.01072e-06	rs9427710	26333	Left-hemisphere visual network to hippocampus white-matter structural connectivity	GCST90302666	0.000827544	21.8081
T	C	0.0448234	0.0095977	0.191373	3.00871e-06	rs11871269	26333	Right-hemisphere visual network to caudate white-matter structural connectivity	GCST90302782	0.00082759	21.8093
T	C	0.0586307	0.0125541	0.0891847	3.00857e-06	rs1900186	26333	Left-hemisphere default mode network to accumbens white-matter structural connectivity	GCST90302773	0.000827597	21.8095
G	C	0.0438215	0.00938296	0.761301	3.00718e-06	rs2145600	26333	Left-hemisphere visual network to pallidum white-matter structural connectivity	GCST90302665	0.000827627	21.8103
C	T	-0.0384212	0.00822655	0.29963	3.00621e-06	rs16880319	26333	Right-hemisphere dorsal attention network to thalamus white-matter structural connectivity	GCST90302806	0.000827649	21.8109
A	C	0.136689	0.0292663	0.0167823	3.00421e-06	rs148962922	26333	Left-hemisphere control network to left-hemisphere default mode network white-matter structural connectivity	GCST90302744	0.000827697	21.8122
A	G	-0.182258	0.0390211	0.0122204	3.00089e-06	rs576872771	26333	Left-hemisphere visual network to left-hemisphere somatomotor network white-matter structural connectivity	GCST90302649	0.000827779	21.8143
T	C	0.180219	0.0385798	0.0114661	2.99268e-06	rs113761286	26333	Left-hemisphere dorsal attention network to right-hemisphere somatomotor network white-matter structural connectivity	GCST90302695	0.000827982	21.8197
G	T	-0.0917249	0.0196352	0.0428084	2.99089e-06	rs181796437	26333	Right-hemisphere dorsal attention network to right-hemisphere salience_ventral attention network white-matter structural connectivity	GCST90302802	0.000828026	21.8208
C	T	-0.0361026	0.00772829	0.430808	2.99034e-06	rs6587723	26333	Left-hemisphere limbic network to right-hemisphere visual network white-matter structural connectivity	GCST90302729	0.000828038	21.8211
A	G	0.0351781	0.00753009	0.650937	2.98751e-06	rs2214226	26333	Left-hemisphere salience_ventral attention network to right-hemisphere default mode network white-matter structural connectivity	GCST90302718	0.000828103	21.8228
G	C	-0.0770442	0.0164917	0.945977	2.98717e-06	rs490934	26333	Right-hemisphere default mode network to accumbens white-matter structural connectivity	GCST90302850	0.000828112	21.8231
T	C	-0.0725001	0.0155189	0.07635	2.98655e-06	rs13256523	26333	Right-hemisphere visual network to right-hemisphere salience_ventral attention network white-matter structural connectivity	GCST90302777	0.000828124	21.8234
C	A	0.0477916	0.0102299	0.157124	2.98655e-06	rs9551188	26333	Left-hemisphere default mode network to right-hemisphere limbic network white-matter structural connectivity	GCST90302764	0.000828133	21.8236
T	C	-0.0824707	0.0176525	0.0544754	2.98415e-06	rs75766461	26333	Left-hemisphere limbic network to hippocampus white-matter structural connectivity	GCST90302740	0.000828184	21.825
C	T	0.166218	0.035578	0.0121629	2.9838e-06	rs76444839	26333	Left-hemisphere limbic network to right-hemisphere default mode network white-matter structural connectivity	GCST90302735	0.000828196	21.8253
T	C	-0.148741	0.0318351	0.983028	2.97941e-06	rs6431011	26333	Right-hemisphere limbic network to right-hemisphere control network white-matter structural connectivity	GCST90302825	0.000828302	21.8281
T	C	-0.0355911	0.00761749	0.410242	2.97859e-06	rs62392796	26333	Left-hemisphere visual network to amygdala white-matter structural connectivity	GCST90302667	0.000828321	21.8286
A	G	-0.125838	0.0269316	0.0211404	2.97543e-06	rs34199256	26333	Left-hemisphere somatomotor network to thalamus white-matter structural connectivity	GCST90302682	0.000828398	21.8306
T	C	-0.063032	0.0134896	0.0866192	2.97351e-06	rs73230497	26333	Right-hemisphere default mode network to thalamus white-matter structural connectivity	GCST90302844	0.000828445	21.8319
A	C	0.140398	0.030046	0.0182145	2.9716e-06	rs140380306	26333	Right-hemisphere visual network to right-hemisphere salience_ventral attention network white-matter structural connectivity	GCST90302777	0.000828492	21.8331
G	A	0.0439694	0.00940967	0.197606	2.97139e-06	rs9294187	26333	Left-hemisphere visual network to left-hemisphere dorsal attention network white-matter structural connectivity	GCST90302650	0.000828499	21.8333
T	C	0.047804	0.0102301	0.178921	2.97002e-06	rs12673790	26333	Right-hemisphere somatomotor network to accumbens white-matter structural connectivity	GCST90302800	0.00082853	21.8341
T	G	0.0350253	0.00749541	0.311741	2.96975e-06	rs11718869	26333	Left-hemisphere default mode network to right-hemisphere control network white-matter structural connectivity	GCST90302765	0.000828538	21.8343
C	G	-0.0701772	0.0150179	0.0820749	2.96955e-06	rs4990731	26333	Right-hemisphere salience_ventral attention network to right-hemisphere limbic network white-matter structural connectivity	GCST90302814	0.00082854	21.8344
G	A	0.115775	0.0247758	0.0204496	2.96975e-06	rs76965933	26333	Left-hemisphere salience_ventral attention network to right-hemisphere somatomotor network white-matter structural connectivity	GCST90302713	0.000828541	21.8344
A	G	-0.144001	0.0308158	0.0175954	2.96866e-06	rs117123737	26333	Left-hemisphere dorsal attention network to right-hemisphere dorsal attention network white-matter structural connectivity	GCST90302696	0.00082856	21.8349
G	A	0.0437864	0.00936997	0.171677	2.9675e-06	rs9462875	26333	Left-hemisphere somatomotor network to right-hemisphere somatomotor network white-matter structural connectivity	GCST90302676	0.000828594	21.8358
C	T	-0.0589268	0.0126098	0.115401	2.96709e-06	rs76738773	26333	Left-hemisphere salience_ventral attention network to hippocampus white-matter structural connectivity	GCST90302723	0.000828608	21.8362
C	T	-0.113778	0.0243474	0.0283408	2.96654e-06	rs147849785	26333	Left-hemisphere visual network to pallidum white-matter structural connectivity	GCST90302665	0.000828612	21.8363
A	G	0.101649	0.0217517	0.0361717	2.96592e-06	rs35600333	26333	Left-hemisphere salience_ventral attention network to accumbens white-matter structural connectivity	GCST90302725	0.000828628	21.8367
A	G	-0.0805184	0.0172296	0.0449816	2.96463e-06	rs62378128	26333	Left-hemisphere salience_ventral attention network to right-hemisphere control network white-matter structural connectivity	GCST90302717	0.000828666	21.8377
T	C	-0.0387567	0.0082931	0.269152	2.96292e-06	rs113743219	26333	Left-hemisphere dorsal attention network to accumbens white-matter structural connectivity	GCST90302707	0.000828704	21.8387
T	C	0.142177	0.0304225	0.0149927	2.96217e-06	rs201494431	26333	Right-hemisphere default mode network to right-hemisphere default mode network white-matter structural connectivity	GCST90302843	0.000828721	21.8392
T	C	0.119355	0.0255388	0.0250374	2.96162e-06	rs142147484	26333	Left-hemisphere visual network to left-hemisphere control network white-matter structural connectivity	GCST90302653	0.000828743	21.8397
G	A	0.035229	0.00753806	0.455511	2.96135e-06	rs10751000	26333	Left-hemisphere control network to caudate white-matter structural connectivity	GCST90302753	0.000828745	21.8398
A	G	0.142756	0.0305453	0.0152853	2.96006e-06	rs62337703	26333	Left-hemisphere visual network to amygdala white-matter structural connectivity	GCST90302667	0.000828781	21.8407
C	A	0.0409474	0.00876068	0.266509	2.95386e-06	rs17624662	26333	Left-hemisphere dorsal attention network to caudate white-matter structural connectivity	GCST90302702	0.000828927	21.8446
A	G	-0.0363997	0.00778749	0.423463	2.95209e-06	rs6598920	26333	Left-hemisphere visual network to accumbens white-matter structural connectivity	GCST90302668	0.000828972	21.8458
A	G	0.038258	0.00818505	0.308273	2.95202e-06	rs2185212	26333	Left-hemisphere salience_ventral attention network to left-hemisphere control network white-matter structural connectivity	GCST90302710	0.000828975	21.8458
A	C	-0.038603	0.00825873	0.304245	2.9508e-06	rs62172376	26333	Left-hemisphere dorsal attention network to thalamus white-matter structural connectivity	GCST90302701	0.000829001	21.8465
G	A	-0.145645	0.0311588	0.0128546	2.94992e-06	rs117679260	26333	Left-hemisphere visual network to left-hemisphere default mode network white-matter structural connectivity	GCST90302654	0.000829028	21.8472
A	G	-0.0840591	0.0179832	0.0492975	2.94931e-06	rs59465444	26333	Left-hemisphere dorsal attention network to hippocampus white-matter structural connectivity	GCST90302705	0.000829039	21.8475
T	C	-0.0915893	0.019593	0.0427281	2.94537e-06	rs72726944	26333	Left-hemisphere visual network to right-hemisphere somatomotor network white-matter structural connectivity	GCST90302656	0.000829138	21.8502
A	G	-0.0444238	0.00950274	0.197165	2.94185e-06	rs35454071	26333	Left-hemisphere somatomotor network to left-hemisphere somatomotor network white-matter structural connectivity	GCST90302669	0.000829226	21.8525
C	T	0.0371941	0.00795603	0.701328	2.94015e-06	rs7212981	26333	Left-hemisphere control network to right-hemisphere control network white-matter structural connectivity	GCST90302750	0.000829268	21.8536
T	C	-0.0452812	0.00968543	0.189255	2.93684e-06	rs7132277	26333	Right-hemisphere somatomotor network to right-hemisphere dorsal attention network white-matter structural connectivity	GCST90302789	0.000829349	21.8557
G	C	-0.109172	0.023351	0.0262871	2.93562e-06	rs74032329	26333	Left-hemisphere somatomotor network to hippocampus white-matter structural connectivity	GCST90302686	0.000829375	21.8564
T	C	0.135466	0.028974	0.0177847	2.93332e-06	rs186505702	26333	Right-hemisphere visual network to amygdala white-matter structural connectivity	GCST90302786	0.000829436	21.858
T	C	0.174174	0.0372527	0.0106371	2.93265e-06	rs192649345	26333	Left-hemisphere salience_ventral attention network to right-hemisphere control network white-matter structural connectivity	GCST90302717	0.00082945	21.8584
C	G	0.0375289	0.00802663	0.261304	2.9317e-06	rs4425462	26333	Left-hemisphere somatomotor network to right-hemisphere somatomotor network white-matter structural connectivity	GCST90302676	0.000829477	21.8591
T	A	-0.0534142	0.0114241	0.13537	2.93143e-06	rs67571721	26333	Right-hemisphere dorsal attention network to pallidum white-matter structural connectivity	GCST90302809	0.000829485	21.8593
G	T	-0.0425272	0.00909543	0.209318	2.93002e-06	rs201472985	26333	Left-hemisphere control network to right-hemisphere dorsal attention network white-matter structural connectivity	GCST90302747	0.000829519	21.8602
C	G	-0.0400963	0.00857536	0.801865	2.92867e-06	rs866484	26333	Left-hemisphere default mode network to right-hemisphere default mode network white-matter structural connectivity	GCST90302766	0.000829551	21.861
C	T	0.0354736	0.00758662	0.416394	2.92793e-06	rs3857615	26333	Left-hemisphere somatomotor network to caudate white-matter structural connectivity	GCST90302683	0.00082957	21.8615
C	T	0.0387664	0.0082907	0.705022	2.92678e-06	rs9316971	26333	Left-hemisphere limbic network to right-hemisphere limbic network white-matter structural connectivity	GCST90302733	0.000829598	21.8623
A	G	0.0712958	0.0152472	0.0622877	2.92543e-06	rs62312618	26333	Left-hemisphere default mode network to caudate white-matter structural connectivity	GCST90302768	0.000829635	21.8632
T	C	0.0353188	0.00755311	0.575798	2.92435e-06	rs1865160	26333	Left-hemisphere dorsal attention network to right-hemisphere somatomotor network white-matter structural connectivity	GCST90302695	0.000829659	21.8639
C	T	0.0397162	0.00849338	0.672676	2.92328e-06	rs7968982	26333	Left-hemisphere visual network to hippocampus white-matter structural connectivity	GCST90302666	0.000829685	21.8646
G	C	-0.0375631	0.00803276	0.391077	2.92186e-06	rs61955361	26333	Left-hemisphere visual network to thalamus white-matter structural connectivity	GCST90302662	0.000829722	21.8655
G	C	0.052021	0.0111243	0.131488	2.92065e-06	rs61388775	26333	Left-hemisphere control network to caudate white-matter structural connectivity	GCST90302753	0.000829757	21.8665
T	C	-0.0796073	0.0170229	0.0744318	2.91837e-06	rs72856671	26333	Right-hemisphere visual network to right-hemisphere somatomotor network white-matter structural connectivity	GCST90302775	0.000829808	21.8678
C	T	-0.0355492	0.00760114	0.551437	2.91347e-06	rs3806333	26333	Right-hemisphere control network to thalamus white-matter structural connectivity	GCST90302836	0.00082993	21.871
G	A	0.0405172	0.00866275	0.308275	2.90857e-06	rs143254923	26333	Right-hemisphere visual network to right-hemisphere control network white-matter structural connectivity	GCST90302779	0.000830054	21.8743
A	G	0.0346294	0.00740357	0.554704	2.90536e-06	rs4902623	26333	Left-hemisphere control network to thalamus white-matter structural connectivity	GCST90302752	0.000830131	21.8763
A	G	-0.0475299	0.0101615	0.19354	2.90462e-06	rs11006054	26333	Left-hemisphere visual network to left-hemisphere salience_ventral attention network white-matter structural connectivity	GCST90302651	0.000830151	21.8769
A	G	0.0694752	0.0148532	0.0764788	2.90436e-06	rs8012500	26333	Left-hemisphere dorsal attention network to putamen white-matter structural connectivity	GCST90302703	0.000830154	21.8769
C	T	0.141945	0.0303437	0.0165844	2.89834e-06	rs118022956	26333	Right-hemisphere dorsal attention network to amygdala white-matter structural connectivity	GCST90302811	0.000830313	21.8811
T	A	0.0534329	0.0114221	0.871895	2.89634e-06	rs10769070	26333	Left-hemisphere control network to right-hemisphere limbic network white-matter structural connectivity	GCST90302749	0.000830356	21.8823
G	T	0.0376088	0.00803933	0.376554	2.89554e-06	rs6696871	26333	Right-hemisphere salience_ventral attention network to right-hemisphere limbic network white-matter structural connectivity	GCST90302814	0.000830382	21.883
A	C	0.0516473	0.0110401	0.131575	2.89494e-06	rs894798	26333	Right-hemisphere dorsal attention network to amygdala white-matter structural connectivity	GCST90302811	0.000830401	21.8835
C	G	0.10606	0.0226707	0.0313451	2.89288e-06	rs118028160	26333	Left-hemisphere default mode network to pallidum white-matter structural connectivity	GCST90302770	0.000830448	21.8847
T	A	-0.048101	0.0102817	0.176583	2.89248e-06	rs12481572	26333	Left-hemisphere visual network to putamen white-matter structural connectivity	GCST90302664	0.000830457	21.8849
G	A	-0.0465359	0.0099471	0.198352	2.89208e-06	rs9475378	26333	Right-hemisphere somatomotor network to putamen white-matter structural connectivity	GCST90302796	0.000830466	21.8852
A	T	-0.0357719	0.00764624	0.616162	2.89168e-06	rs10734390	26333	Right-hemisphere dorsal attention network to right-hemisphere salience_ventral attention network white-matter structural connectivity	GCST90302802	0.000830476	21.8854
A	G	0.0557515	0.0119167	0.126907	2.89081e-06	rs2360007	26333	Right-hemisphere default mode network to hippocampus white-matter structural connectivity	GCST90302848	0.000830501	21.8861
A	G	0.147825	0.0315968	0.0177357	2.89015e-06	rs142393199	26333	Left-hemisphere somatomotor network to putamen white-matter structural connectivity	GCST90302684	0.000830517	21.8865
C	T	0.0619817	0.0132482	0.91122	2.88988e-06	rs332074	26333	Left-hemisphere somatomotor network to caudate white-matter structural connectivity	GCST90302683	0.000830524	21.8867
G	A	-0.0367387	0.00785265	0.532865	2.88975e-06	rs7580807	26333	Right-hemisphere control network to pallidum white-matter structural connectivity	GCST90302839	0.000830527	21.8868
T	C	-0.037921	0.0081053	0.540212	2.88928e-06	rs7934854	26333	Left-hemisphere salience_ventral attention network to left-hemisphere limbic network white-matter structural connectivity	GCST90302709	0.000830539	21.8871
C	G	0.0420507	0.00898775	0.229464	2.88755e-06	rs59177244	26333	Left-hemisphere dorsal attention network to right-hemisphere limbic network white-matter structural connectivity	GCST90302698	0.000830583	21.8883
A	G	-0.0955967	0.0204324	0.0359519	2.88715e-06	rs17226992	26333	Left-hemisphere limbic network to right-hemisphere limbic network white-matter structural connectivity	GCST90302733	0.000830588	21.8884
A	G	0.0887616	0.0189713	0.0485552	2.88669e-06	rs138620383	26333	Right-hemisphere limbic network to pallidum white-matter structural connectivity	GCST90302830	0.000830606	21.8889
C	A	-0.132454	0.0283093	0.0191349	2.88529e-06	rs117752842	26333	Left-hemisphere visual network to right-hemisphere visual network white-matter structural connectivity	GCST90302655	0.000830636	21.8897
G	A	-0.0831632	0.0177739	0.0447211	2.88357e-06	rs116153843	26333	Left-hemisphere dorsal attention network to right-hemisphere control network white-matter structural connectivity	GCST90302699	0.000830684	21.8909
G	C	0.0338515	0.00723453	0.556125	2.88071e-06	rs13074424	26333	Right-hemisphere visual network to right-hemisphere default mode network white-matter structural connectivity	GCST90302780	0.000830757	21.8928
G	T	0.128362	0.0274326	0.021272	2.88012e-06	rs149309744	26333	Left-hemisphere control network to right-hemisphere limbic network white-matter structural connectivity	GCST90302749	0.000830764	21.893
G	A	-0.115672	0.0247203	0.0263358	2.87925e-06	rs115399745	26333	Right-hemisphere dorsal attention network to putamen white-matter structural connectivity	GCST90302808	0.000830783	21.8935
G	A	-0.0346613	0.00740743	0.557893	2.87912e-06	rs1382826	26333	Left-hemisphere limbic network to amygdala white-matter structural connectivity	GCST90302741	0.000830794	21.8938
C	T	-0.055238	0.0118047	0.132508	2.87846e-06	rs6478576	26333	Left-hemisphere visual network to pallidum white-matter structural connectivity	GCST90302665	0.000830816	21.8944
G	A	0.0988789	0.0211305	0.0409461	2.87654e-06	rs116868615	26333	Right-hemisphere visual network to thalamus white-matter structural connectivity	GCST90302781	0.000830857	21.8955
C	T	-0.0422604	0.00903093	0.238119	2.87554e-06	rs11907497	26333	Left-hemisphere somatomotor network to thalamus white-matter structural connectivity	GCST90302682	0.000830885	21.8962
A	G	-0.044982	0.00961251	0.781548	2.87541e-06	rs2454000	26333	Right-hemisphere default mode network to putamen white-matter structural connectivity	GCST90302846	0.000830888	21.8963
G	A	-0.0792463	0.0169337	0.0480576	2.87144e-06	rs2013340	26333	Left-hemisphere default mode network to accumbens white-matter structural connectivity	GCST90302773	0.000830984	21.8988
G	A	0.104647	0.0223609	0.0299324	2.87038e-06	rs78736235	26333	Left-hemisphere visual network to right-hemisphere visual network white-matter structural connectivity	GCST90302655	0.000831024	21.8999
T	C	-0.0446035	0.0095308	0.221145	2.86959e-06	rs1234350	26333	Right-hemisphere dorsal attention network to putamen white-matter structural connectivity	GCST90302808	0.000831032	21.9001
G	A	-0.0942546	0.0201375	0.0380511	2.86095e-06	rs117387701	26333	Left-hemisphere salience_ventral attention network to amygdala white-matter structural connectivity	GCST90302724	0.000831252	21.9059
T	C	0.0503808	0.0107638	0.830489	2.86082e-06	rs2376827	26333	Left-hemisphere visual network to right-hemisphere somatomotor network white-matter structural connectivity	GCST90302656	0.000831261	21.9061
T	C	0.0687133	0.0146802	0.0737001	2.8591e-06	rs17523430	26333	Right-hemisphere salience_ventral attention network to amygdala white-matter structural connectivity	GCST90302822	0.000831297	21.9071
A	G	0.044727	0.00955533	0.189532	2.857e-06	rs2304281	26333	Left-hemisphere control network to caudate white-matter structural connectivity	GCST90302753	0.000831355	21.9086
G	A	-0.0491755	0.0105056	0.142235	2.85634e-06	rs12616177	26333	Left-hemisphere dorsal attention network to right-hemisphere dorsal attention network white-matter structural connectivity	GCST90302696	0.00083137	21.909
C	T	-0.0460964	0.00984697	0.826652	2.85082e-06	rs6568743	26333	Left-hemisphere control network to thalamus white-matter structural connectivity	GCST90302752	0.000831509	21.9127
A	G	0.040378	0.00862495	0.273292	2.84741e-06	rs1477221	26333	Right-hemisphere dorsal attention network to caudate white-matter structural connectivity	GCST90302807	0.000831601	21.9151
G	A	-0.0385096	0.00822582	0.413094	2.84708e-06	rs10047112	26333	Left-hemisphere visual network to left-hemisphere somatomotor network white-matter structural connectivity	GCST90302649	0.000831607	21.9153
T	G	-0.0945654	0.0201993	0.0446894	2.8463e-06	rs144789820	26333	Right-hemisphere control network to pallidum white-matter structural connectivity	GCST90302839	0.00083163	21.9159
G	A	-0.0480693	0.0102675	0.142165	2.84544e-06	rs6667233	26333	Left-hemisphere somatomotor network to left-hemisphere default mode network white-matter structural connectivity	GCST90302674	0.000831657	21.9166
A	G	0.11536	0.0246405	0.0222741	2.84505e-06	rs3812490	26333	Left-hemisphere default mode network to right-hemisphere salience_ventral attention network white-matter structural connectivity	GCST90302763	0.000831668	21.9169
A	G	0.144034	0.0307651	0.0162278	2.84433e-06	rs72928919	26333	Left-hemisphere somatomotor network to pallidum white-matter structural connectivity	GCST90302685	0.000831671	21.917
A	G	-0.054186	0.0115735	0.878059	2.8421e-06	rs10177522	26333	Left-hemisphere limbic network to left-hemisphere control network white-matter structural connectivity	GCST90302727	0.000831731	21.9185
G	A	-0.0404923	0.0086485	0.27595	2.84093e-06	rs7141204	26333	Right-hemisphere dorsal attention network to right-hemisphere dorsal attention network white-matter structural connectivity	GCST90302801	0.000831767	21.9195
A	C	-0.177976	0.0380115	0.0100634	2.8387e-06	rs115285076	26333	Left-hemisphere limbic network to accumbens white-matter structural connectivity	GCST90302742	0.000831823	21.921
C	T	0.0566031	0.0120879	0.118619	2.83244e-06	rs12154959	26333	Left-hemisphere control network to hippocampus white-matter structural connectivity	GCST90302756	0.000831988	21.9253
G	A	0.04274	0.0091272	0.216871	2.83107e-06	rs8088919	26333	Right-hemisphere somatomotor network to hippocampus white-matter structural connectivity	GCST90302798	0.000832017	21.9261
T	C	-0.0460791	0.00984027	0.186618	2.83107e-06	rs16872525	26333	Right-hemisphere dorsal attention network to thalamus white-matter structural connectivity	GCST90302806	0.000832017	21.9261
A	G	-0.0456942	0.00975797	0.201324	2.83041e-06	rs71444568	26333	Right-hemisphere dorsal attention network to pallidum white-matter structural connectivity	GCST90302809	0.000832035	21.9265
C	T	0.088759	0.0189536	0.039779	2.82761e-06	rs34423640	26333	Right-hemisphere somatomotor network to caudate white-matter structural connectivity	GCST90302795	0.000832108	21.9285
A	G	-0.11841	0.0252851	0.025776	2.82696e-06	rs75073908	26333	Right-hemisphere limbic network to pallidum white-matter structural connectivity	GCST90302830	0.000832119	21.9288
A	T	-0.160034	0.034173	0.0129044	2.82638e-06	rs147847538	26333	Left-hemisphere control network to right-hemisphere dorsal attention network white-matter structural connectivity	GCST90302747	0.00083214	21.9293
T	C	0.16056	0.0342835	0.0127748	2.82299e-06	rs545806134	26333	Left-hemisphere control network to left-hemisphere control network white-matter structural connectivity	GCST90302743	0.000832228	21.9317
G	T	0.0406139	0.00867175	0.27631	2.82046e-06	rs8095755	26333	Left-hemisphere salience_ventral attention network to caudate white-matter structural connectivity	GCST90302720	0.000832289	21.9332
A	G	0.0423984	0.00905264	0.717842	2.81962e-06	rs10787760	26333	Left-hemisphere visual network to pallidum white-matter structural connectivity	GCST90302665	0.000832313	21.9339
C	T	-0.0356042	0.00760191	0.553402	2.81903e-06	rs959058	26333	Left-hemisphere limbic network to right-hemisphere limbic network white-matter structural connectivity	GCST90302733	0.000832329	21.9343
C	T	-0.0828775	0.017695	0.0486462	2.81773e-06	rs55721275	26333	Left-hemisphere salience_ventral attention network to accumbens white-matter structural connectivity	GCST90302725	0.000832358	21.9351
C	T	-0.0934956	0.0199618	0.0377765	2.81702e-06	rs118183348	26333	Left-hemisphere dorsal attention network to right-hemisphere somatomotor network white-matter structural connectivity	GCST90302695	0.000832379	21.9356
T	G	0.0540534	0.0115402	0.146102	2.81462e-06	rs11727415	26333	Right-hemisphere visual network to thalamus white-matter structural connectivity	GCST90302781	0.000832448	21.9375
G	T	0.0372312	0.00794863	0.511065	2.81358e-06	rs4855785	26333	Left-hemisphere limbic network to left-hemisphere limbic network white-matter structural connectivity	GCST90302726	0.000832468	21.938
T	C	-0.0595935	0.0127228	0.100226	2.81346e-06	rs28406056	26333	Left-hemisphere salience_ventral attention network to pallidum white-matter structural connectivity	GCST90302722	0.000832473	21.9381
T	C	0.0380211	0.00811709	0.467383	2.81222e-06	rs10779016	26333	Right-hemisphere limbic network to hippocampus white-matter structural connectivity	GCST90302831	0.000832505	21.9389
G	A	0.035528	0.00758461	0.440168	2.81028e-06	rs3770781	26333	Left-hemisphere limbic network to right-hemisphere dorsal attention network white-matter structural connectivity	GCST90302731	0.000832555	21.9403
T	G	0.104538	0.0223169	0.0270573	2.80989e-06	rs4572492	26333	Right-hemisphere salience_ventral attention network to right-hemisphere salience_ventral attention network white-matter structural connectivity	GCST90302813	0.000832566	21.9406
T	C	0.0483799	0.010328	0.178898	2.80847e-06	rs12953096	26333	Left-hemisphere salience_ventral attention network to right-hemisphere limbic network white-matter structural connectivity	GCST90302716	0.000832598	21.9414
G	A	-0.0366325	0.00781959	0.323769	2.80356e-06	rs8065641	26333	Left-hemisphere dorsal attention network to right-hemisphere dorsal attention network white-matter structural connectivity	GCST90302696	0.000832728	21.9448
C	G	0.0362227	0.00773158	0.295089	2.79917e-06	rs62140562	26333	Left-hemisphere somatomotor network to right-hemisphere somatomotor network white-matter structural connectivity	GCST90302676	0.000832843	21.9479
T	A	0.037541	0.00801238	0.444957	2.7946e-06	rs150261774	26333	Left-hemisphere somatomotor network to accumbens white-matter structural connectivity	GCST90302688	0.000832964	21.9511
G	C	0.0950092	0.0202773	0.041279	2.79274e-06	rs146716008	26333	Right-hemisphere salience_ventral attention network to hippocampus white-matter structural connectivity	GCST90302821	0.000833007	21.9522
C	T	0.0461398	0.00984734	0.173186	2.79274e-06	rs1131999	26333	Left-hemisphere control network to putamen white-matter structural connectivity	GCST90302754	0.000833012	21.9523
A	C	0.034838	0.00743519	0.388556	2.79203e-06	rs12786679	26333	Left-hemisphere control network to left-hemisphere default mode network white-matter structural connectivity	GCST90302744	0.000833029	21.9528
G	A	0.107934	0.0230351	0.0267886	2.791e-06	rs55858267	26333	Right-hemisphere default mode network to caudate white-matter structural connectivity	GCST90302845	0.000833056	21.9535
G	A	0.0419528	0.00895339	0.740367	2.79017e-06	rs218709	26333	Right-hemisphere visual network to right-hemisphere limbic network white-matter structural connectivity	GCST90302778	0.000833076	21.954
G	A	0.0366545	0.0078226	0.475113	2.78984e-06	rs62021898	26333	Left-hemisphere visual network to right-hemisphere control network white-matter structural connectivity	GCST90302660	0.000833086	21.9543
A	G	-0.106446	0.0227165	0.0287282	2.78785e-06	rs114893502	26333	Right-hemisphere visual network to caudate white-matter structural connectivity	GCST90302782	0.000833131	21.9555
T	C	0.0631495	0.0134766	0.075517	2.78779e-06	rs66519738	26333	Left-hemisphere dorsal attention network to right-hemisphere salience_ventral attention network white-matter structural connectivity	GCST90302697	0.000833138	21.9556
T	C	0.057238	0.012215	0.108866	2.78785e-06	rs894544	26333	Left-hemisphere salience_ventral attention network to thalamus white-matter structural connectivity	GCST90302719	0.000833143	21.9558
A	G	-0.0370643	0.00790927	0.31803	2.78336e-06	rs12253527	26333	Right-hemisphere salience_ventral attention network to pallidum white-matter structural connectivity	GCST90302820	0.000833252	21.9587
A	G	0.0657243	0.0140248	0.0745027	2.78176e-06	rs12764741	26333	Left-hemisphere default mode network to right-hemisphere somatomotor network white-matter structural connectivity	GCST90302761	0.00083329	21.9597
T	G	-0.0330517	0.00705273	0.510247	2.78099e-06	rs8014692	26333	Right-hemisphere default mode network to right-hemisphere default mode network white-matter structural connectivity	GCST90302843	0.000833318	21.9604
G	C	0.0641531	0.0136891	0.0851551	2.77997e-06	rs34216268	26333	Left-hemisphere limbic network to amygdala white-matter structural connectivity	GCST90302741	0.000833342	21.961
T	C	0.0467467	0.00997485	0.193232	2.77971e-06	rs9267542	26333	Left-hemisphere dorsal attention network to putamen white-matter structural connectivity	GCST90302703	0.000833349	21.9612
C	G	0.0856697	0.0182802	0.0527663	2.77965e-06	rs62220894	26333	Left-hemisphere limbic network to accumbens white-matter structural connectivity	GCST90302742	0.000833355	21.9614
A	T	0.167001	0.0356333	0.0126455	2.77715e-06	rs190473050	26333	Left-hemisphere limbic network to left-hemisphere control network white-matter structural connectivity	GCST90302727	0.000833419	21.9631
G	T	-0.104327	0.0222601	0.026645	2.77632e-06	rs140485742	26333	Left-hemisphere salience_ventral attention network to right-hemisphere dorsal attention network white-matter structural connectivity	GCST90302714	0.000833445	21.9637
T	C	0.172347	0.0367732	0.0108506	2.77581e-06	rs113101084	26333	Right-hemisphere dorsal attention network to right-hemisphere control network white-matter structural connectivity	GCST90302804	0.000833455	21.964
G	A	0.176826	0.0377287	0.0112123	2.77536e-06	rs188220575	26333	Left-hemisphere somatomotor network to right-hemisphere limbic network white-matter structural connectivity	GCST90302679	0.000833463	21.9642
C	G	0.0356804	0.00761273	0.480747	2.77313e-06	rs1333049	26333	Left-hemisphere salience_ventral attention network to thalamus white-matter structural connectivity	GCST90302719	0.00083352	21.9657
C	G	-0.0477769	0.0101932	0.156075	2.77064e-06	rs4678086	26333	Left-hemisphere somatomotor network to right-hemisphere dorsal attention network white-matter structural connectivity	GCST90302677	0.00083359	21.9676
G	C	0.126465	0.0269812	0.0182123	2.77019e-06	rs77020694	26333	Right-hemisphere default mode network to right-hemisphere default mode network white-matter structural connectivity	GCST90302843	0.000833596	21.9677
A	G	-0.0718017	0.0153188	0.0631337	2.77007e-06	rs12814512	26333	Left-hemisphere somatomotor network to right-hemisphere default mode network white-matter structural connectivity	GCST90302681	0.000833599	21.9678
T	C	-0.0930206	0.0198458	0.0376441	2.77013e-06	rs7542064	26333	Left-hemisphere visual network to right-hemisphere visual network white-matter structural connectivity	GCST90302655	0.000833602	21.9679
G	A	0.0391805	0.00835884	0.727871	2.76809e-06	rs7168903	26333	Left-hemisphere limbic network to right-hemisphere dorsal attention network white-matter structural connectivity	GCST90302731	0.000833653	21.9692
C	G	0.0381131	0.00813106	0.295089	2.76771e-06	rs62140562	26333	Left-hemisphere control network to right-hemisphere dorsal attention network white-matter structural connectivity	GCST90302747	0.000833665	21.9696
A	G	-0.139156	0.0296871	0.0155835	2.76688e-06	rs72980430	26333	Right-hemisphere salience_ventral attention network to right-hemisphere default mode network white-matter structural connectivity	GCST90302816	0.000833692	21.9703
A	G	-0.0373593	0.0079701	0.345213	2.76656e-06	rs330072	26333	Right-hemisphere dorsal attention network to thalamus white-matter structural connectivity	GCST90302806	0.000833695	21.9703
A	G	-0.0686743	0.0146502	0.0859703	2.76446e-06	rs76074386	26333	Right-hemisphere limbic network to hippocampus white-matter structural connectivity	GCST90302831	0.000833756	21.9719
T	C	-0.0385216	0.00821764	0.719494	2.76331e-06	rs33887	26333	Right-hemisphere visual network to amygdala white-matter structural connectivity	GCST90302786	0.000833781	21.9726
G	A	0.140617	0.0299964	0.0177581	2.76134e-06	rs78629406	26333	Right-hemisphere somatomotor network to amygdala white-matter structural connectivity	GCST90302799	0.000833825	21.9738
T	C	0.0635918	0.0135652	0.0859654	2.76058e-06	rs11114369	26333	Left-hemisphere limbic network to left-hemisphere default mode network white-matter structural connectivity	GCST90302728	0.000833849	21.9744
G	C	0.0584315	0.0124643	0.108913	2.75994e-06	rs66493735	26333	Right-hemisphere default mode network to pallidum white-matter structural connectivity	GCST90302847	0.000833865	21.9748
C	A	0.0563951	0.0120297	0.118821	2.75931e-06	rs1901431	26333	Left-hemisphere salience_ventral attention network to amygdala white-matter structural connectivity	GCST90302724	0.000833893	21.9756
C	T	0.0378494	0.00807361	0.312216	2.75835e-06	rs9605221	26333	Right-hemisphere dorsal attention network to amygdala white-matter structural connectivity	GCST90302811	0.000833911	21.976
C	T	-0.0391228	0.00834521	0.700097	2.75816e-06	rs1609829	26333	Right-hemisphere control network to thalamus white-matter structural connectivity	GCST90302836	0.000833917	21.9762
A	G	-0.056024	0.0119503	0.116605	2.75778e-06	rs11591185	26333	Left-hemisphere limbic network to caudate white-matter structural connectivity	GCST90302737	0.000833927	21.9765
G	C	-0.035227	0.00751404	0.48593	2.75683e-06	rs415168	26333	Left-hemisphere limbic network to right-hemisphere visual network white-matter structural connectivity	GCST90302729	0.000833953	21.9771
C	G	-0.0402397	0.00858289	0.738194	2.75404e-06	rs682352	26333	Right-hemisphere control network to amygdala white-matter structural connectivity	GCST90302841	0.000834026	21.9791
C	T	0.033736	0.00719566	0.561801	2.75378e-06	rs9877117	26333	Right-hemisphere salience_ventral attention network to right-hemisphere default mode network white-matter structural connectivity	GCST90302816	0.000834033	21.9793
G	T	0.11477	0.0244784	0.0216234	2.75049e-06	rs73044981	26333	Left-hemisphere dorsal attention network to left-hemisphere default mode network white-matter structural connectivity	GCST90302693	0.000834119	21.9815
T	C	-0.0694481	0.0148119	0.0630957	2.74979e-06	rs1046515	26333	Left-hemisphere default mode network to accumbens white-matter structural connectivity	GCST90302773	0.000834135	21.9819
G	C	0.044683	0.00952946	0.195212	2.74631e-06	rs9814287	26333	Left-hemisphere limbic network to right-hemisphere limbic network white-matter structural connectivity	GCST90302733	0.000834229	21.9844
T	C	0.0777955	0.0165908	0.0553089	2.74429e-06	rs138571531	26333	Left-hemisphere limbic network to amygdala white-matter structural connectivity	GCST90302741	0.000834279	21.9858
G	A	-0.111699	0.023821	0.0278966	2.74404e-06	rs113853262	26333	Left-hemisphere visual network to right-hemisphere dorsal attention network white-matter structural connectivity	GCST90302657	0.000834288	21.986
C	T	0.164955	0.0351779	0.0120547	2.74309e-06	rs144979128	26333	Left-hemisphere default mode network to left-hemisphere default mode network white-matter structural connectivity	GCST90302759	0.000834312	21.9866
A	G	-0.15757	0.0336026	0.0129112	2.74221e-06	rs117427172	26333	Right-hemisphere default mode network to caudate white-matter structural connectivity	GCST90302845	0.000834331	21.9871
A	G	0.035692	0.00761127	0.379904	2.74063e-06	rs10266401	26333	Left-hemisphere default mode network to thalamus white-matter structural connectivity	GCST90302767	0.000834381	21.9884
A	C	0.0467205	0.00996288	0.158849	2.73924e-06	rs11122148	26333	Right-hemisphere salience_ventral attention network to right-hemisphere salience_ventral attention network white-matter structural connectivity	GCST90302813	0.000834415	21.9893
A	G	0.121637	0.025938	0.0225986	2.73842e-06	rs118095410	26333	Right-hemisphere somatomotor network to right-hemisphere dorsal attention network white-matter structural connectivity	GCST90302789	0.000834441	21.99
A	T	-0.035788	0.00763093	0.477034	2.73395e-06	rs4898804	26333	Left-hemisphere dorsal attention network to thalamus white-matter structural connectivity	GCST90302701	0.000834559	21.9931
T	C	-0.049792	0.0106169	0.158907	2.73351e-06	rs73456120	26333	Left-hemisphere dorsal attention network to pallidum white-matter structural connectivity	GCST90302704	0.000834566	21.9933
G	A	0.0825985	0.017612	0.0487236	2.73338e-06	rs348066	26333	Left-hemisphere control network to amygdala white-matter structural connectivity	GCST90302757	0.000834572	21.9935
A	G	-0.0928077	0.0197876	0.033684	2.72954e-06	rs8046002	26333	Left-hemisphere salience_ventral attention network to right-hemisphere default mode network white-matter structural connectivity	GCST90302718	0.000834678	21.9963
A	G	0.0446499	0.00951963	0.211698	2.72804e-06	rs4910446	26333	Left-hemisphere control network to pallidum white-matter structural connectivity	GCST90302755	0.000834714	21.9972
G	A	-0.035859	0.00764531	0.306308	2.72772e-06	rs798497	26333	Left-hemisphere somatomotor network to right-hemisphere somatomotor network white-matter structural connectivity	GCST90302676	0.000834724	21.9975
T	C	0.0377573	0.00804968	0.234194	2.7249e-06	rs62142271	26333	Left-hemisphere default mode network to right-hemisphere default mode network white-matter structural connectivity	GCST90302766	0.000834798	21.9994
G	T	0.0373351	0.00795923	0.427907	2.72151e-06	rs2087112	26333	Right-hemisphere somatomotor network to putamen white-matter structural connectivity	GCST90302796	0.00083489	22.0019
T	C	-0.180878	0.0385602	0.010957	2.72139e-06	rs35458173	26333	Left-hemisphere dorsal attention network to left-hemisphere limbic network white-matter structural connectivity	GCST90302691	0.000834891	22.0019
G	C	0.040345	0.0086008	0.301487	2.72082e-06	rs798508	26333	Left-hemisphere salience_ventral attention network to hippocampus white-matter structural connectivity	GCST90302723	0.000834908	22.0023
T	C	-0.0474773	0.010121	0.13128	2.71894e-06	rs12678249	26333	Right-hemisphere white-matter structural connectivity	GCST90302853	0.000834953	22.0035
C	T	-0.0363153	0.00774146	0.499191	2.71844e-06	rs8111197	26333	Right-hemisphere salience_ventral attention network to thalamus white-matter structural connectivity	GCST90302817	0.000834969	22.0039
A	G	0.0818184	0.0174409	0.056078	2.71619e-06	rs190304825	26333	Left-hemisphere visual network to right-hemisphere limbic network white-matter structural connectivity	GCST90302659	0.000835028	22.0055
A	G	-0.034574	0.00736991	0.623097	2.71556e-06	rs330075	26333	Left-hemisphere dorsal attention network to right-hemisphere salience_ventral attention network white-matter structural connectivity	GCST90302697	0.000835049	22.006
A	G	-0.0850594	0.0181314	0.0438333	2.71513e-06	rs4141505	26333	Left-hemisphere control network to right-hemisphere salience_ventral attention network white-matter structural connectivity	GCST90302748	0.000835062	22.0064
T	C	0.128811	0.0274548	0.0185697	2.70857e-06	rs144936664	26333	Right-hemisphere somatomotor network to right-hemisphere default mode network white-matter structural connectivity	GCST90302793	0.00083523	22.0108
A	G	-0.0346179	0.00737831	0.354728	2.70751e-06	rs11249057	26333	Left-hemisphere somatomotor network to right-hemisphere somatomotor network white-matter structural connectivity	GCST90302676	0.000835265	22.0118
G	A	0.0357584	0.00762131	0.719559	2.70676e-06	rs13326679	26333	Left-hemisphere default mode network to right-hemisphere default mode network white-matter structural connectivity	GCST90302766	0.000835283	22.0122
C	G	-0.0566063	0.0120645	0.126358	2.7057e-06	rs12821721	26333	Left-hemisphere salience_ventral attention network to hippocampus white-matter structural connectivity	GCST90302723	0.00083531	22.0129
C	T	-0.0604463	0.0128829	0.0962291	2.70552e-06	rs12146713	26333	Left-hemisphere control network to right-hemisphere limbic network white-matter structural connectivity	GCST90302749	0.000835312	22.013
T	A	-0.101894	0.0217166	0.0325215	2.70545e-06	rs72705322	26333	Left-hemisphere somatomotor network to caudate white-matter structural connectivity	GCST90302683	0.000835315	22.0131
T	C	0.0728638	0.0155289	0.061561	2.70383e-06	rs114910162	26333	Left-hemisphere dorsal attention network to accumbens white-matter structural connectivity	GCST90302707	0.00083537	22.0145
T	C	0.161783	0.0344795	0.0154426	2.70352e-06	rs12144186	26333	Right-hemisphere default mode network to hippocampus white-matter structural connectivity	GCST90302848	0.000835373	22.0146
C	A	0.0996613	0.0212396	0.0293557	2.70222e-06	rs7991707	26333	Right-hemisphere default mode network to right-hemisphere default mode network white-matter structural connectivity	GCST90302843	0.000835405	22.0154
T	G	-0.0346226	0.00737837	0.625177	2.69954e-06	rs1089868	26333	Left-hemisphere somatomotor network to left-hemisphere salience_ventral attention network white-matter structural connectivity	GCST90302671	0.000835478	22.0174
T	C	0.039284	0.00837171	0.279212	2.69923e-06	rs62066913	26333	Left-hemisphere control network to putamen white-matter structural connectivity	GCST90302754	0.000835487	22.0176
T	G	0.0370056	0.0078861	0.356707	2.69873e-06	rs4140673	26333	Left-hemisphere control network to accumbens white-matter structural connectivity	GCST90302758	0.000835501	22.018
T	C	-0.143484	0.0305767	0.0158409	2.69768e-06	rs116538790	26333	Right-hemisphere control network to amygdala white-matter structural connectivity	GCST90302841	0.000835531	22.0188
A	G	-0.0361071	0.00769423	0.374863	2.69557e-06	rs8188336	26333	Right-hemisphere dorsal attention network to right-hemisphere control network white-matter structural connectivity	GCST90302804	0.000835587	22.0202
G	A	-0.037712	0.0080362	0.239891	2.69532e-06	rs17352829	26333	Right-hemisphere white-matter structural connectivity	GCST90302853	0.000835592	22.0204
A	G	-0.143218	0.0305184	0.0161611	2.69457e-06	rs7946599	26333	Left-hemisphere visual network to accumbens white-matter structural connectivity	GCST90302668	0.000835619	22.0211
G	A	-0.127735	0.0272183	0.0186805	2.69246e-06	rs117352317	26333	Left-hemisphere dorsal attention network to left-hemisphere control network white-matter structural connectivity	GCST90302692	0.000835669	22.0224
A	C	-0.0384933	0.0082022	0.391364	2.69172e-06	rs12636275	26333	Left-hemisphere limbic network to hippocampus white-matter structural connectivity	GCST90302740	0.000835692	22.023
T	C	0.0424108	0.00903685	0.232753	2.69098e-06	rs10893876	26333	Left-hemisphere salience_ventral attention network to pallidum white-matter structural connectivity	GCST90302722	0.00083571	22.0235
A	G	0.0399174	0.00850515	0.335611	2.68813e-06	rs11748875	26333	Left-hemisphere visual network to pallidum white-matter structural connectivity	GCST90302665	0.00083579	22.0256
T	C	-0.0333663	0.00710913	0.539024	2.68652e-06	rs2656159	26333	Right-hemisphere visual network to right-hemisphere default mode network white-matter structural connectivity	GCST90302780	0.000835833	22.0267
C	T	-0.166172	0.0354022	0.0113149	2.68114e-06	rs75232162	26333	Left-hemisphere limbic network to left-hemisphere default mode network white-matter structural connectivity	GCST90302728	0.000835972	22.0304
G	A	-0.0336342	0.00716544	0.456344	2.67979e-06	rs6671992	26333	Right-hemisphere visual network to right-hemisphere default mode network white-matter structural connectivity	GCST90302780	0.000836013	22.0315
G	A	0.156946	0.0334354	0.0123131	2.67923e-06	rs148972939	26333	Right-hemisphere dorsal attention network to right-hemisphere salience_ventral attention network white-matter structural connectivity	GCST90302802	0.000836034	22.032
A	G	0.113453	0.0241695	0.0278421	2.67843e-06	rs116650174	26333	Right-hemisphere control network to right-hemisphere control network white-matter structural connectivity	GCST90302834	0.000836052	22.0325
T	C	-0.0471588	0.0100462	0.132989	2.67646e-06	rs62240815	26333	Left-hemisphere default mode network to right-hemisphere default mode network white-matter structural connectivity	GCST90302766	0.0008361	22.0338
T	C	0.169447	0.0360957	0.012691	2.67405e-06	rs117466475	26333	Right-hemisphere somatomotor network to right-hemisphere limbic network white-matter structural connectivity	GCST90302791	0.000836167	22.0355
C	G	-0.0384594	0.00819256	0.269274	2.67356e-06	rs1655958	26333	Left-hemisphere salience_ventral attention network to left-hemisphere salience_ventral attention network white-matter structural connectivity	GCST90302708	0.000836184	22.036
T	C	0.0657327	0.0140019	0.0671211	2.67178e-06	rs9930956	26333	Left-hemisphere somatomotor network to right-hemisphere somatomotor network white-matter structural connectivity	GCST90302676	0.000836229	22.0372
G	A	-0.145781	0.0310528	0.0149159	2.67104e-06	rs71414140	26333	Right-hemisphere limbic network to amygdala white-matter structural connectivity	GCST90302832	0.000836251	22.0378
C	T	0.0447622	0.00953443	0.191976	2.6687e-06	rs11773893	26333	Left-hemisphere dorsal attention network to right-hemisphere dorsal attention network white-matter structural connectivity	GCST90302696	0.000836315	22.0394
A	G	-0.0373254	0.00795021	0.654962	2.66735e-06	rs4240792	26333	Right-hemisphere dorsal attention network to thalamus white-matter structural connectivity	GCST90302806	0.00083635	22.0404
G	A	-0.132625	0.0282477	0.0190635	2.66496e-06	rs72923084	26333	Left-hemisphere visual network to left-hemisphere control network white-matter structural connectivity	GCST90302653	0.000836413	22.042
G	A	0.0353391	0.00752677	0.562848	2.66453e-06	rs6667291	26333	Right-hemisphere dorsal attention network to right-hemisphere salience_ventral attention network white-matter structural connectivity	GCST90302802	0.000836431	22.0425
T	G	0.0636724	0.0135612	0.0727213	2.66348e-06	rs7544420	26333	Left-hemisphere somatomotor network to right-hemisphere somatomotor network white-matter structural connectivity	GCST90302676	0.000836455	22.0431
T	C	0.033871	0.00721358	0.555369	2.6603e-06	rs10761561	26333	Left-hemisphere dorsal attention network to left-hemisphere default mode network white-matter structural connectivity	GCST90302693	0.000836547	22.0456
G	C	-0.0428335	0.00912227	0.778431	2.65968e-06	rs11124597	26333	Left-hemisphere somatomotor network to left-hemisphere control network white-matter structural connectivity	GCST90302673	0.000836561	22.0459
G	A	0.108981	0.0232095	0.0263645	2.65877e-06	rs113637921	26333	Right-hemisphere dorsal attention network to amygdala white-matter structural connectivity	GCST90302811	0.000836578	22.0464
T	C	-0.115327	0.0245599	0.0268184	2.65644e-06	rs141069580	26333	Left-hemisphere somatomotor network to left-hemisphere dorsal attention network white-matter structural connectivity	GCST90302670	0.000836652	22.0483
A	T	-0.0442899	0.00943177	0.200913	2.65528e-06	rs488169	26333	Left-hemisphere somatomotor network to right-hemisphere limbic network white-matter structural connectivity	GCST90302679	0.00083668	22.0491
T	C	-0.0628978	0.0133943	0.0977009	2.65503e-06	rs73032238	26333	Left-hemisphere visual network to hippocampus white-matter structural connectivity	GCST90302666	0.000836695	22.0495
C	T	0.139029	0.0296062	0.983661	2.65393e-06	rs1539298	26333	Right-hemisphere default mode network to caudate white-matter structural connectivity	GCST90302845	0.000836723	22.0502
G	A	0.142075	0.030253	0.0207351	2.65009e-06	rs116853393	26333	Left-hemisphere somatomotor network to left-hemisphere limbic network white-matter structural connectivity	GCST90302672	0.000836825	22.0529
G	A	0.0400101	0.00851959	0.263286	2.64978e-06	rs3779381	26333	Left-hemisphere somatomotor network to caudate white-matter structural connectivity	GCST90302683	0.000836831	22.0531
C	T	-0.0364348	0.00775808	0.400652	2.64826e-06	rs12588427	26333	Left-hemisphere limbic network to right-hemisphere control network white-matter structural connectivity	GCST90302734	0.000836874	22.0542
G	A	0.0887206	0.0188912	0.035184	2.64789e-06	rs117310644	26333	Right-hemisphere salience_ventral attention network to right-hemisphere default mode network white-matter structural connectivity	GCST90302816	0.000836885	22.0545
T	C	0.0343572	0.0073155	0.388562	2.64667e-06	rs11556924	26333	Left-hemisphere default mode network to right-hemisphere salience_ventral attention network white-matter structural connectivity	GCST90302763	0.000836919	22.0554
C	T	0.0395553	0.0084222	0.771422	2.646e-06	rs749112	26333	Right-hemisphere salience_ventral attention network to right-hemisphere default mode network white-matter structural connectivity	GCST90302816	0.00083694	22.0559
A	G	-0.0489146	0.010415	0.825333	2.64582e-06	rs1380504	26333	Left-hemisphere salience_ventral attention network to left-hemisphere limbic network white-matter structural connectivity	GCST90302709	0.00083694	22.0559
G	A	0.0677061	0.014416	0.076107	2.64527e-06	rs72663215	26333	Left-hemisphere salience_ventral attention network to thalamus white-matter structural connectivity	GCST90302719	0.000836955	22.0563
A	C	-0.0611464	0.0130187	0.105602	2.64241e-06	rs115475243	26333	Right-hemisphere limbic network to pallidum white-matter structural connectivity	GCST90302830	0.000837033	22.0584
C	T	-0.124498	0.0265068	0.0193131	2.64229e-06	rs77559290	26333	Right-hemisphere salience_ventral attention network to right-hemisphere salience_ventral attention network white-matter structural connectivity	GCST90302813	0.00083704	22.0586
T	C	-0.0371335	0.007906	0.463832	2.6418e-06	rs72668364	26333	Left-hemisphere salience_ventral attention network to putamen white-matter structural connectivity	GCST90302721	0.000837055	22.059
G	C	-0.123865	0.0263716	0.0201882	2.64101e-06	rs143613430	26333	Left-hemisphere dorsal attention network to left-hemisphere control network white-matter structural connectivity	GCST90302692	0.000837067	22.0593
G	A	0.0353915	0.00753505	0.265476	2.64131e-06	rs7221974	26333	Cross-hemisphere white-matter structural connectivity	GCST90302852	0.00083707	22.0593
A	G	0.103205	0.0219727	0.0345824	2.64077e-06	rs113090061	26333	Left-hemisphere visual network to right-hemisphere salience_ventral attention network white-matter structural connectivity	GCST90302658	0.000837087	22.0598
G	T	-0.0599364	0.0127605	0.083664	2.63979e-06	rs368019533	26333	Left-hemisphere salience_ventral attention network to right-hemisphere somatomotor network white-matter structural connectivity	GCST90302713	0.000837109	22.0604
T	C	0.139483	0.0296957	0.018049	2.63937e-06	rs12123811	26333	Right-hemisphere dorsal attention network to pallidum white-matter structural connectivity	GCST90302809	0.000837127	22.0609
T	C	0.0460008	0.00979342	0.181587	2.63858e-06	rs9392027	26333	Right-hemisphere dorsal attention network to amygdala white-matter structural connectivity	GCST90302811	0.00083714	22.0612
A	C	-0.0483916	0.0103022	0.144834	2.63736e-06	rs11630534	26333	Left-hemisphere default mode network to right-hemisphere dorsal attention network white-matter structural connectivity	GCST90302762	0.000837174	22.0621
G	C	-0.0685319	0.0145896	0.0749258	2.63585e-06	rs112933700	26333	Right-hemisphere salience_ventral attention network to pallidum white-matter structural connectivity	GCST90302820	0.000837211	22.0631
C	T	0.129685	0.0276062	0.0212859	2.6316e-06	rs149337774	26333	Right-hemisphere somatomotor network to accumbens white-matter structural connectivity	GCST90302800	0.00083734	22.0665
G	A	-0.035566	0.00757072	0.416315	2.62924e-06	rs6862387	26333	Right-hemisphere dorsal attention network to right-hemisphere salience_ventral attention network white-matter structural connectivity	GCST90302802	0.000837397	22.068
T	C	-0.0338395	0.00720286	0.454427	2.62646e-06	rs6757486	26333	Left-hemisphere default mode network to left-hemisphere default mode network white-matter structural connectivity	GCST90302759	0.000837479	22.0701
A	G	0.0527556	0.0112289	0.860577	2.62452e-06	rs2796245	26333	Left-hemisphere dorsal attention network to hippocampus white-matter structural connectivity	GCST90302705	0.000837526	22.0714
T	A	0.0622903	0.0132583	0.911273	2.62452e-06	rs4506927	26333	Right-hemisphere limbic network to right-hemisphere default mode network white-matter structural connectivity	GCST90302826	0.000837531	22.0715
T	C	0.0389341	0.00828697	0.269118	2.62422e-06	rs1255723	26333	Left-hemisphere somatomotor network to right-hemisphere dorsal attention network white-matter structural connectivity	GCST90302677	0.000837538	22.0717
T	C	0.145965	0.0310677	0.0166814	2.62349e-06	rs79359283	26333	Left-hemisphere visual network to hippocampus white-matter structural connectivity	GCST90302666	0.000837558	22.0722
G	C	-0.0491548	0.0104622	0.152053	2.62313e-06	rs17325719	26333	Left-hemisphere limbic network to right-hemisphere dorsal attention network white-matter structural connectivity	GCST90302731	0.000837571	22.0726
A	T	0.0425621	0.00905883	0.20067	2.62192e-06	rs79396663	26333	Right-hemisphere dorsal attention network to right-hemisphere default mode network white-matter structural connectivity	GCST90302805	0.000837602	22.0734
A	G	-0.0447608	0.00952621	0.168145	2.61818e-06	rs7226764	26333	Right-hemisphere somatomotor network to right-hemisphere salience_ventral attention network white-matter structural connectivity	GCST90302790	0.000837705	22.0761
T	C	0.0735765	0.0156588	0.0594121	2.61794e-06	rs61895434	26333	Right-hemisphere default mode network to thalamus white-matter structural connectivity	GCST90302844	0.000837716	22.0764
C	T	0.0595909	0.012682	0.0866522	2.61601e-06	rs11638016	26333	Left-hemisphere somatomotor network to left-hemisphere salience_ventral attention network white-matter structural connectivity	GCST90302671	0.000837761	22.0776
A	T	-0.0596398	0.0126922	0.106955	2.61511e-06	rs200481589	26333	Left-hemisphere visual network to right-hemisphere control network white-matter structural connectivity	GCST90302660	0.000837788	22.0783
T	C	-0.0368138	0.00783449	0.60354	2.61511e-06	rs9928417	26333	Right-hemisphere salience_ventral attention network to caudate white-matter structural connectivity	GCST90302818	0.000837791	22.0784
C	T	-0.0366402	0.00779736	0.593438	2.61379e-06	rs7602467	26333	Left-hemisphere visual network to accumbens white-matter structural connectivity	GCST90302668	0.00083783	22.0794
G	A	0.117674	0.0250415	0.0236941	2.61228e-06	rs6901891	26333	Right-hemisphere visual network to caudate white-matter structural connectivity	GCST90302782	0.000837869	22.0804
A	G	0.0428871	0.00912654	0.74188	2.61228e-06	rs1426373	26333	Right-hemisphere default mode network to putamen white-matter structural connectivity	GCST90302846	0.00083787	22.0805
T	C	-0.112913	0.0240276	0.0263647	2.61048e-06	rs6949532	26333	Left-hemisphere dorsal attention network to thalamus white-matter structural connectivity	GCST90302701	0.00083792	22.0818
G	A	0.0377643	0.00803581	0.416387	2.60789e-06	rs913422	26333	Left-hemisphere dorsal attention network to caudate white-matter structural connectivity	GCST90302702	0.000837991	22.0836
A	G	0.0367173	0.00781266	0.261551	2.60525e-06	rs6710503	26333	Left-hemisphere default mode network to right-hemisphere control network white-matter structural connectivity	GCST90302765	0.000838068	22.0857
C	T	-0.108286	0.0230404	0.0255763	2.60405e-06	rs117257921	26333	Left-hemisphere dorsal attention network to right-hemisphere control network white-matter structural connectivity	GCST90302699	0.000838108	22.0867
A	G	0.0553799	0.0117829	0.113459	2.60124e-06	rs7951165	26333	Left-hemisphere default mode network to right-hemisphere limbic network white-matter structural connectivity	GCST90302764	0.000838176	22.0885
C	T	-0.0343362	0.00730534	0.577609	2.59974e-06	rs399805	26333	Left-hemisphere dorsal attention network to right-hemisphere default mode network white-matter structural connectivity	GCST90302700	0.000838222	22.0897
C	T	-0.0364341	0.00775117	0.250498	2.59561e-06	rs6688902	26333	Cross-hemisphere white-matter structural connectivity	GCST90302852	0.000838334	22.0927
G	T	-0.0500874	0.0106555	0.867511	2.59376e-06	rs2071533	26333	Left-hemisphere salience_ventral attention network to right-hemisphere default mode network white-matter structural connectivity	GCST90302718	0.000838387	22.0941
C	T	0.0360633	0.00767197	0.478283	2.59328e-06	rs201399041	26333	Left-hemisphere somatomotor network to left-hemisphere control network white-matter structural connectivity	GCST90302673	0.000838402	22.0945
C	T	-0.0375805	0.00799446	0.6376	2.59125e-06	rs2448802	26333	Right-hemisphere control network to caudate white-matter structural connectivity	GCST90302837	0.00083846	22.096
C	A	-0.0427791	0.00909975	0.262353	2.5872e-06	rs369609965	26333	Right-hemisphere control network to putamen white-matter structural connectivity	GCST90302838	0.000838571	22.0989
C	T	-0.0424858	0.00903679	0.215211	2.58345e-06	rs11585991	26333	Left-hemisphere dorsal attention network to right-hemisphere visual network white-matter structural connectivity	GCST90302694	0.000838677	22.1017
G	T	-0.0414163	0.00880911	0.710593	2.58226e-06	rs1611373	26333	Left-hemisphere somatomotor network to putamen white-matter structural connectivity	GCST90302684	0.000838714	22.1027
A	G	0.134017	0.0285043	0.0184366	2.58083e-06	rs62432923	26333	Right-hemisphere default mode network to amygdala white-matter structural connectivity	GCST90302849	0.000838753	22.1038
T	G	0.156237	0.0332301	0.0150032	2.58018e-06	rs76346996	26333	Right-hemisphere somatomotor network to putamen white-matter structural connectivity	GCST90302796	0.000838764	22.104
T	C	-0.145182	0.0308761	0.0152765	2.57519e-06	rs145688098	26333	Right-hemisphere visual network to right-hemisphere dorsal attention network white-matter structural connectivity	GCST90302776	0.000838911	22.1079
A	G	0.112999	0.0240309	0.0232793	2.57342e-06	rs117557854	26333	Right-hemisphere visual network to right-hemisphere default mode network white-matter structural connectivity	GCST90302780	0.000838966	22.1094
A	T	0.0437728	0.00930834	0.233597	2.56945e-06	rs1865746	26333	Left-hemisphere visual network to thalamus white-matter structural connectivity	GCST90302662	0.000839072	22.1122
T	C	-0.0740304	0.0157426	0.07635	2.56939e-06	rs13256523	26333	Right-hemisphere visual network to hippocampus white-matter structural connectivity	GCST90302785	0.000839078	22.1123
A	G	0.0385978	0.00820772	0.393367	2.56838e-06	rs12026899	26333	Left-hemisphere visual network to pallidum white-matter structural connectivity	GCST90302665	0.000839103	22.113
A	G	0.102556	0.0218078	0.0301197	2.56726e-06	rs79844813	26333	Left-hemisphere control network to right-hemisphere default mode network white-matter structural connectivity	GCST90302751	0.000839138	22.1139
G	A	-0.143117	0.0304323	0.0158678	2.56596e-06	rs186612665	26333	Left-hemisphere control network to accumbens white-matter structural connectivity	GCST90302758	0.000839166	22.1146
C	T	0.170452	0.0362444	0.0134136	2.56549e-06	rs116811649	26333	Left-hemisphere visual network to putamen white-matter structural connectivity	GCST90302664	0.000839184	22.1151
C	T	-0.0375062	0.00797435	0.438344	2.55923e-06	rs72668352	26333	Left-hemisphere somatomotor network to putamen white-matter structural connectivity	GCST90302684	0.000839364	22.1199
T	G	0.0532562	0.0113228	0.144361	2.55794e-06	rs74783758	26333	Left-hemisphere visual network to hippocampus white-matter structural connectivity	GCST90302666	0.000839397	22.1207
G	A	-0.0506493	0.0107682	0.143117	2.55629e-06	rs34450643	26333	Left-hemisphere dorsal attention network to right-hemisphere visual network white-matter structural connectivity	GCST90302694	0.000839451	22.1222
G	A	0.0570818	0.0121357	0.119733	2.55564e-06	rs79814107	26333	Right-hemisphere somatomotor network to accumbens white-matter structural connectivity	GCST90302800	0.000839461	22.1224
A	G	0.0619952	0.0131799	0.0839061	2.55405e-06	rs281755	26333	Left-hemisphere dorsal attention network to right-hemisphere dorsal attention network white-matter structural connectivity	GCST90302696	0.000839512	22.1238
T	C	-0.172254	0.0366192	0.0118642	2.55205e-06	rs143624675	26333	Right-hemisphere default mode network to accumbens white-matter structural connectivity	GCST90302850	0.000839568	22.1252
T	G	-0.147142	0.0312805	0.0164626	2.55182e-06	rs536475645	26333	Left-hemisphere dorsal attention network to right-hemisphere limbic network white-matter structural connectivity	GCST90302698	0.000839578	22.1255
G	C	-0.159807	0.0339727	0.0147143	2.55129e-06	rs142550660	26333	Right-hemisphere limbic network to pallidum white-matter structural connectivity	GCST90302830	0.000839588	22.1258
C	T	-0.07094	0.0150808	0.0658489	2.55117e-06	rs72857771	26333	Right-hemisphere limbic network to caudate white-matter structural connectivity	GCST90302828	0.000839592	22.1259
G	A	-0.0365919	0.00777888	0.383894	2.55117e-06	rs11100989	26333	Left-hemisphere visual network to right-hemisphere limbic network white-matter structural connectivity	GCST90302659	0.000839597	22.126
C	T	-0.0368173	0.00782668	0.400758	2.55018e-06	rs10181051	26333	Right-hemisphere limbic network to right-hemisphere limbic network white-matter structural connectivity	GCST90302824	0.000839622	22.1267
C	G	0.0866376	0.0184165	0.0439263	2.54695e-06	rs45609335	26333	Left-hemisphere somatomotor network to left-hemisphere somatomotor network white-matter structural connectivity	GCST90302669	0.000839718	22.1292
A	C	0.0394297	0.00838145	0.269972	2.54613e-06	rs9398343	26333	Right-hemisphere limbic network to thalamus white-matter structural connectivity	GCST90302827	0.000839737	22.1297
G	A	0.0351869	0.00747941	0.564966	2.54495e-06	rs822350	26333	Left-hemisphere default mode network to caudate white-matter structural connectivity	GCST90302768	0.000839773	22.1307
G	A	0.035895	0.00762955	0.433207	2.54191e-06	rs7819099	26333	Left-hemisphere visual network to right-hemisphere limbic network white-matter structural connectivity	GCST90302659	0.000839856	22.1328
C	T	-0.0402262	0.00855012	0.224401	2.54173e-06	rs9957041	26333	Left-hemisphere dorsal attention network to right-hemisphere salience_ventral attention network white-matter structural connectivity	GCST90302697	0.000839863	22.133
G	T	-0.0430015	0.00913954	0.240154	2.53869e-06	rs78086686	26333	Left-hemisphere visual network to right-hemisphere default mode network white-matter structural connectivity	GCST90302661	0.00083995	22.1353
T	C	-0.0372762	0.00792204	0.398381	2.53396e-06	rs13153811	26333	Right-hemisphere salience_ventral attention network to caudate white-matter structural connectivity	GCST90302818	0.000840086	22.1389
T	A	-0.0523802	0.0111319	0.140522	2.53379e-06	rs7209957	26333	Right-hemisphere visual network to right-hemisphere limbic network white-matter structural connectivity	GCST90302778	0.000840099	22.1392
T	C	0.0364551	0.00774721	0.637565	2.53145e-06	rs909798	26333	Left-hemisphere somatomotor network to caudate white-matter structural connectivity	GCST90302683	0.000840157	22.1408
T	C	0.0353202	0.00750583	0.477268	2.52994e-06	rs685725	26333	Left-hemisphere control network to caudate white-matter structural connectivity	GCST90302753	0.000840202	22.142
A	G	0.0770673	0.0163769	0.0635135	2.52819e-06	rs62344493	26333	Right-hemisphere limbic network to pallidum white-matter structural connectivity	GCST90302830	0.000840256	22.1434
G	C	0.0325347	0.00691358	0.505438	2.52726e-06	rs62319644	26333	Left-hemisphere default mode network to right-hemisphere default mode network white-matter structural connectivity	GCST90302766	0.000840276	22.1439
T	A	0.134392	0.0285574	0.021286	2.52598e-06	rs182923191	26333	Left-hemisphere somatomotor network to right-hemisphere control network white-matter structural connectivity	GCST90302680	0.000840319	22.145
C	T	-0.0503711	0.0107031	0.830569	2.52348e-06	rs1038163	26333	Left-hemisphere dorsal attention network to putamen white-matter structural connectivity	GCST90302703	0.000840385	22.1468
C	T	-0.0465061	0.00988182	0.83115	2.52348e-06	rs476216	26333	Right-hemisphere somatomotor network to right-hemisphere default mode network white-matter structural connectivity	GCST90302793	0.000840389	22.1469
T	A	0.0374888	0.00796574	0.614785	2.52313e-06	rs9512419	26333	Left-hemisphere default mode network to hippocampus white-matter structural connectivity	GCST90302771	0.000840399	22.1471
A	G	-0.0458873	0.00974957	0.157109	2.51889e-06	rs12054410	26333	Left-hemisphere salience_ventral attention network to right-hemisphere dorsal attention network white-matter structural connectivity	GCST90302714	0.000840521	22.1504
T	C	0.0463277	0.00984274	0.174271	2.51646e-06	rs10228575	26333	Right-hemisphere limbic network to thalamus white-matter structural connectivity	GCST90302827	0.000840589	22.1522
A	G	-0.0977456	0.0207662	0.0383645	2.51437e-06	rs146050253	26333	Right-hemisphere salience_ventral attention network to accumbens white-matter structural connectivity	GCST90302823	0.000840649	22.1538
T	C	0.0971601	0.0206415	0.0360962	2.51345e-06	rs78078857	26333	Left-hemisphere visual network to caudate white-matter structural connectivity	GCST90302663	0.000840674	22.1544
A	G	-0.0718397	0.0152621	0.0830267	2.5131e-06	rs79846372	26333	Right-hemisphere dorsal attention network to putamen white-matter structural connectivity	GCST90302808	0.000840688	22.1548
G	T	-0.0376997	0.00800913	0.61139	2.5127e-06	rs2478267	26333	Left-hemisphere dorsal attention network to pallidum white-matter structural connectivity	GCST90302704	0.000840697	22.155
T	G	0.0381973	0.00811476	0.344507	2.51229e-06	rs12648622	26333	Left-hemisphere visual network to accumbens white-matter structural connectivity	GCST90302668	0.000840714	22.1555
C	A	-0.0571214	0.0121347	0.102789	2.5105e-06	rs79565927	26333	Left-hemisphere default mode network to thalamus white-matter structural connectivity	GCST90302767	0.000840764	22.1568
C	T	-0.0418957	0.00890014	0.207939	2.51015e-06	rs62359638	26333	Left-hemisphere dorsal attention network to right-hemisphere default mode network white-matter structural connectivity	GCST90302700	0.000840775	22.1571
T	G	0.0713992	0.0151677	0.0690543	2.50998e-06	rs45539244	26333	Right-hemisphere salience_ventral attention network to caudate white-matter structural connectivity	GCST90302818	0.000840778	22.1572
G	A	-0.0504203	0.010711	0.144043	2.50998e-06	rs72776423	26333	Left-hemisphere somatomotor network to caudate white-matter structural connectivity	GCST90302683	0.000840785	22.1574
A	T	0.0402858	0.00855788	0.739194	2.5083e-06	rs2647166	26333	Left-hemisphere visual network to right-hemisphere visual network white-matter structural connectivity	GCST90302655	0.000840826	22.1584
G	A	0.0386829	0.00821729	0.397914	2.50778e-06	rs7187776	26333	Left-hemisphere visual network to left-hemisphere salience_ventral attention network white-matter structural connectivity	GCST90302651	0.000840843	22.1589
T	C	0.0399706	0.00849081	0.697109	2.50761e-06	rs9316216	26333	Right-hemisphere somatomotor network to thalamus white-matter structural connectivity	GCST90302794	0.000840848	22.159
G	C	0.0840443	0.0178531	0.048124	2.50721e-06	rs1118537	26333	Left-hemisphere salience_ventral attention network to pallidum white-matter structural connectivity	GCST90302722	0.00084086	22.1593
A	G	-0.0364631	0.00774533	0.407502	2.50461e-06	rs11245278	26333	Left-hemisphere salience_ventral attention network to pallidum white-matter structural connectivity	GCST90302722	0.000840933	22.1613
A	G	-0.197384	0.0419255	0.0096233	2.50196e-06	rs139445575	26333	Left-hemisphere dorsal attention network to left-hemisphere limbic network white-matter structural connectivity	GCST90302691	0.000841011	22.1633
C	T	-0.0401529	0.00852861	0.306827	2.50132e-06	rs798548	26333	Left-hemisphere visual network to thalamus white-matter structural connectivity	GCST90302662	0.00084103	22.1638
T	C	-0.110707	0.0235145	0.0256908	2.50109e-06	rs78933168	26333	Right-hemisphere default mode network to amygdala white-matter structural connectivity	GCST90302849	0.000841033	22.1639
G	T	0.0584025	0.0124048	0.103287	2.50092e-06	rs71428949	26333	Right-hemisphere limbic network to right-hemisphere default mode network white-matter structural connectivity	GCST90302826	0.000841042	22.1641
T	C	0.0346152	0.00735216	0.388562	2.49948e-06	rs11556924	26333	Left-hemisphere default mode network to accumbens white-matter structural connectivity	GCST90302773	0.000841081	22.1652
G	A	-0.0457388	0.00971442	0.824028	2.49747e-06	rs1391762	26333	Left-hemisphere somatomotor network to right-hemisphere dorsal attention network white-matter structural connectivity	GCST90302677	0.000841143	22.1668
A	G	0.12963	0.0275288	0.0224166	2.49069e-06	rs150834753	26333	Right-hemisphere control network to putamen white-matter structural connectivity	GCST90302838	0.000841338	22.1719
G	C	-0.0376679	0.00799917	0.398673	2.48972e-06	rs358729	26333	Right-hemisphere control network to pallidum white-matter structural connectivity	GCST90302839	0.00084137	22.1728
G	A	0.151978	0.0322741	0.0151516	2.48949e-06	rs111480856	26333	Right-hemisphere dorsal attention network to hippocampus white-matter structural connectivity	GCST90302810	0.00084137	22.1728
T	G	0.0546299	0.0116012	0.133883	2.48955e-06	rs111398992	26333	Right-hemisphere visual network to right-hemisphere salience_ventral attention network white-matter structural connectivity	GCST90302777	0.000841374	22.1729
T	C	0.0573721	0.0121835	0.119158	2.48932e-06	rs57110966	26333	Left-hemisphere limbic network to right-hemisphere default mode network white-matter structural connectivity	GCST90302735	0.000841379	22.173
A	C	-0.0757477	0.0160843	0.0620379	2.48433e-06	rs41316241	26333	Left-hemisphere dorsal attention network to left-hemisphere limbic network white-matter structural connectivity	GCST90302691	0.000841528	22.1769
G	A	-0.0512258	0.010877	0.162382	2.48245e-06	rs12271109	26333	Right-hemisphere dorsal attention network to right-hemisphere limbic network white-matter structural connectivity	GCST90302803	0.000841576	22.1782
C	T	0.0528548	0.0112228	0.140857	2.48193e-06	rs62229392	26333	Right-hemisphere dorsal attention network to hippocampus white-matter structural connectivity	GCST90302810	0.00084159	22.1786
A	G	-0.0379264	0.00805301	0.329966	2.48222e-06	rs12744230	26333	Right-hemisphere salience_ventral attention network to amygdala white-matter structural connectivity	GCST90302822	0.00084159	22.1786
T	C	-0.0524133	0.011129	0.152908	2.48199e-06	rs79604473	26333	Left-hemisphere default mode network to putamen white-matter structural connectivity	GCST90302769	0.000841598	22.1788
A	C	-0.0612766	0.0130107	0.893214	2.48062e-06	rs2364728	26333	Left-hemisphere limbic network to hippocampus white-matter structural connectivity	GCST90302740	0.000841632	22.1797
C	A	0.0541901	0.0115056	0.132093	2.47862e-06	rs72681733	26333	Right-hemisphere salience_ventral attention network to right-hemisphere limbic network white-matter structural connectivity	GCST90302814	0.000841696	22.1814
C	A	-0.125107	0.0265621	0.0232868	2.47737e-06	rs116269571	26333	Left-hemisphere dorsal attention network to caudate white-matter structural connectivity	GCST90302702	0.000841729	22.1822
A	T	0.0992168	0.0210642	0.0338833	2.47469e-06	rs62211792	26333	Left-hemisphere somatomotor network to caudate white-matter structural connectivity	GCST90302683	0.000841811	22.1844
A	G	-0.0412167	0.0087504	0.276056	2.474e-06	rs2100636	26333	Left-hemisphere salience_ventral attention network to caudate white-matter structural connectivity	GCST90302720	0.00084183	22.1849
A	G	-0.0667979	0.0141805	0.0632934	2.47042e-06	rs147176253	26333	Left-hemisphere default mode network to right-hemisphere default mode network white-matter structural connectivity	GCST90302766	0.000841931	22.1876
A	G	0.0392221	0.00832636	0.259679	2.46996e-06	rs74886250	26333	Left-hemisphere default mode network to caudate white-matter structural connectivity	GCST90302768	0.000841948	22.188
G	A	-0.0377735	0.0080186	0.498667	2.4682e-06	rs2446180	26333	Right-hemisphere somatomotor network to right-hemisphere limbic network white-matter structural connectivity	GCST90302791	0.000841998	22.1893
T	C	-0.0359371	0.00762852	0.398449	2.46638e-06	rs3848365	26333	Right-hemisphere default mode network to thalamus white-matter structural connectivity	GCST90302844	0.000842053	22.1908
C	A	0.0354909	0.00753375	0.423559	2.46598e-06	rs12986899	26333	Left-hemisphere somatomotor network to right-hemisphere dorsal attention network white-matter structural connectivity	GCST90302677	0.000842065	22.1911
A	G	0.0695726	0.0147683	0.0590704	2.4657e-06	rs72815139	26333	Left-hemisphere visual network to left-hemisphere default mode network white-matter structural connectivity	GCST90302654	0.000842072	22.1913
A	G	0.126815	0.0269192	0.0222495	2.46581e-06	rs141398519	26333	Left-hemisphere somatomotor network to accumbens white-matter structural connectivity	GCST90302688	0.000842075	22.1914
A	G	0.0757893	0.0160879	0.0626231	2.46553e-06	rs62359597	26333	Left-hemisphere salience_ventral attention network to right-hemisphere limbic network white-matter structural connectivity	GCST90302716	0.000842075	22.1914
G	A	0.0365105	0.00774956	0.609444	2.4615e-06	rs12879771	26333	Right-hemisphere visual network to caudate white-matter structural connectivity	GCST90302782	0.0008422	22.1947
T	C	-0.0779037	0.016535	0.0503171	2.45957e-06	rs77502582	26333	Right-hemisphere dorsal attention network to right-hemisphere default mode network white-matter structural connectivity	GCST90302805	0.000842251	22.196
T	C	-0.0348218	0.00739075	0.4451	2.45856e-06	rs56125329	26333	Left-hemisphere control network to right-hemisphere control network white-matter structural connectivity	GCST90302750	0.000842285	22.1969
T	G	-0.0943225	0.0200193	0.0402892	2.45799e-06	rs56180714	26333	Right-hemisphere dorsal attention network to pallidum white-matter structural connectivity	GCST90302809	0.000842299	22.1973
C	T	0.159196	0.0337881	0.0143959	2.45782e-06	rs116280043	26333	Left-hemisphere default mode network to hippocampus white-matter structural connectivity	GCST90302771	0.000842307	22.1975
T	G	-0.0538982	0.011439	0.132324	2.45539e-06	rs16971451	26333	Left-hemisphere default mode network to hippocampus white-matter structural connectivity	GCST90302771	0.000842376	22.1993
C	G	0.0337832	0.00716985	0.361263	2.45488e-06	rs7569781	26333	Right-hemisphere white-matter structural connectivity	GCST90302853	0.000842394	22.1998
A	G	-0.0348436	0.00739476	0.664775	2.4538e-06	rs6658057	26333	Left-hemisphere visual network to left-hemisphere default mode network white-matter structural connectivity	GCST90302654	0.000842426	22.2006
T	C	-0.132723	0.0281674	0.0182927	2.45375e-06	rs150180949	26333	Right-hemisphere limbic network to thalamus white-matter structural connectivity	GCST90302827	0.000842427	22.2007
C	T	-0.0588364	0.0124866	0.0962291	2.45347e-06	rs12146713	26333	Left-hemisphere somatomotor network to right-hemisphere dorsal attention network white-matter structural connectivity	GCST90302677	0.000842437	22.2009
T	C	0.0847827	0.0179928	0.0579215	2.45267e-06	rs143565486	26333	Left-hemisphere somatomotor network to putamen white-matter structural connectivity	GCST90302684	0.000842463	22.2016
C	T	0.0436813	0.00927008	0.217822	2.45211e-06	rs10821971	26333	Left-hemisphere control network to right-hemisphere visual network white-matter structural connectivity	GCST90302745	0.000842476	22.202
A	G	-0.108505	0.0230269	0.0323227	2.45194e-06	rs62516890	26333	Right-hemisphere control network to pallidum white-matter structural connectivity	GCST90302839	0.000842485	22.2022
A	G	0.158845	0.0337079	0.0129116	2.44827e-06	rs79374629	26333	Right-hemisphere visual network to caudate white-matter structural connectivity	GCST90302782	0.000842592	22.205
C	T	-0.040063	0.00850142	0.31172	2.44686e-06	rs3763153	26333	Left-hemisphere default mode network to pallidum white-matter structural connectivity	GCST90302770	0.000842631	22.206
A	G	-0.0813066	0.017253	0.0479647	2.44574e-06	rs5021651	26333	Left-hemisphere dorsal attention network to right-hemisphere control network white-matter structural connectivity	GCST90302699	0.000842667	22.207
G	A	0.0345633	0.00733405	0.632451	2.44439e-06	rs6089747	26333	Right-hemisphere somatomotor network to right-hemisphere salience_ventral attention network white-matter structural connectivity	GCST90302790	0.000842706	22.208
C	T	-0.106766	0.0226546	0.0272852	2.44377e-06	rs12367264	26333	Right-hemisphere limbic network to thalamus white-matter structural connectivity	GCST90302827	0.000842727	22.2085
C	T	-0.0336539	0.00714098	0.464201	2.44349e-06	rs136406	26333	Left-hemisphere dorsal attention network to right-hemisphere salience_ventral attention network white-matter structural connectivity	GCST90302697	0.00084273	22.2087
C	T	0.157043	0.0333221	0.0140784	2.44247e-06	rs148970833	26333	Right-hemisphere somatomotor network to right-hemisphere control network white-matter structural connectivity	GCST90302792	0.000842764	22.2095
G	T	0.0327996	0.00695929	0.717126	2.44006e-06	rs61824106	26333	Left-hemisphere visual network to left-hemisphere visual network white-matter structural connectivity	GCST90302648	0.000842831	22.2113
A	C	0.103833	0.0220307	0.0274345	2.43978e-06	rs77695837	26333	Right-hemisphere visual network to right-hemisphere default mode network white-matter structural connectivity	GCST90302780	0.000842845	22.2117
G	A	0.0372574	0.00790498	0.372462	2.43916e-06	rs1536309	26333	Right-hemisphere visual network to accumbens white-matter structural connectivity	GCST90302787	0.000842863	22.2121
G	A	-0.0553852	0.0117506	0.0979793	2.43607e-06	rs141614976	26333	Left-hemisphere visual network to left-hemisphere default mode network white-matter structural connectivity	GCST90302654	0.000842948	22.2144
C	T	0.190804	0.0404812	0.00953449	2.4363e-06	rs538034680	26333	Right-hemisphere salience_ventral attention network to accumbens white-matter structural connectivity	GCST90302823	0.00084295	22.2144
C	T	-0.133862	0.0283991	0.0185561	2.434e-06	rs145211341	26333	Right-hemisphere somatomotor network to right-hemisphere somatomotor network white-matter structural connectivity	GCST90302788	0.000843022	22.2163
G	A	-0.0454676	0.00964565	0.148523	2.43153e-06	rs4149178	26333	Right-hemisphere white-matter structural connectivity	GCST90302853	0.000843091	22.2182
T	C	-0.0675244	0.0143244	0.088653	2.42957e-06	rs1012466	26333	Right-hemisphere limbic network to hippocampus white-matter structural connectivity	GCST90302831	0.000843144	22.2196
G	A	0.065381	0.0138687	0.0773058	2.42566e-06	rs80182461	26333	Left-hemisphere limbic network to amygdala white-matter structural connectivity	GCST90302741	0.000843267	22.2228
A	G	0.094931	0.0201368	0.0405385	2.42544e-06	rs7750206	26333	Right-hemisphere control network to putamen white-matter structural connectivity	GCST90302838	0.000843274	22.223
G	C	-0.034401	0.00729712	0.587579	2.4251e-06	rs2079987	26333	Left-hemisphere somatomotor network to right-hemisphere salience_ventral attention network white-matter structural connectivity	GCST90302678	0.000843281	22.2232
G	C	0.151668	0.0321716	0.0157139	2.42499e-06	rs75631549	26333	Left-hemisphere somatomotor network to left-hemisphere dorsal attention network white-matter structural connectivity	GCST90302670	0.000843288	22.2234
T	C	0.0400949	0.00850469	0.24946	2.42371e-06	rs6501176	26333	Left-hemisphere limbic network to putamen white-matter structural connectivity	GCST90302738	0.000843324	22.2243
G	A	0.0519554	0.0110197	0.143679	2.41964e-06	rs73225461	26333	Left-hemisphere limbic network to left-hemisphere control network white-matter structural connectivity	GCST90302727	0.000843442	22.2274
A	G	-0.0407933	0.00865207	0.263287	2.41874e-06	rs9923442	26333	Left-hemisphere salience_ventral attention network to thalamus white-matter structural connectivity	GCST90302719	0.000843472	22.2282
G	T	-0.0334931	0.00710367	0.476762	2.4183e-06	rs1025275	26333	Left-hemisphere salience_ventral attention network to right-hemisphere dorsal attention network white-matter structural connectivity	GCST90302714	0.000843487	22.2286
C	T	0.0352457	0.00747535	0.582419	2.41802e-06	rs11738925	26333	Right-hemisphere limbic network to putamen white-matter structural connectivity	GCST90302829	0.000843495	22.2288
T	C	-0.0394533	0.00836769	0.664622	2.41763e-06	rs10429417	26333	Right-hemisphere default mode network to putamen white-matter structural connectivity	GCST90302846	0.000843507	22.2291
T	C	0.0864153	0.0183279	0.0491184	2.41763e-06	rs73873389	26333	Left-hemisphere default mode network to putamen white-matter structural connectivity	GCST90302769	0.000843508	22.2292
C	T	-0.0401526	0.00851574	0.320378	2.41591e-06	rs2267158	26333	Left-hemisphere somatomotor network to putamen white-matter structural connectivity	GCST90302684	0.000843559	22.2305
A	C	-0.036115	0.00765852	0.35659	2.4093e-06	rs12544261	26333	Left-hemisphere dorsal attention network to right-hemisphere control network white-matter structural connectivity	GCST90302699	0.000843759	22.2358
G	A	0.0463479	0.00982818	0.192748	2.40741e-06	rs11031660	26333	Right-hemisphere dorsal attention network to caudate white-matter structural connectivity	GCST90302807	0.000843814	22.2372
A	G	0.040821	0.00865591	0.256519	2.40564e-06	rs1835349	26333	Right-hemisphere limbic network to caudate white-matter structural connectivity	GCST90302828	0.000843869	22.2387
T	C	-0.0971021	0.0205899	0.0353819	2.40525e-06	rs117016887	26333	Right-hemisphere somatomotor network to hippocampus white-matter structural connectivity	GCST90302798	0.000843882	22.239
A	G	-0.182165	0.0386267	0.0116898	2.40481e-06	rs572683927	26333	Right-hemisphere limbic network to pallidum white-matter structural connectivity	GCST90302830	0.000843894	22.2393
T	C	0.0454847	0.0096446	0.191373	2.40436e-06	rs11871269	26333	Left-hemisphere visual network to caudate white-matter structural connectivity	GCST90302663	0.000843908	22.2397
C	T	-0.0360475	0.00764331	0.442809	2.4027e-06	rs61730237	26333	Left-hemisphere visual network to right-hemisphere dorsal attention network white-matter structural connectivity	GCST90302657	0.000843957	22.241
T	C	0.0842235	0.0178573	0.0561989	2.3995e-06	rs62442558	26333	Right-hemisphere visual network to right-hemisphere control network white-matter structural connectivity	GCST90302779	0.00084405	22.2434
A	C	0.0364429	0.0077267	0.642809	2.3995e-06	rs1784889	26333	Left-hemisphere somatomotor network to right-hemisphere dorsal attention network white-matter structural connectivity	GCST90302677	0.000844055	22.2436
G	A	-0.038482	0.00815885	0.458227	2.39823e-06	rs243312	26333	Right-hemisphere visual network to right-hemisphere somatomotor network white-matter structural connectivity	GCST90302775	0.000844093	22.2446
A	G	0.0716679	0.0151932	0.0618593	2.39238e-06	rs138096393	26333	Right-hemisphere default mode network to right-hemisphere default mode network white-matter structural connectivity	GCST90302843	0.000844275	22.2494
G	C	-0.137709	0.0291915	0.0181598	2.38814e-06	rs71569006	26333	Left-hemisphere visual network to right-hemisphere control network white-matter structural connectivity	GCST90302660	0.000844393	22.2525
C	T	-0.0373374	0.00791385	0.558775	2.38188e-06	rs653891	26333	Right-hemisphere control network to hippocampus white-matter structural connectivity	GCST90302840	0.000844589	22.2577
C	T	0.0352712	0.00747562	0.478578	2.37985e-06	rs902953	26333	Right-hemisphere default mode network to accumbens white-matter structural connectivity	GCST90302850	0.000844654	22.2594
A	T	0.035855	0.00759889	0.632786	2.37646e-06	rs1559803	26333	Right-hemisphere visual network to amygdala white-matter structural connectivity	GCST90302786	0.000844757	22.2621
C	T	0.0358075	0.00758879	0.35634	2.37624e-06	rs6756311	26333	Left-hemisphere dorsal attention network to right-hemisphere dorsal attention network white-matter structural connectivity	GCST90302696	0.000844764	22.2623
A	G	-0.0382481	0.00810579	0.687482	2.37465e-06	rs7543847	26333	Left-hemisphere visual network to right-hemisphere visual network white-matter structural connectivity	GCST90302655	0.000844815	22.2636
G	A	-0.0695247	0.014734	0.0660043	2.37394e-06	rs117573090	26333	Left-hemisphere default mode network to right-hemisphere salience_ventral attention network white-matter structural connectivity	GCST90302763	0.00084483	22.264
A	G	0.0581223	0.0123164	0.107433	2.36897e-06	rs67482811	26333	Left-hemisphere limbic network to right-hemisphere control network white-matter structural connectivity	GCST90302734	0.000844988	22.2682
G	T	0.0474605	0.010057	0.189457	2.36837e-06	rs9657439	26333	Left-hemisphere visual network to thalamus white-matter structural connectivity	GCST90302662	0.000845007	22.2687
C	T	0.0581528	0.0123227	0.105897	2.3681e-06	rs74911566	26333	Left-hemisphere dorsal attention network to left-hemisphere salience_ventral attention network white-matter structural connectivity	GCST90302690	0.00084501	22.2688
T	C	0.162256	0.0343815	0.0114702	2.36685e-06	rs147583275	26333	Right-hemisphere visual network to right-hemisphere dorsal attention network white-matter structural connectivity	GCST90302776	0.000845054	22.2699
G	T	0.0611595	0.0129594	0.0978509	2.36646e-06	rs17153483	26333	Left-hemisphere salience_ventral attention network to accumbens white-matter structural connectivity	GCST90302725	0.000845066	22.2702
C	T	0.0535276	0.0113414	0.856637	2.36244e-06	rs4243827	26333	Right-hemisphere dorsal attention network to right-hemisphere dorsal attention network white-matter structural connectivity	GCST90302801	0.000845191	22.2735
T	C	0.157963	0.033469	0.0121869	2.36216e-06	rs78275741	26333	Left-hemisphere control network to left-hemisphere default mode network white-matter structural connectivity	GCST90302744	0.000845197	22.2737
G	C	0.0350172	0.00741901	0.547463	2.35939e-06	rs2179372	26333	Right-hemisphere salience_ventral attention network to pallidum white-matter structural connectivity	GCST90302820	0.000845285	22.276
C	T	0.037677	0.00798222	0.314296	2.35711e-06	rs10193235	26333	Left-hemisphere dorsal attention network to right-hemisphere visual network white-matter structural connectivity	GCST90302694	0.000845352	22.2778
T	C	-0.0404721	0.00857421	0.327061	2.35608e-06	rs2274794	26333	Left-hemisphere visual network to left-hemisphere somatomotor network white-matter structural connectivity	GCST90302649	0.000845387	22.2787
A	C	-0.136722	0.0289651	0.0170469	2.35586e-06	rs80275384	26333	Left-hemisphere limbic network to right-hemisphere dorsal attention network white-matter structural connectivity	GCST90302731	0.000845394	22.2789
T	C	-0.0622245	0.0131825	0.101976	2.35581e-06	rs200662098	26333	Left-hemisphere default mode network to thalamus white-matter structural connectivity	GCST90302767	0.000845395	22.2789
G	A	0.0376718	0.00798056	0.370093	2.35331e-06	rs10064391	26333	Left-hemisphere visual network to left-hemisphere limbic network white-matter structural connectivity	GCST90302652	0.00084547	22.2809
G	A	0.123988	0.0262652	0.0256683	2.3512e-06	rs117883920	26333	Left-hemisphere visual network to left-hemisphere salience_ventral attention network white-matter structural connectivity	GCST90302651	0.000845532	22.2826
C	T	-0.0337653	0.0071527	0.468106	2.35104e-06	rs10214266	26333	Left-hemisphere control network to right-hemisphere default mode network white-matter structural connectivity	GCST90302751	0.000845539	22.2827
C	T	0.0501145	0.0106154	0.156439	2.34763e-06	rs2518848	26333	Left-hemisphere dorsal attention network to caudate white-matter structural connectivity	GCST90302702	0.000845642	22.2854
A	G	-0.064646	0.0136923	0.0788794	2.34304e-06	rs17849195	26333	Right-hemisphere somatomotor network to caudate white-matter structural connectivity	GCST90302795	0.00084579	22.2894
C	A	0.0495653	0.0104975	0.165821	2.33981e-06	rs62393605	26333	Left-hemisphere salience_ventral attention network to right-hemisphere limbic network white-matter structural connectivity	GCST90302716	0.000845894	22.2921
G	C	0.0432401	0.00915783	0.210351	2.33932e-06	rs3731608	26333	Left-hemisphere somatomotor network to hippocampus white-matter structural connectivity	GCST90302686	0.000845903	22.2923
C	T	0.0651029	0.0137876	0.0875752	2.33728e-06	rs78903553	26333	Left-hemisphere visual network to putamen white-matter structural connectivity	GCST90302664	0.000845971	22.2941
T	A	-0.0728869	0.0154358	0.927954	2.3362e-06	rs1550281	26333	Right-hemisphere limbic network to pallidum white-matter structural connectivity	GCST90302830	0.000846005	22.295
T	C	-0.0711012	0.0150567	0.0625839	2.33265e-06	rs116199037	26333	Left-hemisphere salience_ventral attention network to right-hemisphere control network white-matter structural connectivity	GCST90302717	0.000846109	22.2978
G	A	0.167145	0.035395	0.0112683	2.33201e-06	rs138158747	26333	Left-hemisphere visual network to amygdala white-matter structural connectivity	GCST90302667	0.000846126	22.2982
A	C	-0.0368539	0.00780402	0.326627	2.3305e-06	rs16931015	26333	Left-hemisphere salience_ventral attention network to left-hemisphere salience_ventral attention network white-matter structural connectivity	GCST90302708	0.000846179	22.2996
A	G	-0.0361171	0.00764785	0.401784	2.32949e-06	rs4701133	26333	Right-hemisphere dorsal attention network to right-hemisphere control network white-matter structural connectivity	GCST90302804	0.000846212	22.3005
G	T	-0.144718	0.0306434	0.018781	2.32804e-06	rs138475751	26333	Left-hemisphere limbic network to right-hemisphere control network white-matter structural connectivity	GCST90302734	0.000846259	22.3017
A	G	-0.071345	0.0151068	0.0661604	2.32723e-06	rs62519424	26333	Left-hemisphere somatomotor network to caudate white-matter structural connectivity	GCST90302683	0.00084628	22.3023
C	T	-0.0929743	0.0196857	0.0359026	2.3245e-06	rs77672066	26333	Right-hemisphere dorsal attention network to right-hemisphere default mode network white-matter structural connectivity	GCST90302805	0.000846362	22.3044
G	A	-0.103506	0.0219153	0.0232994	2.32386e-06	rs143853392	26333	Left-hemisphere visual network to left-hemisphere visual network white-matter structural connectivity	GCST90302648	0.000846385	22.3051
C	T	-0.0350371	0.00741822	0.338017	2.32258e-06	rs2874469	26333	Right-hemisphere somatomotor network to right-hemisphere salience_ventral attention network white-matter structural connectivity	GCST90302790	0.000846426	22.3061
C	T	-0.0717756	0.0151956	0.0675578	2.31878e-06	rs4654068	26333	Left-hemisphere visual network to right-hemisphere dorsal attention network white-matter structural connectivity	GCST90302657	0.000846545	22.3093
G	A	-0.137321	0.0290694	0.0164243	2.31345e-06	rs73228882	26333	Right-hemisphere salience_ventral attention network to pallidum white-matter structural connectivity	GCST90302820	0.000846708	22.3136
G	T	-0.040931	0.00866459	0.252947	2.31318e-06	rs13384038	26333	Left-hemisphere dorsal attention network to left-hemisphere dorsal attention network white-matter structural connectivity	GCST90302689	0.000846721	22.3139
T	C	0.0361622	0.00765497	0.445251	2.31233e-06	rs6802105	26333	Left-hemisphere control network to right-hemisphere visual network white-matter structural connectivity	GCST90302745	0.000846749	22.3146
T	C	-0.178458	0.0377766	0.0121531	2.31191e-06	rs113122392	26333	Left-hemisphere salience_ventral attention network to right-hemisphere limbic network white-matter structural connectivity	GCST90302716	0.000846756	22.3148
A	T	0.113183	0.0239573	0.0277383	2.30808e-06	rs77794735	26333	Right-hemisphere limbic network to thalamus white-matter structural connectivity	GCST90302827	0.000846873	22.3179
G	T	-0.121129	0.0256383	0.0208294	2.30648e-06	rs74746160	26333	Left-hemisphere default mode network to right-hemisphere somatomotor network white-matter structural connectivity	GCST90302761	0.000846934	22.3195
G	T	0.0705233	0.0149268	0.931578	2.30574e-06	rs4992976	26333	Left-hemisphere visual network to right-hemisphere visual network white-matter structural connectivity	GCST90302655	0.000846961	22.3202
G	A	0.0372068	0.00787509	0.357531	2.30542e-06	rs1079950	26333	Left-hemisphere salience_ventral attention network to left-hemisphere control network white-matter structural connectivity	GCST90302710	0.000846965	22.3203
C	T	0.0770498	0.0163076	0.0577222	2.30351e-06	rs78084518	26333	Right-hemisphere limbic network to right-hemisphere control network white-matter structural connectivity	GCST90302825	0.000847022	22.3218
A	C	-0.125972	0.0266604	0.0234655	2.30033e-06	rs139674082	26333	Left-hemisphere default mode network to putamen white-matter structural connectivity	GCST90302769	0.000847123	22.3245
G	A	0.0992533	0.0210044	0.0337801	2.29721e-06	rs61185885	26333	Left-hemisphere visual network to right-hemisphere limbic network white-matter structural connectivity	GCST90302659	0.000847229	22.3273
C	T	-0.0424655	0.00898648	0.801732	2.29567e-06	rs856042	26333	Left-hemisphere salience_ventral attention network to right-hemisphere default mode network white-matter structural connectivity	GCST90302718	0.000847276	22.3285
A	G	0.0365583	0.00773628	0.399086	2.29467e-06	rs8044000	26333	Right-hemisphere dorsal attention network to thalamus white-matter structural connectivity	GCST90302806	0.000847304	22.3293
A	G	0.081315	0.0172071	0.0573864	2.29372e-06	rs72812401	26333	Left-hemisphere somatomotor network to right-hemisphere visual network white-matter structural connectivity	GCST90302675	0.00084734	22.3302
C	G	-0.115015	0.0243367	0.0245404	2.28997e-06	rs117814657	26333	Left-hemisphere dorsal attention network to right-hemisphere limbic network white-matter structural connectivity	GCST90302698	0.000847456	22.3333
T	C	-0.0355677	0.00752594	0.400762	2.28976e-06	rs12510714	26333	Left-hemisphere control network to thalamus white-matter structural connectivity	GCST90302752	0.000847465	22.3335
C	T	-0.0359824	0.00761356	0.471991	2.28881e-06	rs11723371	26333	Left-hemisphere control network to left-hemisphere control network white-matter structural connectivity	GCST90302743	0.000847493	22.3343
T	C	0.129187	0.0273345	0.0201582	2.28807e-06	rs148729194	26333	Left-hemisphere default mode network to accumbens white-matter structural connectivity	GCST90302773	0.000847514	22.3348
A	G	0.0404475	0.00855785	0.259917	2.28581e-06	rs74773358	26333	Right-hemisphere default mode network to accumbens white-matter structural connectivity	GCST90302850	0.000847589	22.3368
T	G	-0.0728154	0.0154052	0.0649495	2.28229e-06	rs76379317	26333	Left-hemisphere somatomotor network to right-hemisphere limbic network white-matter structural connectivity	GCST90302679	0.000847702	22.3398
G	A	0.0425782	0.00900754	0.244085	2.27913e-06	rs79959111	26333	Right-hemisphere dorsal attention network to right-hemisphere dorsal attention network white-matter structural connectivity	GCST90302801	0.0008478	22.3424
A	G	-0.0336508	0.00711891	0.415227	2.27903e-06	rs377763148	26333	Left-hemisphere salience_ventral attention network to right-hemisphere salience_ventral attention network white-matter structural connectivity	GCST90302715	0.000847803	22.3425
C	T	-0.125355	0.0265185	0.0188988	2.27782e-06	rs142874989	26333	Right-hemisphere salience_ventral attention network to right-hemisphere default mode network white-matter structural connectivity	GCST90302816	0.000847845	22.3436
A	T	0.115586	0.0244517	0.0244521	2.27735e-06	rs12937318	26333	Left-hemisphere limbic network to right-hemisphere default mode network white-matter structural connectivity	GCST90302735	0.000847859	22.3439
C	T	0.053687	0.0113572	0.875366	2.27704e-06	rs8128362	26333	Right-hemisphere dorsal attention network to accumbens white-matter structural connectivity	GCST90302812	0.000847866	22.3441
C	G	0.0392146	0.00829539	0.285593	2.27552e-06	rs780068	26333	Right-hemisphere default mode network to thalamus white-matter structural connectivity	GCST90302844	0.000847917	22.3454
T	C	-0.166583	0.0352379	0.0120148	2.27431e-06	rs147588695	26333	Left-hemisphere limbic network to putamen white-matter structural connectivity	GCST90302738	0.000847955	22.3464
G	C	0.0355126	0.00751194	0.270247	2.27316e-06	rs2170526	26333	Cross-hemisphere white-matter structural connectivity	GCST90302852	0.000847992	22.3474
T	A	0.126415	0.0267401	0.0216605	2.27237e-06	rs115443525	26333	Right-hemisphere salience_ventral attention network to accumbens white-matter structural connectivity	GCST90302823	0.000848013	22.348
G	C	0.0639403	0.013525	0.0873435	2.27222e-06	rs532016330	26333	Left-hemisphere visual network to caudate white-matter structural connectivity	GCST90302663	0.00084802	22.3482
G	C	0.16283	0.0344411	0.0141755	2.26966e-06	rs78474420	26333	Left-hemisphere salience_ventral attention network to caudate white-matter structural connectivity	GCST90302720	0.000848098	22.3502
G	A	-0.0477084	0.0100905	0.166011	2.26684e-06	rs10893258	26333	Right-hemisphere control network to caudate white-matter structural connectivity	GCST90302837	0.000848195	22.3528
G	T	-0.0911849	0.019284	0.0278704	2.26167e-06	rs12221037	26333	Left-hemisphere visual network to left-hemisphere visual network white-matter structural connectivity	GCST90302648	0.000848365	22.3573
T	C	0.0572414	0.0121054	0.12341	2.2611e-06	rs72947354	26333	Left-hemisphere visual network to pallidum white-matter structural connectivity	GCST90302665	0.000848386	22.3578
T	C	0.0839218	0.0177474	0.0470322	2.25985e-06	rs76733019	26333	Right-hemisphere control network to caudate white-matter structural connectivity	GCST90302837	0.00084842	22.3587
A	G	0.0519213	0.0109799	0.133865	2.25923e-06	rs117306165	26333	Left-hemisphere control network to left-hemisphere control network white-matter structural connectivity	GCST90302743	0.000848448	22.3595
A	C	0.125874	0.0266177	0.0248637	2.25704e-06	rs150468317	26333	Left-hemisphere visual network to right-hemisphere salience_ventral attention network white-matter structural connectivity	GCST90302658	0.00084852	22.3614
T	C	-0.0707473	0.0149599	0.0531073	2.25476e-06	rs114565194	26333	Cross-hemisphere white-matter structural connectivity	GCST90302852	0.000848581	22.363
G	A	-0.0988866	0.0209095	0.041549	2.25325e-06	rs76899364	26333	Left-hemisphere somatomotor network to accumbens white-matter structural connectivity	GCST90302688	0.00084863	22.3643
A	G	-0.060307	0.0127513	0.100144	2.25097e-06	rs72752241	26333	Left-hemisphere limbic network to caudate white-matter structural connectivity	GCST90302737	0.000848706	22.3663
A	G	-0.165321	0.0349546	0.0118932	2.24988e-06	rs145509402	26333	Right-hemisphere limbic network to amygdala white-matter structural connectivity	GCST90302832	0.000848747	22.3673
A	G	0.0988124	0.0208921	0.0357892	2.24905e-06	rs74934277	26333	Right-hemisphere dorsal attention network to right-hemisphere control network white-matter structural connectivity	GCST90302804	0.000848769	22.3679
G	A	-0.0444056	0.00938841	0.170396	2.24714e-06	rs4868080	26333	Right-hemisphere salience_ventral attention network to right-hemisphere default mode network white-matter structural connectivity	GCST90302816	0.000848833	22.3696
A	T	-0.115284	0.0243726	0.0279521	2.2443e-06	rs78127062	26333	Right-hemisphere control network to pallidum white-matter structural connectivity	GCST90302839	0.000848917	22.3718
T	C	0.0454956	0.00961829	0.182835	2.24399e-06	rs61588703	26333	Right-hemisphere default mode network to caudate white-matter structural connectivity	GCST90302845	0.000848934	22.3723
A	G	0.0416433	0.00880316	0.266444	2.23975e-06	rs10901807	26333	Left-hemisphere dorsal attention network to hippocampus white-matter structural connectivity	GCST90302705	0.000849071	22.3759
G	A	0.0673905	0.0142455	0.0748058	2.2379e-06	rs55634703	26333	Left-hemisphere control network to putamen white-matter structural connectivity	GCST90302754	0.000849127	22.3774
G	A	0.0386428	0.00816837	0.358512	2.23651e-06	rs28624253	26333	Left-hemisphere somatomotor network to accumbens white-matter structural connectivity	GCST90302688	0.000849175	22.3786
A	G	-0.063309	0.0133823	0.0857193	2.23635e-06	rs78592019	26333	Right-hemisphere limbic network to putamen white-matter structural connectivity	GCST90302829	0.000849181	22.3788
G	C	0.0578123	0.0122199	0.116045	2.23434e-06	rs138425427	26333	Right-hemisphere default mode network to pallidum white-matter structural connectivity	GCST90302847	0.000849251	22.3806
A	T	0.0372751	0.00787874	0.359474	2.23311e-06	rs12585457	26333	Left-hemisphere control network to amygdala white-matter structural connectivity	GCST90302757	0.000849288	22.3816
A	G	0.126406	0.0267173	0.019251	2.23162e-06	rs149656188	26333	Left-hemisphere visual network to left-hemisphere default mode network white-matter structural connectivity	GCST90302654	0.000849339	22.3829
T	C	-0.154788	0.0327156	0.0134541	2.23064e-06	rs11103248	26333	Left-hemisphere control network to left-hemisphere control network white-matter structural connectivity	GCST90302743	0.000849367	22.3837
A	G	-0.0725649	0.0153361	0.926295	2.2271e-06	rs4284300	26333	Left-hemisphere visual network to hippocampus white-matter structural connectivity	GCST90302666	0.000849481	22.3867
T	G	0.104836	0.0221561	0.0295257	2.22669e-06	rs117882958	26333	Right-hemisphere default mode network to thalamus white-matter structural connectivity	GCST90302844	0.000849503	22.3873
G	A	-0.148912	0.0314705	0.0141098	2.22536e-06	rs113721498	26333	Left-hemisphere salience_ventral attention network to right-hemisphere default mode network white-matter structural connectivity	GCST90302718	0.000849538	22.3882
C	T	0.0793542	0.0167702	0.0498424	2.22474e-06	rs76455265	26333	Left-hemisphere default mode network to right-hemisphere somatomotor network white-matter structural connectivity	GCST90302761	0.00084956	22.3888
A	G	0.035717	0.00754799	0.389264	2.22336e-06	rs61067594	26333	Left-hemisphere default mode network to right-hemisphere somatomotor network white-matter structural connectivity	GCST90302761	0.000849607	22.39
A	T	-0.0471667	0.00996741	0.216478	2.22218e-06	rs8179680	26333	Right-hemisphere salience_ventral attention network to putamen white-matter structural connectivity	GCST90302819	0.000849644	22.391
T	C	0.133906	0.0282971	0.0207527	2.22157e-06	rs141049912	26333	Left-hemisphere visual network to left-hemisphere limbic network white-matter structural connectivity	GCST90302652	0.000849663	22.3915
C	A	0.0370569	0.00783053	0.654465	2.21922e-06	rs7514017	26333	Right-hemisphere default mode network to caudate white-matter structural connectivity	GCST90302845	0.000849741	22.3935
T	C	-0.042693	0.00902138	0.164793	2.21855e-06	rs72929321	26333	Left-hemisphere white-matter structural connectivity	GCST90302851	0.000849763	22.3941
C	G	0.115686	0.0244451	0.0324551	2.21779e-06	rs116913220	26333	Right-hemisphere salience_ventral attention network to hippocampus white-matter structural connectivity	GCST90302821	0.000849784	22.3947
C	A	0.0401014	0.00847351	0.294246	2.21707e-06	rs9960546	26333	Left-hemisphere limbic network to right-hemisphere salience_ventral attention network white-matter structural connectivity	GCST90302732	0.000849812	22.3954
T	C	-0.126894	0.0268125	0.021361	2.216e-06	rs74863907	26333	Left-hemisphere salience_ventral attention network to amygdala white-matter structural connectivity	GCST90302724	0.000849842	22.3962
G	A	0.0324233	0.00685098	0.403244	2.2161e-06	rs543953	26333	Left-hemisphere white-matter structural connectivity	GCST90302851	0.000849844	22.3963
G	C	0.118174	0.0249681	0.0270338	2.21218e-06	rs12505840	26333	Left-hemisphere salience_ventral attention network to left-hemisphere limbic network white-matter structural connectivity	GCST90302709	0.000849969	22.3996
T	C	0.144176	0.0304617	0.013569	2.21192e-06	rs59668897	26333	Left-hemisphere default mode network to right-hemisphere dorsal attention network white-matter structural connectivity	GCST90302762	0.000849979	22.3998
A	G	-0.0408486	0.00863039	0.246684	2.21106e-06	rs10795350	26333	Right-hemisphere somatomotor network to pallidum white-matter structural connectivity	GCST90302797	0.00085001	22.4006
C	A	-0.0760879	0.0160756	0.0634938	2.2108e-06	rs111811866	26333	Right-hemisphere dorsal attention network to right-hemisphere dorsal attention network white-matter structural connectivity	GCST90302801	0.000850016	22.4008
C	G	-0.0346816	0.00732735	0.404208	2.2104e-06	rs9829174	26333	Right-hemisphere visual network to right-hemisphere default mode network white-matter structural connectivity	GCST90302780	0.000850031	22.4012
C	T	0.0448481	0.00947524	0.184514	2.21014e-06	rs6117259	26333	Right-hemisphere limbic network to thalamus white-matter structural connectivity	GCST90302827	0.000850037	22.4014
A	C	-0.0553825	0.0117008	0.11082	2.20968e-06	rs74326992	26333	Left-hemisphere limbic network to amygdala white-matter structural connectivity	GCST90302741	0.00085005	22.4017
A	G	-0.129853	0.0274343	0.019804	2.20978e-06	rs113468575	26333	Left-hemisphere somatomotor network to thalamus white-matter structural connectivity	GCST90302682	0.000850054	22.4018
G	A	0.0360615	0.00761874	0.684602	2.20933e-06	rs2012935	26333	Left-hemisphere dorsal attention network to left-hemisphere default mode network white-matter structural connectivity	GCST90302693	0.000850064	22.4021
A	G	0.171234	0.0361766	0.0125148	2.20917e-06	rs116236857	26333	Left-hemisphere visual network to left-hemisphere limbic network white-matter structural connectivity	GCST90302652	0.00085007	22.4022
C	A	0.0448509	0.00947563	0.144951	2.20917e-06	rs10512398	26333	Cross-hemisphere white-matter structural connectivity	GCST90302852	0.000850073	22.4023
A	C	-0.0307933	0.0065055	0.467867	2.2076e-06	rs581114	26333	Right-hemisphere visual network to right-hemisphere visual network white-matter structural connectivity	GCST90302774	0.000850122	22.4036
G	A	-0.0344196	0.00727149	0.413941	2.20684e-06	rs7225002	26333	Left-hemisphere default mode network to right-hemisphere salience_ventral attention network white-matter structural connectivity	GCST90302763	0.000850149	22.4043
A	G	-0.0376691	0.00795796	0.617487	2.20663e-06	rs61890486	26333	Left-hemisphere dorsal attention network to left-hemisphere limbic network white-matter structural connectivity	GCST90302691	0.000850153	22.4044
A	G	0.138583	0.0292752	0.0197828	2.20328e-06	rs138360469	26333	Left-hemisphere control network to right-hemisphere somatomotor network white-matter structural connectivity	GCST90302746	0.000850257	22.4072
C	T	-0.159877	0.033773	0.986899	2.20288e-06	rs1444618	26333	Right-hemisphere limbic network to right-hemisphere control network white-matter structural connectivity	GCST90302825	0.000850282	22.4078
C	T	-0.0450113	0.00950812	0.182807	2.20156e-06	rs10831678	26333	Left-hemisphere control network to thalamus white-matter structural connectivity	GCST90302752	0.000850323	22.4089
C	T	0.0380338	0.00803398	0.713575	2.20009e-06	rs1790094	26333	Right-hemisphere salience_ventral attention network to right-hemisphere control network white-matter structural connectivity	GCST90302815	0.00085037	22.4102
T	C	-0.162864	0.0344015	0.0130065	2.19907e-06	rs115134708	26333	Right-hemisphere salience_ventral attention network to hippocampus white-matter structural connectivity	GCST90302821	0.000850405	22.4111
T	C	0.035707	0.00754197	0.479432	2.19654e-06	rs11955337	26333	Left-hemisphere visual network to right-hemisphere visual network white-matter structural connectivity	GCST90302655	0.000850486	22.4132
G	T	0.050142	0.0105908	0.129052	2.19604e-06	rs11122147	26333	Right-hemisphere somatomotor network to right-hemisphere salience_ventral attention network white-matter structural connectivity	GCST90302790	0.000850503	22.4137
T	A	0.0694462	0.0146681	0.0831587	2.19604e-06	rs112729967	26333	Left-hemisphere visual network to pallidum white-matter structural connectivity	GCST90302665	0.00085051	22.4138
G	T	0.0611359	0.0129126	0.109433	2.19477e-06	rs4791699	26333	Right-hemisphere somatomotor network to right-hemisphere limbic network white-matter structural connectivity	GCST90302791	0.000850541	22.4147
T	C	-0.141588	0.0299041	0.0151433	2.19326e-06	rs114800737	26333	Left-hemisphere somatomotor network to right-hemisphere somatomotor network white-matter structural connectivity	GCST90302676	0.000850592	22.416
G	A	-0.0364907	0.00770662	0.535962	2.19084e-06	rs923837	26333	Right-hemisphere dorsal attention network to right-hemisphere dorsal attention network white-matter structural connectivity	GCST90302801	0.000850681	22.4183
C	T	0.089263	0.0188508	0.0355637	2.18806e-06	rs79805444	26333	Left-hemisphere default mode network to right-hemisphere dorsal attention network white-matter structural connectivity	GCST90302762	0.000850772	22.4208
T	C	0.0428877	0.00905706	0.213693	2.18751e-06	rs58092984	26333	Left-hemisphere dorsal attention network to left-hemisphere salience_ventral attention network white-matter structural connectivity	GCST90302690	0.000850787	22.4212
G	A	-0.146237	0.0308818	0.0184277	2.1863e-06	rs138480141	26333	Right-hemisphere visual network to putamen white-matter structural connectivity	GCST90302783	0.000850823	22.4221
T	C	0.0668503	0.0141172	0.0671211	2.1863e-06	rs9930956	26333	Left-hemisphere dorsal attention network to right-hemisphere salience_ventral attention network white-matter structural connectivity	GCST90302697	0.000850824	22.4221
G	T	0.0775084	0.0163679	0.0664927	2.1864e-06	rs16853219	26333	Left-hemisphere visual network to left-hemisphere salience_ventral attention network white-matter structural connectivity	GCST90302651	0.000850828	22.4222
A	G	0.0443459	0.00936447	0.791055	2.18464e-06	rs7817836	26333	Left-hemisphere limbic network to accumbens white-matter structural connectivity	GCST90302742	0.000850884	22.4237
A	G	-0.0359445	0.00759031	0.526206	2.18434e-06	rs248237	26333	Right-hemisphere limbic network to right-hemisphere control network white-matter structural connectivity	GCST90302825	0.000850895	22.424
C	T	0.128297	0.0270917	0.0197899	2.18363e-06	rs77293341	26333	Left-hemisphere somatomotor network to hippocampus white-matter structural connectivity	GCST90302686	0.000850923	22.4247
G	A	0.0808505	0.0170718	0.0578103	2.18082e-06	rs7652320	26333	Left-hemisphere visual network to hippocampus white-matter structural connectivity	GCST90302666	0.000851014	22.4271
G	A	-0.0495246	0.0104572	0.177859	2.18057e-06	rs11156874	26333	Right-hemisphere visual network to thalamus white-matter structural connectivity	GCST90302781	0.000851022	22.4274
A	G	0.0427704	0.00903101	0.830754	2.18032e-06	rs9626191	26333	Left-hemisphere default mode network to amygdala white-matter structural connectivity	GCST90302772	0.000851028	22.4275
T	C	0.055136	0.0116413	0.121764	2.17731e-06	rs12193956	26333	Left-hemisphere limbic network to accumbens white-matter structural connectivity	GCST90302742	0.000851133	22.4303
C	G	0.127434	0.0269061	0.0204627	2.17716e-06	rs76895291	26333	Left-hemisphere salience_ventral attention network to thalamus white-matter structural connectivity	GCST90302719	0.000851136	22.4304
A	G	0.0335132	0.00707559	0.438252	2.17495e-06	rs28436304	26333	Left-hemisphere visual network to left-hemisphere default mode network white-matter structural connectivity	GCST90302654	0.000851209	22.4323
G	A	0.102516	0.0216439	0.0329188	2.1744e-06	rs151180362	26333	Left-hemisphere visual network to right-hemisphere default mode network white-matter structural connectivity	GCST90302661	0.000851221	22.4326
T	A	-0.119713	0.0252746	0.0217414	2.1744e-06	rs72914078	26333	Left-hemisphere salience_ventral attention network to left-hemisphere salience_ventral attention network white-matter structural connectivity	GCST90302708	0.000851224	22.4327
A	G	-0.0638966	0.0134901	0.0940195	2.174e-06	rs8140562	26333	Left-hemisphere salience_ventral attention network to right-hemisphere visual network white-matter structural connectivity	GCST90302712	0.000851246	22.4332
C	T	0.0373294	0.00788085	0.404904	2.172e-06	rs9849324	26333	Right-hemisphere dorsal attention network to caudate white-matter structural connectivity	GCST90302807	0.000851306	22.4348
G	A	-0.0385	0.00812795	0.591292	2.17175e-06	rs4868792	26333	Right-hemisphere dorsal attention network to right-hemisphere limbic network white-matter structural connectivity	GCST90302803	0.000851313	22.435
A	G	-0.0389879	0.00823076	0.31803	2.1707e-06	rs12253527	26333	Right-hemisphere salience_ventral attention network to caudate white-matter structural connectivity	GCST90302818	0.000851353	22.4361
A	G	-0.0886286	0.0187094	0.0493677	2.1679e-06	rs72710007	26333	Right-hemisphere limbic network to hippocampus white-matter structural connectivity	GCST90302831	0.000851447	22.4386
G	A	-0.0595508	0.0125709	0.903454	2.16716e-06	rs281699	26333	Left-hemisphere somatomotor network to right-hemisphere dorsal attention network white-matter structural connectivity	GCST90302677	0.000851476	22.4393
A	G	-0.037928	0.00800628	0.392561	2.16601e-06	rs2553634	26333	Right-hemisphere salience_ventral attention network to accumbens white-matter structural connectivity	GCST90302823	0.000851507	22.4401
G	A	0.0451894	0.00953873	0.231979	2.16401e-06	rs6496741	26333	Left-hemisphere visual network to pallidum white-matter structural connectivity	GCST90302665	0.000851573	22.4419
C	G	-0.03499	0.0073857	0.491212	2.16337e-06	rs2005103	26333	Left-hemisphere limbic network to amygdala white-matter structural connectivity	GCST90302741	0.000851597	22.4425
T	C	-0.0454846	0.00960032	0.810034	2.16033e-06	rs6970724	26333	Right-hemisphere default mode network to thalamus white-matter structural connectivity	GCST90302844	0.000851701	22.4452
A	G	-0.149803	0.0316174	0.0163677	2.15834e-06	rs117168167	26333	Right-hemisphere visual network to pallidum white-matter structural connectivity	GCST90302784	0.000851762	22.4469
G	A	0.057255	0.0120842	0.127938	2.15819e-06	rs9568431	26333	Left-hemisphere limbic network to hippocampus white-matter structural connectivity	GCST90302740	0.000851767	22.447
A	G	0.064661	0.013647	0.0677849	2.15715e-06	rs7271526	26333	Left-hemisphere default mode network to right-hemisphere default mode network white-matter structural connectivity	GCST90302766	0.000851805	22.448
T	G	-0.104741	0.0221052	0.0291839	2.15536e-06	rs79646806	26333	Left-hemisphere dorsal attention network to right-hemisphere visual network white-matter structural connectivity	GCST90302694	0.000851871	22.4498
T	C	-0.0469976	0.0099186	0.836922	2.15482e-06	rs7682994	26333	Left-hemisphere control network to left-hemisphere default mode network white-matter structural connectivity	GCST90302744	0.000851883	22.4501
G	A	-0.108498	0.0228969	0.0299314	2.15263e-06	rs11586684	26333	Left-hemisphere visual network to right-hemisphere control network white-matter structural connectivity	GCST90302660	0.000851961	22.4521
G	T	0.0607696	0.0128242	0.0935126	2.15144e-06	rs72661485	26333	Left-hemisphere default mode network to thalamus white-matter structural connectivity	GCST90302767	0.000852004	22.4532
A	G	0.0689872	0.0145582	0.0719642	2.15065e-06	rs72771481	26333	Left-hemisphere visual network to right-hemisphere visual network white-matter structural connectivity	GCST90302655	0.000852023	22.4537
G	A	0.0967628	0.0204195	0.0345004	2.1504e-06	rs117261293	26333	Left-hemisphere somatomotor network to right-hemisphere default mode network white-matter structural connectivity	GCST90302681	0.000852032	22.454
G	A	-0.143564	0.0302957	0.0141098	2.15045e-06	rs113721498	26333	Left-hemisphere default mode network to right-hemisphere control network white-matter structural connectivity	GCST90302765	0.000852037	22.4541
G	A	0.0366863	0.00774163	0.431071	2.14946e-06	rs4968146	26333	Left-hemisphere limbic network to right-hemisphere limbic network white-matter structural connectivity	GCST90302733	0.000852064	22.4548
A	G	0.0413594	0.00872667	0.24707	2.14324e-06	rs6740564	26333	Left-hemisphere somatomotor network to left-hemisphere dorsal attention network white-matter structural connectivity	GCST90302670	0.000852277	22.4604
A	G	0.0458137	0.00966646	0.181351	2.14304e-06	rs10980770	26333	Right-hemisphere control network to caudate white-matter structural connectivity	GCST90302837	0.000852286	22.4607
C	T	0.0364775	0.00769646	0.604594	2.1423e-06	rs7936928	26333	Left-hemisphere control network to putamen white-matter structural connectivity	GCST90302754	0.00085231	22.4613
C	A	0.0413276	0.00871931	0.734117	2.13949e-06	rs2587658	26333	Left-hemisphere somatomotor network to thalamus white-matter structural connectivity	GCST90302682	0.000852404	22.4638
T	C	0.0471935	0.00995619	0.189264	2.13594e-06	rs13515	26333	Left-hemisphere visual network to putamen white-matter structural connectivity	GCST90302664	0.000852525	22.467
C	A	-0.0537488	0.0113389	0.123964	2.13491e-06	rs16930734	26333	Left-hemisphere default mode network to right-hemisphere somatomotor network white-matter structural connectivity	GCST90302761	0.00085256	22.4679
A	G	-0.0432245	0.00911848	0.747851	2.13383e-06	rs578015	26333	Left-hemisphere somatomotor network to right-hemisphere visual network white-matter structural connectivity	GCST90302675	0.000852598	22.4689
A	T	0.127982	0.0269986	0.022648	2.13383e-06	rs758670	26333	Right-hemisphere limbic network to pallidum white-matter structural connectivity	GCST90302830	0.000852598	22.4689
G	A	0.0439481	0.00927096	0.179028	2.13285e-06	rs73069286	26333	Right-hemisphere default mode network to right-hemisphere default mode network white-matter structural connectivity	GCST90302843	0.000852629	22.4697
C	G	0.0350622	0.00739626	0.393059	2.13162e-06	rs12194762	26333	Left-hemisphere limbic network to left-hemisphere default mode network white-matter structural connectivity	GCST90302728	0.000852674	22.4709
A	G	-0.091457	0.0192914	0.0501779	2.12858e-06	rs80133044	26333	Right-hemisphere dorsal attention network to pallidum white-matter structural connectivity	GCST90302809	0.000852777	22.4736
A	G	-0.117035	0.0246862	0.0268132	2.12765e-06	rs143541707	26333	Left-hemisphere salience_ventral attention network to amygdala white-matter structural connectivity	GCST90302724	0.00085281	22.4745
C	G	-0.0332983	0.00702349	0.35289	2.12672e-06	rs34171876	26333	Cross-hemisphere white-matter structural connectivity	GCST90302852	0.000852839	22.4753
T	C	0.0435832	0.00919271	0.241792	2.12598e-06	rs145134270	26333	Left-hemisphere somatomotor network to right-hemisphere visual network white-matter structural connectivity	GCST90302675	0.000852865	22.476
T	G	0.0345139	0.00727951	0.445782	2.12417e-06	rs143020014	26333	Left-hemisphere salience_ventral attention network to right-hemisphere dorsal attention network white-matter structural connectivity	GCST90302714	0.000852929	22.4776
T	C	-0.037981	0.00801077	0.282527	2.12408e-06	rs6062264	26333	Left-hemisphere control network to left-hemisphere default mode network white-matter structural connectivity	GCST90302744	0.00085293	22.4777
G	A	0.0375185	0.00791321	0.343988	2.12403e-06	rs3808451	26333	Left-hemisphere visual network to right-hemisphere visual network white-matter structural connectivity	GCST90302655	0.000852932	22.4777
T	C	0.176842	0.0372985	0.0108122	2.12383e-06	rs140135962	26333	Left-hemisphere dorsal attention network to right-hemisphere visual network white-matter structural connectivity	GCST90302694	0.000852937	22.4779
T	C	-0.0436662	0.00920979	0.809717	2.12373e-06	rs217510	26333	Left-hemisphere dorsal attention network to right-hemisphere default mode network white-matter structural connectivity	GCST90302700	0.000852944	22.478
C	T	-0.0588043	0.0124026	0.0877313	2.12359e-06	rs201301907	26333	Right-hemisphere visual network to right-hemisphere visual network white-matter structural connectivity	GCST90302774	0.000852946	22.4781
G	A	0.0360564	0.00760467	0.379955	2.12295e-06	rs8068205	26333	Left-hemisphere control network to thalamus white-matter structural connectivity	GCST90302752	0.000852969	22.4787
G	A	0.0469381	0.00989968	0.200129	2.12276e-06	rs4623318	26333	Left-hemisphere control network to pallidum white-matter structural connectivity	GCST90302755	0.000852978	22.4789
C	A	0.128333	0.0270661	0.0164157	2.12183e-06	rs17176715	26333	Cross-hemisphere white-matter structural connectivity	GCST90302852	0.00085301	22.4798
A	G	-0.0957586	0.0201957	0.0342726	2.12114e-06	rs6766913	26333	Left-hemisphere limbic network to putamen white-matter structural connectivity	GCST90302738	0.000853035	22.4804
T	C	0.0877016	0.0184959	0.0399878	2.11948e-06	rs10484604	26333	Right-hemisphere dorsal attention network to right-hemisphere default mode network white-matter structural connectivity	GCST90302805	0.000853087	22.4818
C	T	0.0357254	0.00753424	0.441812	2.11895e-06	rs656269	26333	Left-hemisphere somatomotor network to caudate white-matter structural connectivity	GCST90302683	0.000853109	22.4824
T	G	0.0699646	0.0147546	0.077597	2.11758e-06	rs17382119	26333	Right-hemisphere dorsal attention network to caudate white-matter structural connectivity	GCST90302807	0.000853161	22.4838
T	C	0.0362566	0.00764593	0.366168	2.1167e-06	rs12999154	26333	Left-hemisphere dorsal attention network to left-hemisphere control network white-matter structural connectivity	GCST90302692	0.000853184	22.4844
A	G	0.081307	0.0171462	0.0555835	2.11631e-06	rs72951837	26333	Left-hemisphere dorsal attention network to left-hemisphere limbic network white-matter structural connectivity	GCST90302691	0.000853197	22.4847
A	G	0.125418	0.0264484	0.0212471	2.11636e-06	rs118023942	26333	Left-hemisphere visual network to right-hemisphere dorsal attention network white-matter structural connectivity	GCST90302657	0.000853198	22.4847
G	A	0.0366738	0.00773368	0.522763	2.11524e-06	rs13196562	26333	Right-hemisphere dorsal attention network to caudate white-matter structural connectivity	GCST90302807	0.000853234	22.4857
C	T	0.0416599	0.00878508	0.791487	2.1149e-06	rs2485919	26333	Right-hemisphere default mode network to right-hemisphere default mode network white-matter structural connectivity	GCST90302843	0.000853245	22.486
A	G	0.0863368	0.018206	0.0462055	2.11398e-06	rs74826655	26333	Left-hemisphere salience_ventral attention network to thalamus white-matter structural connectivity	GCST90302719	0.00085328	22.4869
C	T	-0.073538	0.0155069	0.0711085	2.11344e-06	rs112531033	26333	Right-hemisphere visual network to pallidum white-matter structural connectivity	GCST90302784	0.000853302	22.4875
A	G	0.111698	0.0235519	0.0291324	2.10979e-06	rs79956663	26333	Right-hemisphere somatomotor network to putamen white-matter structural connectivity	GCST90302796	0.00085343	22.4909
C	T	0.0458173	0.00966041	0.16752	2.10795e-06	rs4128399	26333	Left-hemisphere somatomotor network to left-hemisphere salience_ventral attention network white-matter structural connectivity	GCST90302671	0.000853487	22.4924
T	C	-0.0544368	0.0114775	0.870049	2.10674e-06	rs6884266	26333	Right-hemisphere visual network to right-hemisphere limbic network white-matter structural connectivity	GCST90302778	0.000853531	22.4935
T	C	0.0384744	0.00811197	0.675637	2.10659e-06	rs4960127	26333	Left-hemisphere control network to right-hemisphere visual network white-matter structural connectivity	GCST90302745	0.000853532	22.4936
A	T	-0.0359929	0.00758859	0.615977	2.10552e-06	rs10442629	26333	Right-hemisphere limbic network to putamen white-matter structural connectivity	GCST90302829	0.000853572	22.4946
G	A	-0.0422121	0.00889981	0.234613	2.10538e-06	rs7596922	26333	Left-hemisphere somatomotor network to left-hemisphere dorsal attention network white-matter structural connectivity	GCST90302670	0.000853574	22.4947
A	G	0.0356345	0.00751287	0.446075	2.10436e-06	rs2908004	26333	Left-hemisphere limbic network to caudate white-matter structural connectivity	GCST90302737	0.000853608	22.4955
G	C	-0.098637	0.0207956	0.0282828	2.10407e-06	rs28377808	26333	Right-hemisphere white-matter structural connectivity	GCST90302853	0.000853622	22.4959
A	G	0.0439979	0.00927591	0.801684	2.10325e-06	rs2005638	26333	Right-hemisphere limbic network to accumbens white-matter structural connectivity	GCST90302833	0.00085365	22.4967
T	C	-0.108249	0.0228217	0.0288156	2.10329e-06	rs139889371	26333	Left-hemisphere control network to caudate white-matter structural connectivity	GCST90302753	0.000853651	22.4967
G	A	0.124405	0.0262276	0.0214558	2.10257e-06	rs186191285	26333	Left-hemisphere somatomotor network to left-hemisphere somatomotor network white-matter structural connectivity	GCST90302669	0.000853665	22.4971
G	A	0.0403649	0.0085099	0.648354	2.10281e-06	rs7218351	26333	Right-hemisphere dorsal attention network to right-hemisphere limbic network white-matter structural connectivity	GCST90302803	0.000853665	22.4971
G	A	-0.0562582	0.0118604	0.127405	2.10213e-06	rs62002283	26333	Right-hemisphere somatomotor network to putamen white-matter structural connectivity	GCST90302796	0.000853693	22.4978
G	A	-0.0368679	0.00777188	0.42846	2.09797e-06	rs12227623	26333	Right-hemisphere limbic network to right-hemisphere control network white-matter structural connectivity	GCST90302825	0.000853834	22.5015
G	A	-0.0353529	0.00745249	0.524882	2.09768e-06	rs1780335	26333	Left-hemisphere dorsal attention network to right-hemisphere dorsal attention network white-matter structural connectivity	GCST90302696	0.000853839	22.5016
T	C	-0.108936	0.0229637	0.025101	2.0973e-06	rs74674766	26333	Right-hemisphere default mode network to right-hemisphere default mode network white-matter structural connectivity	GCST90302843	0.000853862	22.5023
A	C	0.112585	0.0237326	0.0255573	2.09633e-06	rs80240810	26333	Right-hemisphere limbic network to right-hemisphere default mode network white-matter structural connectivity	GCST90302826	0.000853884	22.5028
C	T	-0.0374657	0.00789764	0.713987	2.09628e-06	rs2807978	26333	Left-hemisphere limbic network to thalamus white-matter structural connectivity	GCST90302736	0.00085389	22.503
A	G	-0.128781	0.0271459	0.019804	2.09517e-06	rs113468575	26333	Left-hemisphere dorsal attention network to thalamus white-matter structural connectivity	GCST90302701	0.000853933	22.5041
T	C	-0.0410285	0.0086484	0.261261	2.09479e-06	rs17705719	26333	Left-hemisphere visual network to right-hemisphere default mode network white-matter structural connectivity	GCST90302661	0.000853942	22.5044
A	G	0.0385231	0.00811993	0.294686	2.09267e-06	rs9798932	26333	Right-hemisphere visual network to amygdala white-matter structural connectivity	GCST90302786	0.000854017	22.5063
C	T	-0.0885148	0.0186546	0.958127	2.08574e-06	rs804625	26333	Left-hemisphere somatomotor network to right-hemisphere salience_ventral attention network white-matter structural connectivity	GCST90302678	0.000854257	22.5127
T	C	0.0824928	0.0173854	0.0400809	2.08569e-06	rs35583933	26333	Left-hemisphere default mode network to amygdala white-matter structural connectivity	GCST90302772	0.000854262	22.5128
A	G	0.0359077	0.00756754	0.595795	2.0854e-06	rs7571992	26333	Left-hemisphere somatomotor network to right-hemisphere dorsal attention network white-matter structural connectivity	GCST90302677	0.000854268	22.513
A	G	-0.0701714	0.0147882	0.0654866	2.08401e-06	rs2288557	26333	Left-hemisphere control network to right-hemisphere control network white-matter structural connectivity	GCST90302750	0.000854315	22.5142
C	T	-0.0584077	0.0123086	0.125543	2.08238e-06	rs10246648	26333	Left-hemisphere salience_ventral attention network to putamen white-matter structural connectivity	GCST90302721	0.000854381	22.5159
A	G	0.0675023	0.0142231	0.0794867	2.07534e-06	rs59798793	26333	Left-hemisphere visual network to accumbens white-matter structural connectivity	GCST90302668	0.000854628	22.5224
C	T	0.0582003	0.0122629	0.100419	2.0742e-06	rs12428748	26333	Left-hemisphere limbic network to putamen white-matter structural connectivity	GCST90302738	0.000854658	22.5233
A	C	0.0438811	0.0092456	0.234356	2.07319e-06	rs28605742	26333	Right-hemisphere salience_ventral attention network to hippocampus white-matter structural connectivity	GCST90302821	0.000854699	22.5243
A	T	-0.044679	0.00941353	0.803709	2.07224e-06	rs8007431	26333	Left-hemisphere somatomotor network to pallidum white-matter structural connectivity	GCST90302685	0.000854732	22.5252
T	C	0.0551548	0.0116205	0.866584	2.07143e-06	rs2994575	26333	Left-hemisphere salience_ventral attention network to hippocampus white-matter structural connectivity	GCST90302723	0.000854762	22.526
G	A	-0.0369652	0.007788	0.323769	2.07033e-06	rs8065641	26333	Left-hemisphere dorsal attention network to right-hemisphere control network white-matter structural connectivity	GCST90302699	0.000854796	22.5269
T	C	0.0647154	0.0136344	0.094473	2.06986e-06	rs16853105	26333	Right-hemisphere visual network to right-hemisphere salience_ventral attention network white-matter structural connectivity	GCST90302777	0.000854814	22.5274
A	G	0.132984	0.028017	0.019241	2.06928e-06	rs17189022	26333	Right-hemisphere limbic network to amygdala white-matter structural connectivity	GCST90302832	0.000854838	22.528
G	A	0.0422364	0.00889825	0.711565	2.06866e-06	rs1636986	26333	Left-hemisphere somatomotor network to putamen white-matter structural connectivity	GCST90302684	0.000854856	22.5285
C	A	-0.173166	0.0364805	0.0119549	2.06652e-06	rs140536935	26333	Right-hemisphere somatomotor network to hippocampus white-matter structural connectivity	GCST90302798	0.000854933	22.5305
C	T	-0.109736	0.0231178	0.0267322	2.06638e-06	rs73563989	26333	Left-hemisphere control network to left-hemisphere control network white-matter structural connectivity	GCST90302743	0.000854936	22.5306
C	T	0.13542	0.0285284	0.0192097	2.06628e-06	rs142468938	26333	Left-hemisphere default mode network to right-hemisphere salience_ventral attention network white-matter structural connectivity	GCST90302763	0.000854947	22.5309
G	A	0.0788348	0.0166077	0.0531173	2.06567e-06	rs28505519	26333	Right-hemisphere dorsal attention network to right-hemisphere salience_ventral attention network white-matter structural connectivity	GCST90302802	0.000854959	22.5312
A	C	0.124254	0.0261759	0.0206283	2.0659e-06	rs150350829	26333	Right-hemisphere limbic network to putamen white-matter structural connectivity	GCST90302829	0.00085496	22.5312
A	G	-0.0456827	0.00962337	0.201324	2.06395e-06	rs71444568	26333	Left-hemisphere dorsal attention network to pallidum white-matter structural connectivity	GCST90302704	0.000855022	22.5329
C	G	-0.0372037	0.00783711	0.35289	2.06338e-06	rs34171876	26333	Left-hemisphere dorsal attention network to right-hemisphere somatomotor network white-matter structural connectivity	GCST90302695	0.000855044	22.5334
A	C	-0.0337081	0.00710004	0.409392	2.05859e-06	rs55743352	26333	Left-hemisphere default mode network to right-hemisphere control network white-matter structural connectivity	GCST90302765	0.000855214	22.5379
A	G	-0.0403397	0.00849642	0.70266	2.05594e-06	rs2017692	26333	Right-hemisphere salience_ventral attention network to amygdala white-matter structural connectivity	GCST90302822	0.000855306	22.5403
A	G	0.0365302	0.00769386	0.475314	2.05471e-06	rs1262862	26333	Right-hemisphere limbic network to right-hemisphere limbic network white-matter structural connectivity	GCST90302824	0.000855349	22.5415
G	A	0.0392908	0.00827508	0.678607	2.05343e-06	rs7734867	26333	Right-hemisphere dorsal attention network to caudate white-matter structural connectivity	GCST90302807	0.000855392	22.5426
A	G	-0.0452654	0.00953327	0.793286	2.05277e-06	rs12632380	26333	Left-hemisphere dorsal attention network to caudate white-matter structural connectivity	GCST90302702	0.000855415	22.5432
T	C	-0.0507528	0.0106889	0.158427	2.05282e-06	rs10764714	26333	Right-hemisphere control network to pallidum white-matter structural connectivity	GCST90302839	0.000855425	22.5435
T	C	0.0359527	0.0075718	0.508622	2.05201e-06	rs6973480	26333	Right-hemisphere limbic network to right-hemisphere control network white-matter structural connectivity	GCST90302825	0.000855446	22.544
T	C	-0.0541663	0.0114074	0.134584	2.05097e-06	rs145001253	26333	Right-hemisphere dorsal attention network to amygdala white-matter structural connectivity	GCST90302811	0.000855486	22.5451
G	A	-0.0666083	0.0140272	0.0759052	2.04927e-06	rs11694008	26333	Left-hemisphere default mode network to right-hemisphere visual network white-matter structural connectivity	GCST90302760	0.000855545	22.5466
T	C	-0.0362977	0.0076439	0.376791	2.04842e-06	rs2707521	26333	Right-hemisphere dorsal attention network to amygdala white-matter structural connectivity	GCST90302811	0.000855571	22.5473
G	A	0.0543081	0.0114365	0.125006	2.04781e-06	rs6909207	26333	Right-hemisphere control network to caudate white-matter structural connectivity	GCST90302837	0.0008556	22.5481
G	T	-0.0895369	0.0188541	0.0443599	2.04503e-06	rs72891768	26333	Left-hemisphere control network to caudate white-matter structural connectivity	GCST90302753	0.000855698	22.5507
G	A	0.0500478	0.0105375	0.120533	2.03915e-06	rs2276404	26333	Left-hemisphere default mode network to right-hemisphere control network white-matter structural connectivity	GCST90302765	0.000855899	22.556
A	G	-0.0335682	0.00706732	0.489625	2.03639e-06	rs11121010	26333	Left-hemisphere visual network to left-hemisphere default mode network white-matter structural connectivity	GCST90302654	0.000856001	22.5587
G	T	-0.149786	0.0315294	0.0152096	2.02736e-06	rs75083269	26333	Left-hemisphere visual network to caudate white-matter structural connectivity	GCST90302663	0.000856325	22.5672
T	G	-0.0395889	0.00833321	0.295471	2.0267e-06	rs11067705	26333	Left-hemisphere visual network to caudate white-matter structural connectivity	GCST90302663	0.000856347	22.5678
G	T	-0.0370691	0.00780279	0.625286	2.02666e-06	rs11777924	26333	Left-hemisphere visual network to right-hemisphere default mode network white-matter structural connectivity	GCST90302661	0.000856351	22.5679
A	G	-0.0413279	0.00869891	0.232841	2.02493e-06	rs61981335	26333	Left-hemisphere control network to right-hemisphere control network white-matter structural connectivity	GCST90302750	0.000856416	22.5696
C	A	-0.0349751	0.00736163	0.544852	2.02423e-06	rs370161	26333	Right-hemisphere somatomotor network to right-hemisphere default mode network white-matter structural connectivity	GCST90302793	0.000856441	22.5703
A	G	0.0753468	0.0158587	0.0626629	2.02279e-06	rs72759398	26333	Left-hemisphere visual network to right-hemisphere visual network white-matter structural connectivity	GCST90302655	0.000856489	22.5716
A	C	0.107799	0.0226887	0.028522	2.02204e-06	rs78524697	26333	Right-hemisphere dorsal attention network to right-hemisphere salience_ventral attention network white-matter structural connectivity	GCST90302802	0.00085652	22.5724
C	T	-0.0356918	0.00751191	0.568392	2.02041e-06	rs6772763	26333	Right-hemisphere limbic network to thalamus white-matter structural connectivity	GCST90302827	0.000856572	22.5737
G	A	0.0477165	0.0100426	0.185669	2.01985e-06	rs6112178	26333	Left-hemisphere limbic network to pallidum white-matter structural connectivity	GCST90302739	0.000856589	22.5742
G	C	0.0492803	0.0103717	0.138892	2.01981e-06	rs59483623	26333	Left-hemisphere salience_ventral attention network to right-hemisphere default mode network white-matter structural connectivity	GCST90302718	0.000856593	22.5743
T	C	0.0378597	0.00796766	0.543097	2.01748e-06	rs2127105	26333	Right-hemisphere dorsal attention network to putamen white-matter structural connectivity	GCST90302808	0.000856683	22.5767
T	C	-0.0522425	0.0109944	0.13128	2.01693e-06	rs12678249	26333	Right-hemisphere dorsal attention network to right-hemisphere salience_ventral attention network white-matter structural connectivity	GCST90302802	0.000856707	22.5773
C	G	-0.057939	0.012193	0.115405	2.01572e-06	rs433401	26333	Left-hemisphere default mode network to pallidum white-matter structural connectivity	GCST90302770	0.000856738	22.5781
C	T	-0.0424595	0.00893518	0.747241	2.0147e-06	rs503736	26333	Left-hemisphere control network to pallidum white-matter structural connectivity	GCST90302755	0.000856782	22.5793
C	T	-0.0336863	0.0070888	0.566551	2.01368e-06	rs1644759	26333	Right-hemisphere somatomotor network to right-hemisphere salience_ventral attention network white-matter structural connectivity	GCST90302790	0.000856818	22.5802
T	C	-0.0347954	0.00732165	0.628193	2.0102e-06	rs1225404	26333	Right-hemisphere somatomotor network to right-hemisphere salience_ventral attention network white-matter structural connectivity	GCST90302790	0.000856945	22.5836
A	C	0.0545028	0.0114683	0.135531	2.00956e-06	rs3803757	26333	Left-hemisphere limbic network to pallidum white-matter structural connectivity	GCST90302739	0.000856972	22.5843
T	C	-0.0413105	0.0086924	0.292057	2.00937e-06	rs11531456	26333	Left-hemisphere salience_ventral attention network to putamen white-matter structural connectivity	GCST90302721	0.000856976	22.5844
C	T	0.0515697	0.0108511	0.139468	2.00914e-06	rs1998892	26333	Left-hemisphere control network to putamen white-matter structural connectivity	GCST90302754	0.000856977	22.5844
T	C	-0.0482603	0.0101547	0.83287	2.00905e-06	rs783644	26333	Left-hemisphere limbic network to right-hemisphere visual network white-matter structural connectivity	GCST90302729	0.000856985	22.5846
A	G	0.0366982	0.00772161	0.664203	2.00761e-06	rs6949428	26333	Right-hemisphere visual network to amygdala white-matter structural connectivity	GCST90302786	0.00085704	22.5861
T	C	-0.0753207	0.015848	0.0635673	2.00715e-06	rs79673152	26333	Left-hemisphere visual network to left-hemisphere control network white-matter structural connectivity	GCST90302653	0.000857052	22.5864
A	G	0.0696177	0.0146468	0.0765864	2.00332e-06	rs77338717	26333	Right-hemisphere dorsal attention network to caudate white-matter structural connectivity	GCST90302807	0.000857198	22.5902
G	A	-0.0331546	0.00697527	0.413941	2.00263e-06	rs7225002	26333	Left-hemisphere default mode network to right-hemisphere control network white-matter structural connectivity	GCST90302765	0.000857221	22.5908
T	C	-0.0716246	0.0150684	0.0764267	2.00129e-06	rs72726505	26333	Right-hemisphere somatomotor network to putamen white-matter structural connectivity	GCST90302796	0.000857269	22.5921
T	C	-0.036796	0.00774097	0.458083	2.00014e-06	rs12131393	26333	Right-hemisphere somatomotor network to hippocampus white-matter structural connectivity	GCST90302798	0.000857309	22.5932
C	G	-0.0355781	0.00748445	0.54469	1.9983e-06	rs4521601	26333	Left-hemisphere dorsal attention network to amygdala white-matter structural connectivity	GCST90302706	0.000857379	22.595
C	T	-0.0355524	0.00747897	0.549486	1.99774e-06	rs6500617	26333	Left-hemisphere limbic network to amygdala white-matter structural connectivity	GCST90302741	0.000857396	22.5955
T	C	-0.0369828	0.00777962	0.63323	1.99623e-06	rs544044	26333	Right-hemisphere dorsal attention network to accumbens white-matter structural connectivity	GCST90302812	0.000857452	22.5969
T	C	0.117514	0.024719	0.978559	1.99462e-06	rs934095	26333	Left-hemisphere salience_ventral attention network to left-hemisphere default mode network white-matter structural connectivity	GCST90302711	0.00085752	22.5988
T	C	0.0521039	0.01096	0.134456	1.99421e-06	rs13068480	26333	Left-hemisphere control network to left-hemisphere control network white-matter structural connectivity	GCST90302743	0.000857524	22.5989
A	G	-0.151903	0.0319494	0.0143638	1.98948e-06	rs147163076	26333	Left-hemisphere somatomotor network to right-hemisphere limbic network white-matter structural connectivity	GCST90302679	0.000857698	22.6034
G	C	0.0419528	0.00882361	0.248499	1.98838e-06	rs12511274	26333	Left-hemisphere salience_ventral attention network to accumbens white-matter structural connectivity	GCST90302725	0.000857741	22.6046
G	A	0.0358691	0.00754397	0.430527	1.9877e-06	rs34018413	26333	Right-hemisphere default mode network to caudate white-matter structural connectivity	GCST90302845	0.000857764	22.6052
G	A	-0.0355538	0.00747752	0.34651	1.98683e-06	rs906461	26333	Left-hemisphere somatomotor network to right-hemisphere salience_ventral attention network white-matter structural connectivity	GCST90302678	0.000857796	22.606
A	G	-0.0528793	0.0111208	0.138886	1.98454e-06	rs59949404	26333	Right-hemisphere somatomotor network to right-hemisphere somatomotor network white-matter structural connectivity	GCST90302788	0.000857879	22.6082
A	T	0.0461864	0.00971301	0.19679	1.9834e-06	rs34218333	26333	Left-hemisphere salience_ventral attention network to thalamus white-matter structural connectivity	GCST90302719	0.000857921	22.6093
C	T	-0.172975	0.0363764	0.0107411	1.98308e-06	rs149528705	26333	Left-hemisphere limbic network to putamen white-matter structural connectivity	GCST90302738	0.000857935	22.6097
A	C	-0.0652739	0.0137264	0.0739887	1.98098e-06	rs113291741	26333	Left-hemisphere default mode network to right-hemisphere salience_ventral attention network white-matter structural connectivity	GCST90302763	0.000858011	22.6117
A	C	0.0485173	0.0102024	0.149572	1.97979e-06	rs8093311	26333	Right-hemisphere default mode network to amygdala white-matter structural connectivity	GCST90302849	0.000858056	22.6129
A	T	-0.0618096	0.0129973	0.105843	1.9787e-06	rs61834578	26333	Left-hemisphere somatomotor network to putamen white-matter structural connectivity	GCST90302684	0.000858089	22.6138
A	G	0.112007	0.0235525	0.0255763	1.97815e-06	rs10978823	26333	Left-hemisphere salience_ventral attention network to left-hemisphere control network white-matter structural connectivity	GCST90302710	0.00085811	22.6143
G	A	-0.0357794	0.00752353	0.417116	1.97788e-06	rs2326714	26333	Right-hemisphere limbic network to thalamus white-matter structural connectivity	GCST90302827	0.000858123	22.6146
G	C	-0.0370801	0.00779664	0.332996	1.97565e-06	rs7044478	26333	Left-hemisphere control network to left-hemisphere default mode network white-matter structural connectivity	GCST90302744	0.00085821	22.6169
A	G	0.038209	0.00803396	0.457966	1.97524e-06	rs11136023	26333	Left-hemisphere visual network to right-hemisphere somatomotor network white-matter structural connectivity	GCST90302656	0.00085822	22.6172
T	C	0.154733	0.0325345	0.013444	1.97501e-06	rs34809020	26333	Left-hemisphere control network to left-hemisphere default mode network white-matter structural connectivity	GCST90302744	0.000858231	22.6175
G	A	0.0458774	0.00964619	0.218102	1.97456e-06	rs62175596	26333	Right-hemisphere visual network to right-hemisphere salience_ventral attention network white-matter structural connectivity	GCST90302777	0.000858248	22.6179
A	G	0.0689312	0.0144931	0.0805073	1.97347e-06	rs58066679	26333	Right-hemisphere somatomotor network to putamen white-matter structural connectivity	GCST90302796	0.000858294	22.6191
C	T	-0.0605961	0.0127405	0.0824251	1.97292e-06	rs77215255	26333	Right-hemisphere somatomotor network to right-hemisphere salience_ventral attention network white-matter structural connectivity	GCST90302790	0.000858308	22.6195
A	G	0.111863	0.0235193	0.0275505	1.97274e-06	rs143345608	26333	Left-hemisphere somatomotor network to left-hemisphere somatomotor network white-matter structural connectivity	GCST90302669	0.000858323	22.6199
G	A	-0.0365403	0.00768182	0.622739	1.96761e-06	rs7664994	26333	Left-hemisphere default mode network to right-hemisphere somatomotor network white-matter structural connectivity	GCST90302761	0.000858505	22.6247
G	T	0.0852111	0.0179138	0.0436904	1.96743e-06	rs11144371	26333	Left-hemisphere limbic network to putamen white-matter structural connectivity	GCST90302738	0.000858506	22.6248
T	C	0.0805445	0.0169301	0.056507	1.96024e-06	rs77872657	26333	Left-hemisphere visual network to putamen white-matter structural connectivity	GCST90302664	0.000858775	22.6318
C	T	-0.127859	0.0268749	0.0163483	1.95952e-06	rs35048777	26333	Left-hemisphere default mode network to right-hemisphere default mode network white-matter structural connectivity	GCST90302766	0.000858807	22.6327
C	T	-0.0562362	0.0118201	0.874026	1.95844e-06	rs9321188	26333	Left-hemisphere visual network to putamen white-matter structural connectivity	GCST90302664	0.000858848	22.6338
T	C	0.0361954	0.00760762	0.672849	1.95736e-06	rs1089896	26333	Left-hemisphere control network to left-hemisphere default mode network white-matter structural connectivity	GCST90302744	0.000858886	22.6348
C	A	-0.132408	0.027829	0.0178483	1.95601e-06	rs76908991	26333	Left-hemisphere limbic network to amygdala white-matter structural connectivity	GCST90302741	0.000858934	22.636
A	G	0.0357844	0.00752099	0.58741	1.95578e-06	rs11658711	26333	Right-hemisphere default mode network to caudate white-matter structural connectivity	GCST90302845	0.000858942	22.6362
A	T	0.0371401	0.00780576	0.368279	1.95479e-06	rs6469833	26333	Right-hemisphere control network to thalamus white-matter structural connectivity	GCST90302836	0.000858978	22.6372
C	G	0.0779576	0.0163842	0.0537728	1.95416e-06	rs1650954	26333	Left-hemisphere default mode network to right-hemisphere visual network white-matter structural connectivity	GCST90302760	0.000858999	22.6378
T	C	0.107888	0.0226724	0.0315444	1.94962e-06	rs142676139	26333	Left-hemisphere dorsal attention network to left-hemisphere limbic network white-matter structural connectivity	GCST90302691	0.000859167	22.6422
A	G	0.0460825	0.00968389	0.187493	1.94863e-06	rs17149370	26333	Left-hemisphere somatomotor network to left-hemisphere control network white-matter structural connectivity	GCST90302673	0.000859209	22.6433
A	G	-0.0712281	0.014968	0.0807668	1.94868e-06	rs34186864	26333	Right-hemisphere visual network to thalamus white-matter structural connectivity	GCST90302781	0.000859214	22.6434
T	C	-0.0360094	0.00756682	0.400762	1.94693e-06	rs12510714	26333	Left-hemisphere default mode network to thalamus white-matter structural connectivity	GCST90302767	0.000859273	22.645
T	A	0.110329	0.0231837	0.0271552	1.94666e-06	rs117145315	26333	Right-hemisphere salience_ventral attention network to amygdala white-matter structural connectivity	GCST90302822	0.000859291	22.6454
C	T	-0.0339833	0.00714054	0.566551	1.94348e-06	rs1644759	26333	Right-hemisphere default mode network to right-hemisphere default mode network white-matter structural connectivity	GCST90302843	0.0008594	22.6483
T	C	-0.0784129	0.0164749	0.0601039	1.94039e-06	rs79787131	26333	Left-hemisphere control network to pallidum white-matter structural connectivity	GCST90302755	0.000859519	22.6515
A	G	-0.0534556	0.0112308	0.141688	1.93838e-06	rs79311111	26333	Left-hemisphere visual network to thalamus white-matter structural connectivity	GCST90302662	0.00085959	22.6533
A	C	0.0356642	0.00749272	0.53963	1.93745e-06	rs1319388	26333	Left-hemisphere somatomotor network to caudate white-matter structural connectivity	GCST90302683	0.000859631	22.6544
G	A	0.0423913	0.00890578	0.214637	1.93611e-06	rs72748146	26333	Right-hemisphere limbic network to putamen white-matter structural connectivity	GCST90302829	0.000859678	22.6557
G	A	0.0375026	0.00787873	0.614818	1.93611e-06	rs41543317	26333	Right-hemisphere salience_ventral attention network to caudate white-matter structural connectivity	GCST90302818	0.000859679	22.6557
G	C	0.0363683	0.00764038	0.59487	1.9358e-06	rs335219	26333	Left-hemisphere dorsal attention network to amygdala white-matter structural connectivity	GCST90302706	0.000859691	22.656
G	A	0.127625	0.0268114	0.972443	1.93495e-06	rs4300311	26333	Left-hemisphere visual network to right-hemisphere somatomotor network white-matter structural connectivity	GCST90302656	0.000859723	22.6569
T	C	-0.0610827	0.012832	0.105775	1.93437e-06	rs10980625	26333	Left-hemisphere salience_ventral attention network to hippocampus white-matter structural connectivity	GCST90302723	0.000859753	22.6576
G	C	0.040858	0.00858225	0.26352	1.92872e-06	rs6974672	26333	Left-hemisphere somatomotor network to left-hemisphere dorsal attention network white-matter structural connectivity	GCST90302670	0.000859959	22.6631
A	G	0.102846	0.0216027	0.0357011	1.9285e-06	rs12200540	26333	Right-hemisphere dorsal attention network to right-hemisphere limbic network white-matter structural connectivity	GCST90302803	0.000859973	22.6634
G	A	0.0438187	0.00920393	0.159184	1.92766e-06	rs34394051	26333	Left-hemisphere white-matter structural connectivity	GCST90302851	0.00086	22.6641
A	G	-0.168085	0.0352983	0.0120922	1.9184e-06	rs76866357	26333	Left-hemisphere visual network to right-hemisphere limbic network white-matter structural connectivity	GCST90302659	0.000860352	22.6734
T	A	0.0732701	0.0153855	0.0731763	1.91412e-06	rs1554821	26333	Left-hemisphere salience_ventral attention network to left-hemisphere control network white-matter structural connectivity	GCST90302710	0.00086051	22.6776
C	T	0.050223	0.0105456	0.160691	1.91245e-06	rs59436201	26333	Right-hemisphere dorsal attention network to right-hemisphere dorsal attention network white-matter structural connectivity	GCST90302801	0.000860574	22.6793
C	T	-0.144759	0.0303951	0.012855	1.91126e-06	rs117116459	26333	Cross-hemisphere white-matter structural connectivity	GCST90302852	0.000860617	22.6804
T	C	-0.0459531	0.00964827	0.194855	1.90889e-06	rs1344650	26333	Left-hemisphere somatomotor network to caudate white-matter structural connectivity	GCST90302683	0.000860709	22.6829
G	A	0.0403758	0.00847686	0.271388	1.90682e-06	rs56839077	26333	Left-hemisphere somatomotor network to right-hemisphere limbic network white-matter structural connectivity	GCST90302679	0.000860791	22.685
T	C	0.0351894	0.00738789	0.502728	1.90625e-06	rs11596173	26333	Right-hemisphere somatomotor network to right-hemisphere default mode network white-matter structural connectivity	GCST90302793	0.000860812	22.6856
C	T	-0.0846885	0.0177796	0.0525663	1.90507e-06	rs2212569	26333	Left-hemisphere salience_ventral attention network to left-hemisphere limbic network white-matter structural connectivity	GCST90302709	0.000860856	22.6867
A	G	0.0375717	0.00788762	0.34926	1.90379e-06	rs473908	26333	Right-hemisphere dorsal attention network to accumbens white-matter structural connectivity	GCST90302812	0.000860905	22.688
A	G	-0.1372	0.0288015	0.0180148	1.90134e-06	rs139624513	26333	Left-hemisphere somatomotor network to hippocampus white-matter structural connectivity	GCST90302686	0.000861001	22.6906
G	C	-0.0557562	0.0117043	0.0984506	1.90038e-06	rs72672508	26333	Left-hemisphere visual network to left-hemisphere default mode network white-matter structural connectivity	GCST90302654	0.000861035	22.6915
G	A	0.0737346	0.0154779	0.0681179	1.8992e-06	rs17525386	26333	Right-hemisphere dorsal attention network to right-hemisphere dorsal attention network white-matter structural connectivity	GCST90302801	0.000861081	22.6927
G	A	-0.147719	0.0310082	0.0137163	1.89898e-06	rs34622218	26333	Left-hemisphere salience_ventral attention network to right-hemisphere default mode network white-matter structural connectivity	GCST90302718	0.000861083	22.6927
G	T	-0.144928	0.0304218	0.019112	1.89832e-06	rs79294582	26333	Right-hemisphere visual network to thalamus white-matter structural connectivity	GCST90302781	0.000861113	22.6935
T	C	-0.104477	0.0219304	0.0350003	1.89758e-06	rs77509861	26333	Right-hemisphere visual network to putamen white-matter structural connectivity	GCST90302783	0.00086114	22.6942
A	G	-0.0599401	0.012581	0.0957647	1.89483e-06	rs112961981	26333	Left-hemisphere default mode network to thalamus white-matter structural connectivity	GCST90302767	0.000861252	22.6972
T	C	-0.0435278	0.00913617	0.749022	1.89474e-06	rs12025136	26333	Right-hemisphere default mode network to putamen white-matter structural connectivity	GCST90302846	0.000861253	22.6972
C	A	-0.0360777	0.0075724	0.678495	1.89448e-06	rs3786419	26333	Left-hemisphere dorsal attention network to right-hemisphere salience_ventral attention network white-matter structural connectivity	GCST90302697	0.000861264	22.6975
A	G	-0.0359417	0.00754369	0.563162	1.89352e-06	rs2644131	26333	Left-hemisphere default mode network to right-hemisphere limbic network white-matter structural connectivity	GCST90302764	0.000861301	22.6985
A	G	-0.167361	0.035124	0.0107717	1.88991e-06	rs117157063	26333	Left-hemisphere somatomotor network to left-hemisphere salience_ventral attention network white-matter structural connectivity	GCST90302671	0.000861442	22.7022
T	C	0.0554738	0.0116422	0.100435	1.88943e-06	rs7025328	26333	Left-hemisphere salience_ventral attention network to right-hemisphere salience_ventral attention network white-matter structural connectivity	GCST90302715	0.000861452	22.7025
G	A	-0.0394762	0.00828451	0.330466	1.88795e-06	rs4884876	26333	Left-hemisphere dorsal attention network to hippocampus white-matter structural connectivity	GCST90302705	0.000861514	22.7041
C	T	0.0418217	0.00877645	0.269629	1.88647e-06	rs4973769	26333	Right-hemisphere visual network to putamen white-matter structural connectivity	GCST90302783	0.000861571	22.7056
A	G	-0.138924	0.0291535	0.0221798	1.88595e-06	rs139694326	26333	Right-hemisphere visual network to right-hemisphere somatomotor network white-matter structural connectivity	GCST90302775	0.000861586	22.706
A	T	0.140163	0.0294113	0.0172103	1.88287e-06	rs183559132	26333	Left-hemisphere default mode network to right-hemisphere limbic network white-matter structural connectivity	GCST90302764	0.000861715	22.7094
G	A	-0.0373271	0.00783229	0.368929	1.88114e-06	rs7852498	26333	Left-hemisphere limbic network to caudate white-matter structural connectivity	GCST90302737	0.00086178	22.7111
G	A	-0.0618594	0.0129798	0.100924	1.88096e-06	rs66538759	26333	Right-hemisphere control network to pallidum white-matter structural connectivity	GCST90302839	0.000861788	22.7113
[truncated: 2,088 more rows]
