# Supplementary material for: White‐Matter Structural Connectivity and Alzheimer's Disease: A Mendelian Randomization Study
Source: Brain Behav. 2025 Feb 9;15(2):e70286. doi: 10.1002/brb3.70286 (PMC11807845; doi:10.1002/brb3.70286)
Supplement: Supplementary file 2 — Supplementary Table S2: Relationship between 206 white‐matter structural connectivity and genetic susceptibility to AD based on the IVW method in forward MR analysis. [file BRB3-15-e70286-s004.xlsx]

## Sheet: table.MRresult
id.exposure	outcome	exposure	method	nsnp	b	se	pval	or	or_lci95	or_uci95
GCST90302648	Alzheimer disease	Left-hemisphere visual network to left-hemisphere visual network white-matter structural connectivity	MR Egger	15	-0.173466	0.201036	0.403853	0.840746	0.566943	1.24678
GCST90302648	Alzheimer disease	Left-hemisphere visual network to left-hemisphere visual network white-matter structural connectivity	Weighted median	15	-0.148587	0.0992307	0.134292	0.861925	0.709582	1.04698
GCST90302823	Alzheimer disease	Right-hemisphere salience_ventral attention network to accumbens white-matter structural connectivity	Inverse variance weighted	14	0.218863	0.0601308	0.000272861	1.24466	1.10628	1.40035
GCST90302648	Alzheimer disease	Left-hemisphere visual network to left-hemisphere visual network white-matter structural connectivity	Simple mode	15	-0.190953	0.16431	0.264604	0.826172	0.598696	1.14008
GCST90302648	Alzheimer disease	Left-hemisphere visual network to left-hemisphere visual network white-matter structural connectivity	Weighted mode	15	-0.176598	0.165319	0.303492	0.838116	0.606153	1.15885
GCST90302649	Alzheimer disease	Left-hemisphere visual network to left-hemisphere somatomotor network white-matter structural connectivity	MR Egger	15	-0.251681	0.152789	0.123454	0.777493	0.576288	1.04895
GCST90302649	Alzheimer disease	Left-hemisphere visual network to left-hemisphere somatomotor network white-matter structural connectivity	Weighted median	15	0.0595603	0.0810129	0.46222	1.06137	0.905539	1.24402
GCST90302822	Alzheimer disease	Right-hemisphere salience_ventral attention network to amygdala white-matter structural connectivity	Inverse variance weighted	15	-0.235462	0.0682243	0.000557916	0.790206	0.6913	0.903262
GCST90302649	Alzheimer disease	Left-hemisphere visual network to left-hemisphere somatomotor network white-matter structural connectivity	Simple mode	15	0.167027	0.143945	0.265308	1.18179	0.891273	1.56699
GCST90302649	Alzheimer disease	Left-hemisphere visual network to left-hemisphere somatomotor network white-matter structural connectivity	Weighted mode	15	0.15692	0.145453	0.298897	1.1699	0.879706	1.55583
GCST90302650	Alzheimer disease	Left-hemisphere visual network to left-hemisphere dorsal attention network white-matter structural connectivity	MR Egger	18	-0.0971363	0.13351	0.477397	0.907432	0.698503	1.17886
GCST90302650	Alzheimer disease	Left-hemisphere visual network to left-hemisphere dorsal attention network white-matter structural connectivity	Weighted median	18	0.00885296	0.0715072	0.90147	1.00889	0.876954	1.16068
GCST90302738	Alzheimer disease	Left-hemisphere limbic network to putamen white-matter structural connectivity	Inverse variance weighted	18	-0.148892	0.0538857	0.0057255	0.861662	0.775298	0.957647
GCST90302650	Alzheimer disease	Left-hemisphere visual network to left-hemisphere dorsal attention network white-matter structural connectivity	Simple mode	18	-0.0162372	0.124577	0.897829	0.983894	0.770736	1.256
GCST90302650	Alzheimer disease	Left-hemisphere visual network to left-hemisphere dorsal attention network white-matter structural connectivity	Weighted mode	18	0.00403966	0.125079	0.974612	1.00405	0.78575	1.28299
GCST90302651	Alzheimer disease	Left-hemisphere visual network to left-hemisphere salience_ventral attention network white-matter structural connectivity	MR Egger	17	0.108128	0.124287	0.398015	1.11419	0.873302	1.42153
GCST90302651	Alzheimer disease	Left-hemisphere visual network to left-hemisphere salience_ventral attention network white-matter structural connectivity	Weighted median	17	-0.0347021	0.0693705	0.616904	0.965893	0.843101	1.10657
GCST90302799	Alzheimer disease	Right-hemisphere somatomotor network to amygdala white-matter structural connectivity	Inverse variance weighted	18	-0.122418	0.0496807	0.0137363	0.884779	0.802686	0.975268
GCST90302651	Alzheimer disease	Left-hemisphere visual network to left-hemisphere salience_ventral attention network white-matter structural connectivity	Simple mode	17	0.0562751	0.116091	0.634424	1.05789	0.842599	1.32819
GCST90302651	Alzheimer disease	Left-hemisphere visual network to left-hemisphere salience_ventral attention network white-matter structural connectivity	Weighted mode	17	0.0464585	0.115435	0.692669	1.04755	0.835442	1.31352
GCST90302652	Alzheimer disease	Left-hemisphere visual network to left-hemisphere limbic network white-matter structural connectivity	MR Egger	11	0.212578	0.204806	0.326375	1.23686	0.827918	1.8478
GCST90302652	Alzheimer disease	Left-hemisphere visual network to left-hemisphere limbic network white-matter structural connectivity	Weighted median	11	0.0472566	0.0938758	0.614687	1.04839	0.872197	1.26018
GCST90302837	Alzheimer disease	Right-hemisphere control network to caudate white-matter structural connectivity	Inverse variance weighted	18	-0.187861	0.0765469	0.0141201	0.82873	0.713272	0.962878
GCST90302652	Alzheimer disease	Left-hemisphere visual network to left-hemisphere limbic network white-matter structural connectivity	Simple mode	11	0.0579272	0.146956	0.701723	1.05964	0.794449	1.41335
GCST90302652	Alzheimer disease	Left-hemisphere visual network to left-hemisphere limbic network white-matter structural connectivity	Weighted mode	11	0.0579272	0.135511	0.678093	1.05964	0.812472	1.38199
GCST90302653	Alzheimer disease	Left-hemisphere visual network to left-hemisphere control network white-matter structural connectivity	MR Egger	14	0.139357	0.136336	0.326872	1.14953	0.879975	1.50167
GCST90302653	Alzheimer disease	Left-hemisphere visual network to left-hemisphere control network white-matter structural connectivity	Weighted median	14	0.0405812	0.0769083	0.597738	1.04142	0.895692	1.21085
GCST90302687	Alzheimer disease	Left-hemisphere somatomotor network to amygdala white-matter structural connectivity	Inverse variance weighted	17	-0.14	0.0596323	0.0188888	0.869358	0.773462	0.977145
GCST90302653	Alzheimer disease	Left-hemisphere visual network to left-hemisphere control network white-matter structural connectivity	Simple mode	14	-0.153122	0.140527	0.295663	0.858025	0.65145	1.1301
GCST90302653	Alzheimer disease	Left-hemisphere visual network to left-hemisphere control network white-matter structural connectivity	Weighted mode	14	0.00659747	0.122058	0.957716	1.00662	0.792442	1.27868
GCST90302654	Alzheimer disease	Left-hemisphere visual network to left-hemisphere default mode network white-matter structural connectivity	MR Egger	21	0.0284096	0.179446	0.875876	1.02882	0.723754	1.46246
GCST90302654	Alzheimer disease	Left-hemisphere visual network to left-hemisphere default mode network white-matter structural connectivity	Weighted median	21	-0.0850119	0.0771035	0.270214	0.918501	0.789674	1.06835
GCST90302729	Alzheimer disease	Left-hemisphere limbic network to right-hemisphere visual network white-matter structural connectivity	Inverse variance weighted	13	-0.1741	0.0759197	0.0218358	0.840213	0.724045	0.97502
GCST90302654	Alzheimer disease	Left-hemisphere visual network to left-hemisphere default mode network white-matter structural connectivity	Simple mode	21	-0.141959	0.139781	0.32196	0.867657	0.659726	1.14112
GCST90302654	Alzheimer disease	Left-hemisphere visual network to left-hemisphere default mode network white-matter structural connectivity	Weighted mode	21	-0.122533	0.138121	0.385547	0.884677	0.67486	1.15973
GCST90302655	Alzheimer disease	Left-hemisphere visual network to right-hemisphere visual network white-matter structural connectivity	MR Egger	37	-0.1772	0.135945	0.200925	0.837613	0.641689	1.09336
GCST90302655	Alzheimer disease	Left-hemisphere visual network to right-hemisphere visual network white-matter structural connectivity	Weighted median	37	0.0345709	0.0537469	0.520084	1.03518	0.931673	1.15018
GCST90302809	Alzheimer disease	Right-hemisphere dorsal attention network to pallidum white-matter structural connectivity	Inverse variance weighted	14	0.136513	0.0612075	0.025726	1.14627	1.01668	1.29237
GCST90302655	Alzheimer disease	Left-hemisphere visual network to right-hemisphere visual network white-matter structural connectivity	Simple mode	37	0.0708313	0.101228	0.488598	1.0734	0.880227	1.30897
GCST90302655	Alzheimer disease	Left-hemisphere visual network to right-hemisphere visual network white-matter structural connectivity	Weighted mode	37	0.0279458	0.0783744	0.723497	1.02834	0.881907	1.19909
GCST90302656	Alzheimer disease	Left-hemisphere visual network to right-hemisphere somatomotor network white-matter structural connectivity	MR Egger	10	-0.024551	0.33403	0.943213	0.975748	0.506997	1.87789
GCST90302656	Alzheimer disease	Left-hemisphere visual network to right-hemisphere somatomotor network white-matter structural connectivity	Weighted median	10	0.0749386	0.103417	0.46868	1.07782	0.880066	1.32
GCST90302827	Alzheimer disease	Right-hemisphere limbic network to thalamus white-matter structural connectivity	Inverse variance weighted	29	0.108251	0.0486294	0.0260115	1.11433	1.01302	1.22576
GCST90302656	Alzheimer disease	Left-hemisphere visual network to right-hemisphere somatomotor network white-matter structural connectivity	Simple mode	10	0.0723518	0.172024	0.683919	1.07503	0.767347	1.50609
GCST90302656	Alzheimer disease	Left-hemisphere visual network to right-hemisphere somatomotor network white-matter structural connectivity	Weighted mode	10	0.0723518	0.163206	0.668002	1.07503	0.780726	1.48029
GCST90302657	Alzheimer disease	Left-hemisphere visual network to right-hemisphere dorsal attention network white-matter structural connectivity	MR Egger	22	0.099839	0.13848	0.479276	1.10499	0.842331	1.44956
GCST90302657	Alzheimer disease	Left-hemisphere visual network to right-hemisphere dorsal attention network white-matter structural connectivity	Weighted median	22	-0.0405865	0.0699646	0.561847	0.960226	0.837179	1.10136
GCST90302791	Alzheimer disease	Right-hemisphere somatomotor network to right-hemisphere limbic network white-matter structural connectivity	Inverse variance weighted	10	-0.196451	0.0887225	0.0268135	0.821641	0.690494	0.977697
GCST90302657	Alzheimer disease	Left-hemisphere visual network to right-hemisphere dorsal attention network white-matter structural connectivity	Simple mode	22	-0.0316376	0.133086	0.8144	0.968858	0.746406	1.25761
GCST90302657	Alzheimer disease	Left-hemisphere visual network to right-hemisphere dorsal attention network white-matter structural connectivity	Weighted mode	22	-0.0348077	0.115457	0.766016	0.965791	0.770201	1.21105
GCST90302658	Alzheimer disease	Left-hemisphere visual network to right-hemisphere salience_ventral attention network white-matter structural connectivity	MR Egger	13	-0.217997	0.135967	0.13717	0.804128	0.61601	1.04969
GCST90302658	Alzheimer disease	Left-hemisphere visual network to right-hemisphere salience_ventral attention network white-matter structural connectivity	Weighted median	13	-0.0815685	0.0732296	0.265334	0.92167	0.798438	1.06392
GCST90302764	Alzheimer disease	Left-hemisphere default mode network to right-hemisphere limbic network white-matter structural connectivity	Inverse variance weighted	17	0.116411	0.0564908	0.039331	1.12346	1.00571	1.255
GCST90302658	Alzheimer disease	Left-hemisphere visual network to right-hemisphere salience_ventral attention network white-matter structural connectivity	Simple mode	13	-0.105449	0.12981	0.432422	0.89992	0.697762	1.16065
GCST90302658	Alzheimer disease	Left-hemisphere visual network to right-hemisphere salience_ventral attention network white-matter structural connectivity	Weighted mode	13	-0.0897447	0.114182	0.447123	0.914165	0.730854	1.14345
GCST90302659	Alzheimer disease	Left-hemisphere visual network to right-hemisphere limbic network white-matter structural connectivity	MR Egger	21	-0.159983	0.151231	0.303378	0.852158	0.633563	1.14617
GCST90302659	Alzheimer disease	Left-hemisphere visual network to right-hemisphere limbic network white-matter structural connectivity	Weighted median	21	-0.0808441	0.0704738	0.251319	0.922337	0.803344	1.05896
GCST90302831	Alzheimer disease	Right-hemisphere limbic network to hippocampus white-matter structural connectivity	Inverse variance weighted	15	-0.116264	0.0572303	0.0422041	0.890241	0.795778	0.995916
GCST90302659	Alzheimer disease	Left-hemisphere visual network to right-hemisphere limbic network white-matter structural connectivity	Simple mode	21	-0.164396	0.121264	0.190311	0.848406	0.668931	1.07603
GCST90302659	Alzheimer disease	Left-hemisphere visual network to right-hemisphere limbic network white-matter structural connectivity	Weighted mode	21	-0.146973	0.132477	0.28041	0.863318	0.665893	1.11928
GCST90302660	Alzheimer disease	Left-hemisphere visual network to right-hemisphere control network white-matter structural connectivity	MR Egger	20	0.0211933	0.132451	0.874656	1.02142	0.787879	1.32418
GCST90302660	Alzheimer disease	Left-hemisphere visual network to right-hemisphere control network white-matter structural connectivity	Weighted median	20	-0.000414688	0.0688893	0.995197	0.999585	0.873333	1.14409
GCST90302816	Alzheimer disease	Right-hemisphere salience_ventral attention network to right-hemisphere default mode network white-matter structural connectivity	Inverse variance weighted	23	-0.099407	0.0493386	0.0439263	0.905374	0.821921	0.9973
GCST90302660	Alzheimer disease	Left-hemisphere visual network to right-hemisphere control network white-matter structural connectivity	Simple mode	20	0.0213462	0.123394	0.864487	1.02158	0.802113	1.30108
GCST90302660	Alzheimer disease	Left-hemisphere visual network to right-hemisphere control network white-matter structural connectivity	Weighted mode	20	0.0213462	0.113032	0.852212	1.02158	0.81857	1.27493
GCST90302661	Alzheimer disease	Left-hemisphere visual network to right-hemisphere default mode network white-matter structural connectivity	MR Egger	14	-0.21065	0.190951	0.291589	0.810057	0.557153	1.17776
GCST90302661	Alzheimer disease	Left-hemisphere visual network to right-hemisphere default mode network white-matter structural connectivity	Weighted median	14	-0.0627995	0.0870721	0.470764	0.939132	0.791789	1.11389
GCST90302804	Alzheimer disease	Right-hemisphere dorsal attention network to right-hemisphere control network white-matter structural connectivity	Inverse variance weighted	20	-0.0991027	0.0505788	0.0500694	0.90565	0.820175	1.00003
GCST90302661	Alzheimer disease	Left-hemisphere visual network to right-hemisphere default mode network white-matter structural connectivity	Simple mode	14	-0.0134052	0.160195	0.934585	0.986684	0.720804	1.35064
GCST90302661	Alzheimer disease	Left-hemisphere visual network to right-hemisphere default mode network white-matter structural connectivity	Weighted mode	14	-0.0197946	0.153972	0.899674	0.9804	0.725002	1.32577
GCST90302662	Alzheimer disease	Left-hemisphere visual network to thalamus white-matter structural connectivity	MR Egger	20	0.039349	0.145851	0.790391	1.04013	0.781516	1.38433
GCST90302662	Alzheimer disease	Left-hemisphere visual network to thalamus white-matter structural connectivity	Weighted median	20	0.0488385	0.067635	0.470239	1.05005	0.919683	1.1989
GCST90302719	Alzheimer disease	Left-hemisphere salience_ventral attention network to thalamus white-matter structural connectivity	Inverse variance weighted	19	0.0920247	0.0472663	0.0515418	1.09639	0.999383	1.20282
GCST90302662	Alzheimer disease	Left-hemisphere visual network to thalamus white-matter structural connectivity	Simple mode	20	-0.03212	0.126301	0.801986	0.96839	0.756033	1.2404
GCST90302662	Alzheimer disease	Left-hemisphere visual network to thalamus white-matter structural connectivity	Weighted mode	20	-0.03212	0.120755	0.79311	0.96839	0.764296	1.22699
GCST90302663	Alzheimer disease	Left-hemisphere visual network to caudate white-matter structural connectivity	MR Egger	20	0.130942	0.189668	0.498765	1.1399	0.785993	1.65316
GCST90302663	Alzheimer disease	Left-hemisphere visual network to caudate white-matter structural connectivity	Weighted median	20	-0.135087	0.0716697	0.0594502	0.87364	0.759147	1.0054
GCST90302658	Alzheimer disease	Left-hemisphere visual network to right-hemisphere salience_ventral attention network white-matter structural connectivity	Inverse variance weighted	13	-0.111072	0.0580386	0.0556499	0.894874	0.798654	1.00269
GCST90302663	Alzheimer disease	Left-hemisphere visual network to caudate white-matter structural connectivity	Simple mode	20	-0.165005	0.159121	0.312763	0.84789	0.620716	1.15821
GCST90302663	Alzheimer disease	Left-hemisphere visual network to caudate white-matter structural connectivity	Weighted mode	20	-0.175451	0.13805	0.219096	0.839078	0.640165	1.0998
GCST90302664	Alzheimer disease	Left-hemisphere visual network to putamen white-matter structural connectivity	MR Egger	15	-0.0867712	0.180655	0.638985	0.916887	0.643486	1.30645
GCST90302664	Alzheimer disease	Left-hemisphere visual network to putamen white-matter structural connectivity	Weighted median	15	-0.211793	0.0855003	0.0132456	0.809133	0.68429	0.956751
GCST90302747	Alzheimer disease	Left-hemisphere control network to right-hemisphere dorsal attention network white-matter structural connectivity	Inverse variance weighted	15	0.128036	0.0684154	0.0612824	1.13659	0.99396	1.2997
GCST90302664	Alzheimer disease	Left-hemisphere visual network to putamen white-matter structural connectivity	Simple mode	15	-0.26595	0.170672	0.141488	0.766478	0.548555	1.07097
GCST90302664	Alzheimer disease	Left-hemisphere visual network to putamen white-matter structural connectivity	Weighted mode	15	-0.26283	0.172206	0.149218	0.768873	0.548618	1.07755
GCST90302665	Alzheimer disease	Left-hemisphere visual network to pallidum white-matter structural connectivity	MR Egger	22	0.0365745	0.18707	0.846965	1.03725	0.718865	1.49665
GCST90302665	Alzheimer disease	Left-hemisphere visual network to pallidum white-matter structural connectivity	Weighted median	22	-0.0125201	0.0626465	0.841595	0.987558	0.873447	1.11658
GCST90302669	Alzheimer disease	Left-hemisphere somatomotor network to left-hemisphere somatomotor network white-matter structural connectivity	Inverse variance weighted	24	0.0854251	0.0460666	0.0636843	1.08918	0.995146	1.1921
GCST90302665	Alzheimer disease	Left-hemisphere visual network to pallidum white-matter structural connectivity	Simple mode	22	-0.0372641	0.102861	0.720765	0.963422	0.787517	1.17862
GCST90302665	Alzheimer disease	Left-hemisphere visual network to pallidum white-matter structural connectivity	Weighted mode	22	-0.0212944	0.0893091	0.813855	0.978931	0.821733	1.1662
GCST90302666	Alzheimer disease	Left-hemisphere visual network to hippocampus white-matter structural connectivity	MR Egger	21	-0.050787	0.127694	0.695267	0.950481	0.740028	1.22078
GCST90302666	Alzheimer disease	Left-hemisphere visual network to hippocampus white-matter structural connectivity	Weighted median	21	-0.0348479	0.0683133	0.609968	0.965752	0.844727	1.10412
GCST90302664	Alzheimer disease	Left-hemisphere visual network to putamen white-matter structural connectivity	Inverse variance weighted	15	-0.12386	0.0675812	0.0668381	0.883503	0.773895	1.00864
GCST90302666	Alzheimer disease	Left-hemisphere visual network to hippocampus white-matter structural connectivity	Simple mode	21	-0.0930939	0.129482	0.480476	0.911108	0.706891	1.17432
GCST90302666	Alzheimer disease	Left-hemisphere visual network to hippocampus white-matter structural connectivity	Weighted mode	21	-0.0847846	0.129169	0.519059	0.91871	0.713226	1.18339
GCST90302667	Alzheimer disease	Left-hemisphere visual network to amygdala white-matter structural connectivity	MR Egger	13	0.0215422	0.15011	0.888483	1.02178	0.761341	1.3713
GCST90302667	Alzheimer disease	Left-hemisphere visual network to amygdala white-matter structural connectivity	Weighted median	13	-0.00492547	0.0844056	0.953466	0.995087	0.843361	1.17411
GCST90302828	Alzheimer disease	Right-hemisphere limbic network to caudate white-matter structural connectivity	Inverse variance weighted	21	-0.10613	0.0583514	0.0689396	0.899307	0.802118	1.00827
GCST90302667	Alzheimer disease	Left-hemisphere visual network to amygdala white-matter structural connectivity	Simple mode	13	0.0228698	0.147913	0.879693	1.02313	0.765643	1.36722
GCST90302667	Alzheimer disease	Left-hemisphere visual network to amygdala white-matter structural connectivity	Weighted mode	13	0.0247886	0.143421	0.865659	1.0251	0.773897	1.35784
GCST90302668	Alzheimer disease	Left-hemisphere visual network to accumbens white-matter structural connectivity	MR Egger	21	0.158658	0.169329	0.360528	1.17194	0.840946	1.6332
GCST90302668	Alzheimer disease	Left-hemisphere visual network to accumbens white-matter structural connectivity	Weighted median	21	-0.0375768	0.0691884	0.587056	0.96312	0.840981	1.103
GCST90302734	Alzheimer disease	Left-hemisphere limbic network to right-hemisphere control network white-matter structural connectivity	Inverse variance weighted	17	0.133292	0.0736504	0.0703285	1.14258	0.988998	1.32002
GCST90302668	Alzheimer disease	Left-hemisphere visual network to accumbens white-matter structural connectivity	Simple mode	21	-0.100043	0.11922	0.411306	0.904798	0.716258	1.14297
GCST90302668	Alzheimer disease	Left-hemisphere visual network to accumbens white-matter structural connectivity	Weighted mode	21	-0.0790676	0.122443	0.52578	0.923977	0.726835	1.17459
GCST90302669	Alzheimer disease	Left-hemisphere somatomotor network to left-hemisphere somatomotor network white-matter structural connectivity	MR Egger	24	0.151488	0.145564	0.309319	1.16356	0.87475	1.54774
GCST90302669	Alzheimer disease	Left-hemisphere somatomotor network to left-hemisphere somatomotor network white-matter structural connectivity	Weighted median	24	0.0832268	0.0634799	0.189833	1.08679	0.959643	1.23078
GCST90302737	Alzheimer disease	Left-hemisphere limbic network to caudate white-matter structural connectivity	Inverse variance weighted	20	-0.105551	0.0584428	0.0709087	0.899828	0.802439	1.00904
GCST90302669	Alzheimer disease	Left-hemisphere somatomotor network to left-hemisphere somatomotor network white-matter structural connectivity	Simple mode	24	0.154227	0.135829	0.267881	1.16676	0.894046	1.52265
GCST90302669	Alzheimer disease	Left-hemisphere somatomotor network to left-hemisphere somatomotor network white-matter structural connectivity	Weighted mode	24	0.11224	0.12429	0.375863	1.11878	0.876894	1.42739
GCST90302670	Alzheimer disease	Left-hemisphere somatomotor network to left-hemisphere dorsal attention network white-matter structural connectivity	MR Egger	19	-0.134468	0.172805	0.447177	0.874181	0.623026	1.22658
GCST90302670	Alzheimer disease	Left-hemisphere somatomotor network to left-hemisphere dorsal attention network white-matter structural connectivity	Weighted median	19	-0.0494091	0.0776935	0.524809	0.951792	0.81735	1.10835
GCST90302829	Alzheimer disease	Right-hemisphere limbic network to putamen white-matter structural connectivity	Inverse variance weighted	20	-0.0893579	0.0495842	0.0715227	0.914518	0.829823	1.00786
GCST90302670	Alzheimer disease	Left-hemisphere somatomotor network to left-hemisphere dorsal attention network white-matter structural connectivity	Simple mode	19	-0.161653	0.147609	0.287893	0.850737	0.637013	1.13617
GCST90302670	Alzheimer disease	Left-hemisphere somatomotor network to left-hemisphere dorsal attention network white-matter structural connectivity	Weighted mode	19	-0.135743	0.142641	0.353885	0.873067	0.66013	1.15469
GCST90302671	Alzheimer disease	Left-hemisphere somatomotor network to left-hemisphere salience_ventral attention network white-matter structural connectivity	MR Egger	14	0.131851	0.189658	0.50017	1.14094	0.786723	1.65463
GCST90302671	Alzheimer disease	Left-hemisphere somatomotor network to left-hemisphere salience_ventral attention network white-matter structural connectivity	Weighted median	14	0.0825745	0.0919015	0.368913	1.08608	0.907055	1.30044
GCST90302767	Alzheimer disease	Left-hemisphere default mode network to thalamus white-matter structural connectivity	Inverse variance weighted	37	-0.079804	0.0445258	0.0730836	0.923297	0.846136	1.00749
GCST90302671	Alzheimer disease	Left-hemisphere somatomotor network to left-hemisphere salience_ventral attention network white-matter structural connectivity	Simple mode	14	0.240947	0.187477	0.221146	1.27245	0.881167	1.83749
GCST90302671	Alzheimer disease	Left-hemisphere somatomotor network to left-hemisphere salience_ventral attention network white-matter structural connectivity	Weighted mode	14	0.230831	0.177073	0.214986	1.25965	0.890269	1.78228
GCST90302672	Alzheimer disease	Left-hemisphere somatomotor network to left-hemisphere limbic network white-matter structural connectivity	MR Egger	20	0.0994549	0.159685	0.541214	1.10457	0.80773	1.5105
GCST90302672	Alzheimer disease	Left-hemisphere somatomotor network to left-hemisphere limbic network white-matter structural connectivity	Weighted median	20	0.0281304	0.0671835	0.675428	1.02853	0.901632	1.17329
GCST90302720	Alzheimer disease	Left-hemisphere salience_ventral attention network to caudate white-matter structural connectivity	Inverse variance weighted	17	0.0959734	0.0546291	0.0789487	1.10073	0.988962	1.22513
GCST90302672	Alzheimer disease	Left-hemisphere somatomotor network to left-hemisphere limbic network white-matter structural connectivity	Simple mode	20	0.0630401	0.13599	0.648225	1.06507	0.815871	1.39038
GCST90302672	Alzheimer disease	Left-hemisphere somatomotor network to left-hemisphere limbic network white-matter structural connectivity	Weighted mode	20	0.0663367	0.124246	0.599592	1.06859	0.837625	1.36323
GCST90302673	Alzheimer disease	Left-hemisphere somatomotor network to left-hemisphere control network white-matter structural connectivity	MR Egger	19	-0.112679	0.224416	0.62204	0.893438	0.575489	1.38705
GCST90302673	Alzheimer disease	Left-hemisphere somatomotor network to left-hemisphere control network white-matter structural connectivity	Weighted median	19	0.0442483	0.073226	0.545664	1.04524	0.905494	1.20656
GCST90302789	Alzheimer disease	Right-hemisphere somatomotor network to right-hemisphere dorsal attention network white-matter structural connectivity	Inverse variance weighted	23	-0.118863	0.0694504	0.0869921	0.887929	0.774927	1.01741
GCST90302673	Alzheimer disease	Left-hemisphere somatomotor network to left-hemisphere control network white-matter structural connectivity	Simple mode	19	-0.0534101	0.13034	0.686807	0.947991	0.734271	1.22392
GCST90302673	Alzheimer disease	Left-hemisphere somatomotor network to left-hemisphere control network white-matter structural connectivity	Weighted mode	19	-0.0491105	0.122658	0.693585	0.952076	0.748622	1.21082
GCST90302674	Alzheimer disease	Left-hemisphere somatomotor network to left-hemisphere default mode network white-matter structural connectivity	MR Egger	13	0.0630045	0.260839	0.813576	1.06503	0.638752	1.7758
GCST90302674	Alzheimer disease	Left-hemisphere somatomotor network to left-hemisphere default mode network white-matter structural connectivity	Weighted median	13	-0.0461793	0.0945897	0.625404	0.954871	0.793283	1.14937
GCST90302728	Alzheimer disease	Left-hemisphere limbic network to left-hemisphere default mode network white-matter structural connectivity	Inverse variance weighted	18	-0.0956655	0.0563206	0.089397	0.908768	0.813789	1.01483
GCST90302674	Alzheimer disease	Left-hemisphere somatomotor network to left-hemisphere default mode network white-matter structural connectivity	Simple mode	13	-0.187141	0.193921	0.353572	0.829327	0.567096	1.21282
GCST90302674	Alzheimer disease	Left-hemisphere somatomotor network to left-hemisphere default mode network white-matter structural connectivity	Weighted mode	13	-0.216151	0.20709	0.31717	0.805614	0.536844	1.20894
GCST90302675	Alzheimer disease	Left-hemisphere somatomotor network to right-hemisphere visual network white-matter structural connectivity	MR Egger	15	-0.0949486	0.159665	0.56227	0.90942	0.66505	1.24358
GCST90302675	Alzheimer disease	Left-hemisphere somatomotor network to right-hemisphere visual network white-matter structural connectivity	Weighted median	15	0.00819297	0.0745007	0.912432	1.00823	0.871248	1.16674
GCST90302807	Alzheimer disease	Right-hemisphere dorsal attention network to caudate white-matter structural connectivity	Inverse variance weighted	25	0.100347	0.0608739	0.0992625	1.10555	0.981213	1.24565
GCST90302675	Alzheimer disease	Left-hemisphere somatomotor network to right-hemisphere visual network white-matter structural connectivity	Simple mode	15	-0.006727	0.125422	0.957984	0.993296	0.776815	1.2701
GCST90302675	Alzheimer disease	Left-hemisphere somatomotor network to right-hemisphere visual network white-matter structural connectivity	Weighted mode	15	-0.000735003	0.119906	0.995196	0.999265	0.789977	1.264
GCST90302676	Alzheimer disease	Left-hemisphere somatomotor network to right-hemisphere somatomotor network white-matter structural connectivity	MR Egger	43	0.0485495	0.124909	0.699524	1.04975	0.821789	1.34094
GCST90302676	Alzheimer disease	Left-hemisphere somatomotor network to right-hemisphere somatomotor network white-matter structural connectivity	Weighted median	43	-0.0338475	0.0519023	0.514312	0.966719	0.873213	1.07024
GCST90302683	Alzheimer disease	Left-hemisphere somatomotor network to caudate white-matter structural connectivity	Inverse variance weighted	24	-0.0880045	0.0534104	0.0994138	0.915757	0.824739	1.01682
GCST90302676	Alzheimer disease	Left-hemisphere somatomotor network to right-hemisphere somatomotor network white-matter structural connectivity	Simple mode	43	-0.0291224	0.118269	0.806697	0.971298	0.770335	1.22469
GCST90302676	Alzheimer disease	Left-hemisphere somatomotor network to right-hemisphere somatomotor network white-matter structural connectivity	Weighted mode	43	-0.0329548	0.115366	0.776548	0.967582	0.771767	1.21308
GCST90302677	Alzheimer disease	Left-hemisphere somatomotor network to right-hemisphere dorsal attention network white-matter structural connectivity	MR Egger	31	-0.130862	0.122084	0.292603	0.877339	0.690633	1.11452
GCST90302677	Alzheimer disease	Left-hemisphere somatomotor network to right-hemisphere dorsal attention network white-matter structural connectivity	Weighted median	31	0.0212045	0.0582617	0.715893	1.02143	0.911204	1.14499
GCST90302712	Alzheimer disease	Left-hemisphere salience_ventral attention network to right-hemisphere visual network white-matter structural connectivity	Inverse variance weighted	16	-0.0865282	0.0540346	0.1093	0.91711	0.824947	1.01957
GCST90302677	Alzheimer disease	Left-hemisphere somatomotor network to right-hemisphere dorsal attention network white-matter structural connectivity	Simple mode	31	0.0123132	0.130421	0.92541	1.01239	0.784027	1.30727
GCST90302677	Alzheimer disease	Left-hemisphere somatomotor network to right-hemisphere dorsal attention network white-matter structural connectivity	Weighted mode	31	0.0208112	0.123739	0.867566	1.02103	0.801141	1.30127
GCST90302678	Alzheimer disease	Left-hemisphere somatomotor network to right-hemisphere salience_ventral attention network white-matter structural connectivity	MR Egger	26	-0.0775342	0.212715	0.718678	0.925395	0.609903	1.40409
GCST90302678	Alzheimer disease	Left-hemisphere somatomotor network to right-hemisphere salience_ventral attention network white-matter structural connectivity	Weighted median	26	0.0177207	0.0678608	0.79399	1.01788	0.891111	1.16268
GCST90302679	Alzheimer disease	Left-hemisphere somatomotor network to right-hemisphere limbic network white-matter structural connectivity	Inverse variance weighted	11	-0.1159	0.0725374	0.110088	0.890564	0.772539	1.02662
GCST90302678	Alzheimer disease	Left-hemisphere somatomotor network to right-hemisphere salience_ventral attention network white-matter structural connectivity	Simple mode	26	0.00649623	0.128029	0.959936	1.00652	0.783142	1.29361
GCST90302678	Alzheimer disease	Left-hemisphere somatomotor network to right-hemisphere salience_ventral attention network white-matter structural connectivity	Weighted mode	26	0.0162638	0.123919	0.896632	1.0164	0.797225	1.29582
GCST90302679	Alzheimer disease	Left-hemisphere somatomotor network to right-hemisphere limbic network white-matter structural connectivity	MR Egger	11	-0.0880266	0.169856	0.616789	0.915737	0.656426	1.27748
GCST90302679	Alzheimer disease	Left-hemisphere somatomotor network to right-hemisphere limbic network white-matter structural connectivity	Weighted median	11	-0.0563574	0.0952475	0.554055	0.945201	0.784238	1.1392
GCST90302782	Alzheimer disease	Right-hemisphere visual network to caudate white-matter structural connectivity	Inverse variance weighted	18	-0.15027	0.0952792	0.114761	0.860476	0.713897	1.03715
GCST90302679	Alzheimer disease	Left-hemisphere somatomotor network to right-hemisphere limbic network white-matter structural connectivity	Simple mode	11	-0.0332794	0.158378	0.837788	0.967268	0.709142	1.31935
GCST90302679	Alzheimer disease	Left-hemisphere somatomotor network to right-hemisphere limbic network white-matter structural connectivity	Weighted mode	11	-0.0271925	0.14951	0.859313	0.973174	0.72598	1.30454
GCST90302680	Alzheimer disease	Left-hemisphere somatomotor network to right-hemisphere control network white-matter structural connectivity	MR Egger	12	-0.299903	0.175402	0.118094	0.74089	0.52535	1.04486
GCST90302680	Alzheimer disease	Left-hemisphere somatomotor network to right-hemisphere control network white-matter structural connectivity	Weighted median	12	-0.0995882	0.0868064	0.25128	0.90521	0.763587	1.0731
GCST90302696	Alzheimer disease	Left-hemisphere dorsal attention network to right-hemisphere dorsal attention network white-matter structural connectivity	Inverse variance weighted	32	-0.0882243	0.0572193	0.123107	0.915555	0.818424	1.02421
GCST90302680	Alzheimer disease	Left-hemisphere somatomotor network to right-hemisphere control network white-matter structural connectivity	Simple mode	12	-0.153632	0.145719	0.314352	0.857587	0.644525	1.14108
GCST90302680	Alzheimer disease	Left-hemisphere somatomotor network to right-hemisphere control network white-matter structural connectivity	Weighted mode	12	-0.123301	0.139008	0.394053	0.883997	0.673171	1.16085
GCST90302681	Alzheimer disease	Left-hemisphere somatomotor network to right-hemisphere default mode network white-matter structural connectivity	MR Egger	22	-0.144057	0.111755	0.212092	0.865838	0.69552	1.07786
GCST90302681	Alzheimer disease	Left-hemisphere somatomotor network to right-hemisphere default mode network white-matter structural connectivity	Weighted median	22	-0.0758357	0.0676197	0.262074	0.926968	0.811906	1.05834
GCST90302784	Alzheimer disease	Right-hemisphere visual network to pallidum white-matter structural connectivity	Inverse variance weighted	15	-0.107235	0.0723305	0.138188	0.898314	0.779578	1.03514
GCST90302681	Alzheimer disease	Left-hemisphere somatomotor network to right-hemisphere default mode network white-matter structural connectivity	Simple mode	22	-0.0843996	0.128169	0.51737	0.919064	0.714901	1.18153
GCST90302681	Alzheimer disease	Left-hemisphere somatomotor network to right-hemisphere default mode network white-matter structural connectivity	Weighted mode	22	-0.0728245	0.128272	0.576236	0.929764	0.723078	1.19553
GCST90302682	Alzheimer disease	Left-hemisphere somatomotor network to thalamus white-matter structural connectivity	MR Egger	23	-0.0483591	0.110804	0.666974	0.952792	0.766795	1.1839
GCST90302682	Alzheimer disease	Left-hemisphere somatomotor network to thalamus white-matter structural connectivity	Weighted median	23	0.0385029	0.062462	0.537616	1.03925	0.919503	1.1746
GCST90302848	Alzheimer disease	Right-hemisphere default mode network to hippocampus white-matter structural connectivity	Inverse variance weighted	23	-0.0946845	0.0639825	0.138913	0.90966	0.802446	1.0312
GCST90302682	Alzheimer disease	Left-hemisphere somatomotor network to thalamus white-matter structural connectivity	Simple mode	23	0.0434423	0.11508	0.709422	1.0444	0.833506	1.30865
GCST90302682	Alzheimer disease	Left-hemisphere somatomotor network to thalamus white-matter structural connectivity	Weighted mode	23	0.0463824	0.10053	0.649055	1.04747	0.860144	1.2756
GCST90302683	Alzheimer disease	Left-hemisphere somatomotor network to caudate white-matter structural connectivity	MR Egger	24	0.134411	0.187917	0.481965	1.14386	0.791436	1.65323
GCST90302683	Alzheimer disease	Left-hemisphere somatomotor network to caudate white-matter structural connectivity	Weighted median	24	-0.0532736	0.0669505	0.426197	0.948121	0.831523	1.08107
GCST90302839	Alzheimer disease	Right-hemisphere control network to pallidum white-matter structural connectivity	Inverse variance weighted	17	0.0831861	0.0564864	0.140838	1.08674	0.972848	1.21397
GCST90302683	Alzheimer disease	Left-hemisphere somatomotor network to caudate white-matter structural connectivity	Simple mode	24	-0.051791	0.126744	0.686593	0.949527	0.740663	1.21729
GCST90302683	Alzheimer disease	Left-hemisphere somatomotor network to caudate white-matter structural connectivity	Weighted mode	24	-0.051791	0.128003	0.689504	0.949527	0.738838	1.2203
GCST90302684	Alzheimer disease	Left-hemisphere somatomotor network to putamen white-matter structural connectivity	MR Egger	16	-0.0632957	0.208918	0.766368	0.938666	0.623271	1.41366
GCST90302684	Alzheimer disease	Left-hemisphere somatomotor network to putamen white-matter structural connectivity	Weighted median	16	-0.0281521	0.0838984	0.737211	0.972241	0.824818	1.14601
GCST90302798	Alzheimer disease	Right-hemisphere somatomotor network to hippocampus white-matter structural connectivity	Inverse variance weighted	16	0.083007	0.0564214	0.141238	1.08655	0.972798	1.2136
GCST90302684	Alzheimer disease	Left-hemisphere somatomotor network to putamen white-matter structural connectivity	Simple mode	16	0.02669	0.175771	0.881332	1.02705	0.727733	1.44947
GCST90302684	Alzheimer disease	Left-hemisphere somatomotor network to putamen white-matter structural connectivity	Weighted mode	16	0.00132089	0.153313	0.993239	1.00132	0.741431	1.35231
GCST90302685	Alzheimer disease	Left-hemisphere somatomotor network to pallidum white-matter structural connectivity	MR Egger	12	0.16576	0.135702	0.249909	1.18029	0.904643	1.53993
GCST90302685	Alzheimer disease	Left-hemisphere somatomotor network to pallidum white-matter structural connectivity	Weighted median	12	0.0450933	0.0867853	0.603345	1.04613	0.882492	1.2401
GCST90302757	Alzheimer disease	Left-hemisphere control network to amygdala white-matter structural connectivity	Inverse variance weighted	15	0.108869	0.0763401	0.153837	1.11502	0.960062	1.29498
GCST90302685	Alzheimer disease	Left-hemisphere somatomotor network to pallidum white-matter structural connectivity	Simple mode	12	0.0188165	0.150673	0.902869	1.01899	0.758431	1.36908
GCST90302685	Alzheimer disease	Left-hemisphere somatomotor network to pallidum white-matter structural connectivity	Weighted mode	12	0.0297208	0.148788	0.845319	1.03017	0.769585	1.37898
GCST90302686	Alzheimer disease	Left-hemisphere somatomotor network to hippocampus white-matter structural connectivity	MR Egger	19	-0.0291631	0.127278	0.821503	0.971258	0.756821	1.24645
GCST90302686	Alzheimer disease	Left-hemisphere somatomotor network to hippocampus white-matter structural connectivity	Weighted median	19	-0.0379329	0.0715682	0.596095	0.962778	0.83677	1.10776
GCST90302796	Alzheimer disease	Right-hemisphere somatomotor network to putamen white-matter structural connectivity	Inverse variance weighted	21	-0.0727808	0.0522259	0.163445	0.929805	0.839337	1.03002
GCST90302686	Alzheimer disease	Left-hemisphere somatomotor network to hippocampus white-matter structural connectivity	Simple mode	19	-0.0519439	0.130111	0.694423	0.949382	0.735679	1.22516
GCST90302686	Alzheimer disease	Left-hemisphere somatomotor network to hippocampus white-matter structural connectivity	Weighted mode	19	-0.0609151	0.125603	0.633539	0.940903	0.735579	1.20354
GCST90302687	Alzheimer disease	Left-hemisphere somatomotor network to amygdala white-matter structural connectivity	MR Egger	17	-0.164515	0.215028	0.456089	0.848305	0.556566	1.29297
GCST90302687	Alzheimer disease	Left-hemisphere somatomotor network to amygdala white-matter structural connectivity	Weighted median	17	-0.062465	0.0757605	0.409652	0.939446	0.80981	1.08983
GCST90302746	Alzheimer disease	Left-hemisphere control network to right-hemisphere somatomotor network white-matter structural connectivity	Inverse variance weighted	9	0.119397	0.0858489	0.164292	1.12682	0.952308	1.3333
GCST90302687	Alzheimer disease	Left-hemisphere somatomotor network to amygdala white-matter structural connectivity	Simple mode	17	-0.0339196	0.141778	0.813953	0.966649	0.732125	1.2763
GCST90302687	Alzheimer disease	Left-hemisphere somatomotor network to amygdala white-matter structural connectivity	Weighted mode	17	-0.0258081	0.145364	0.861312	0.974522	0.732917	1.29577
GCST90302688	Alzheimer disease	Left-hemisphere somatomotor network to accumbens white-matter structural connectivity	MR Egger	9	-0.140309	0.214852	0.534577	0.86909	0.570399	1.32419
GCST90302688	Alzheimer disease	Left-hemisphere somatomotor network to accumbens white-matter structural connectivity	Weighted median	9	-0.0566873	0.0944366	0.548327	0.944889	0.785227	1.13702
GCST90302705	Alzheimer disease	Left-hemisphere dorsal attention network to hippocampus white-matter structural connectivity	Inverse variance weighted	17	0.0830076	0.0601123	0.167317	1.08655	0.965786	1.22241
GCST90302688	Alzheimer disease	Left-hemisphere somatomotor network to accumbens white-matter structural connectivity	Simple mode	9	-0.0398473	0.149249	0.796234	0.960936	0.717218	1.28747
GCST90302688	Alzheimer disease	Left-hemisphere somatomotor network to accumbens white-matter structural connectivity	Weighted mode	9	-0.0398473	0.137077	0.778679	0.960936	0.734535	1.25712
GCST90302689	Alzheimer disease	Left-hemisphere dorsal attention network to left-hemisphere dorsal attention network white-matter structural connectivity	MR Egger	11	0.0782696	0.217199	0.726891	1.08141	0.706494	1.6553
GCST90302689	Alzheimer disease	Left-hemisphere dorsal attention network to left-hemisphere dorsal attention network white-matter structural connectivity	Weighted median	11	0.00584419	0.0989727	0.952913	1.00586	0.828497	1.2212
GCST90302811	Alzheimer disease	Right-hemisphere dorsal attention network to amygdala white-matter structural connectivity	Inverse variance weighted	22	-0.0666185	0.0483463	0.16822	0.935552	0.850971	1.02854
GCST90302689	Alzheimer disease	Left-hemisphere dorsal attention network to left-hemisphere dorsal attention network white-matter structural connectivity	Simple mode	11	-0.0439773	0.161888	0.791415	0.956976	0.696785	1.31433
GCST90302689	Alzheimer disease	Left-hemisphere dorsal attention network to left-hemisphere dorsal attention network white-matter structural connectivity	Weighted mode	11	-0.0358015	0.155114	0.822118	0.964832	0.711895	1.30764
GCST90302690	Alzheimer disease	Left-hemisphere dorsal attention network to left-hemisphere salience_ventral attention network white-matter structural connectivity	MR Egger	16	-0.0661498	0.16495	0.694452	0.935991	0.677428	1.29324
GCST90302690	Alzheimer disease	Left-hemisphere dorsal attention network to left-hemisphere salience_ventral attention network white-matter structural connectivity	Weighted median	16	0.0356168	0.0768107	0.642866	1.03626	0.891427	1.20462
GCST90302769	Alzheimer disease	Left-hemisphere default mode network to putamen white-matter structural connectivity	Inverse variance weighted	16	-0.0885068	0.0643508	0.169014	0.915297	0.806836	1.03834
GCST90302690	Alzheimer disease	Left-hemisphere dorsal attention network to left-hemisphere salience_ventral attention network white-matter structural connectivity	Simple mode	16	0.0273661	0.127129	0.832462	1.02774	0.80107	1.31856
GCST90302690	Alzheimer disease	Left-hemisphere dorsal attention network to left-hemisphere salience_ventral attention network white-matter structural connectivity	Weighted mode	16	0.0315744	0.141508	0.826446	1.03208	0.782093	1.36197
GCST90302691	Alzheimer disease	Left-hemisphere dorsal attention network to left-hemisphere limbic network white-matter structural connectivity	MR Egger	16	0.138503	0.135365	0.323578	1.14855	0.880899	1.49753
GCST90302691	Alzheimer disease	Left-hemisphere dorsal attention network to left-hemisphere limbic network white-matter structural connectivity	Weighted median	16	-0.0499367	0.0774943	0.519321	0.95129	0.817238	1.10733
GCST90302657	Alzheimer disease	Left-hemisphere visual network to right-hemisphere dorsal attention network white-matter structural connectivity	Inverse variance weighted	22	-0.0794151	0.0590164	0.178417	0.923656	0.822763	1.03692
GCST90302691	Alzheimer disease	Left-hemisphere dorsal attention network to left-hemisphere limbic network white-matter structural connectivity	Simple mode	16	-0.0763205	0.138905	0.590787	0.926519	0.705694	1.21645
GCST90302691	Alzheimer disease	Left-hemisphere dorsal attention network to left-hemisphere limbic network white-matter structural connectivity	Weighted mode	16	-0.0673148	0.14281	0.644167	0.934901	0.706648	1.23688
GCST90302692	Alzheimer disease	Left-hemisphere dorsal attention network to left-hemisphere control network white-matter structural connectivity	MR Egger	19	-0.103824	0.166172	0.540399	0.901384	0.650821	1.24841
GCST90302692	Alzheimer disease	Left-hemisphere dorsal attention network to left-hemisphere control network white-matter structural connectivity	Weighted median	19	-0.0915205	0.0750908	0.22292	0.912543	0.787652	1.05724
GCST90302773	Alzheimer disease	Left-hemisphere default mode network to accumbens white-matter structural connectivity	Inverse variance weighted	15	0.0787678	0.0592993	0.184076	1.08195	0.963234	1.2153
GCST90302692	Alzheimer disease	Left-hemisphere dorsal attention network to left-hemisphere control network white-matter structural connectivity	Simple mode	19	-0.0978686	0.14426	0.506135	0.906768	0.683439	1.20308
GCST90302692	Alzheimer disease	Left-hemisphere dorsal attention network to left-hemisphere control network white-matter structural connectivity	Weighted mode	19	-0.0840635	0.134874	0.540922	0.919373	0.705805	1.19756
GCST90302693	Alzheimer disease	Left-hemisphere dorsal attention network to left-hemisphere default mode network white-matter structural connectivity	MR Egger	14	-0.000323495	0.290974	0.999131	0.999677	0.565168	1.76824
GCST90302693	Alzheimer disease	Left-hemisphere dorsal attention network to left-hemisphere default mode network white-matter structural connectivity	Weighted median	14	0.113929	0.09574	0.234054	1.12067	0.92893	1.35199
GCST90302713	Alzheimer disease	Left-hemisphere salience_ventral attention network to right-hemisphere somatomotor network white-matter structural connectivity	Inverse variance weighted	19	0.0850485	0.06465	0.188335	1.08877	0.959191	1.23585
GCST90302693	Alzheimer disease	Left-hemisphere dorsal attention network to left-hemisphere default mode network white-matter structural connectivity	Simple mode	14	0.0389228	0.161809	0.813657	1.03969	0.757129	1.4277
GCST90302693	Alzheimer disease	Left-hemisphere dorsal attention network to left-hemisphere default mode network white-matter structural connectivity	Weighted mode	14	0.0695369	0.166047	0.682214	1.07201	0.774208	1.48437
GCST90302694	Alzheimer disease	Left-hemisphere dorsal attention network to right-hemisphere visual network white-matter structural connectivity	MR Egger	19	0.159032	0.127778	0.230164	1.17238	0.912641	1.50603
GCST90302694	Alzheimer disease	Left-hemisphere dorsal attention network to right-hemisphere visual network white-matter structural connectivity	Weighted median	19	0.0110054	0.0724951	0.879337	1.01107	0.877143	1.16544
GCST90302718	Alzheimer disease	Left-hemisphere salience_ventral attention network to right-hemisphere default mode network white-matter structural connectivity	Inverse variance weighted	21	-0.0669305	0.0512994	0.191994	0.93526	0.845796	1.03419
GCST90302694	Alzheimer disease	Left-hemisphere dorsal attention network to right-hemisphere visual network white-matter structural connectivity	Simple mode	19	-0.0118874	0.144731	0.935446	0.988183	0.744115	1.31231
GCST90302694	Alzheimer disease	Left-hemisphere dorsal attention network to right-hemisphere visual network white-matter structural connectivity	Weighted mode	19	-0.0181922	0.145113	0.901624	0.981972	0.738885	1.30503
GCST90302695	Alzheimer disease	Left-hemisphere dorsal attention network to right-hemisphere somatomotor network white-matter structural connectivity	MR Egger	27	-0.013612	0.148497	0.927695	0.98648	0.737369	1.31975
GCST90302695	Alzheimer disease	Left-hemisphere dorsal attention network to right-hemisphere somatomotor network white-matter structural connectivity	Weighted median	27	0.0377189	0.0616974	0.540965	1.03844	0.92016	1.17192
GCST90302808	Alzheimer disease	Right-hemisphere dorsal attention network to putamen white-matter structural connectivity	Inverse variance weighted	13	-0.0931754	0.0716103	0.193209	0.911034	0.791733	1.04831
GCST90302695	Alzheimer disease	Left-hemisphere dorsal attention network to right-hemisphere somatomotor network white-matter structural connectivity	Simple mode	27	0.00633806	0.134276	0.962713	1.00636	0.77349	1.30933
GCST90302695	Alzheimer disease	Left-hemisphere dorsal attention network to right-hemisphere somatomotor network white-matter structural connectivity	Weighted mode	27	0.00912078	0.133747	0.946153	1.00916	0.776449	1.31162
GCST90302696	Alzheimer disease	Left-hemisphere dorsal attention network to right-hemisphere dorsal attention network white-matter structural connectivity	MR Egger	32	-0.23712	0.223564	0.29732	0.788896	0.509001	1.2227
GCST90302696	Alzheimer disease	Left-hemisphere dorsal attention network to right-hemisphere dorsal attention network white-matter structural connectivity	Weighted median	32	-0.0446545	0.0611763	0.465432	0.956328	0.848267	1.07815
GCST90302786	Alzheimer disease	Right-hemisphere visual network to amygdala white-matter structural connectivity	Inverse variance weighted	16	-0.0920236	0.0723466	0.203379	0.912084	0.791502	1.05104
GCST90302696	Alzheimer disease	Left-hemisphere dorsal attention network to right-hemisphere dorsal attention network white-matter structural connectivity	Simple mode	32	-0.0684216	0.137471	0.622195	0.933867	0.713292	1.22265
GCST90302696	Alzheimer disease	Left-hemisphere dorsal attention network to right-hemisphere dorsal attention network white-matter structural connectivity	Weighted mode	32	-0.0777999	0.14371	0.592123	0.92515	0.698046	1.22614
GCST90302697	Alzheimer disease	Left-hemisphere dorsal attention network to right-hemisphere salience_ventral attention network white-matter structural connectivity	MR Egger	27	-0.24345	0.184837	0.199747	0.783918	0.545676	1.12618
GCST90302697	Alzheimer disease	Left-hemisphere dorsal attention network to right-hemisphere salience_ventral attention network white-matter structural connectivity	Weighted median	27	-0.108699	0.0684667	0.112372	0.897	0.784355	1.02582
GCST90302756	Alzheimer disease	Left-hemisphere control network to hippocampus white-matter structural connectivity	Inverse variance weighted	30	-0.0633513	0.0499778	0.204945	0.938614	0.85103	1.03521
GCST90302697	Alzheimer disease	Left-hemisphere dorsal attention network to right-hemisphere salience_ventral attention network white-matter structural connectivity	Simple mode	27	-0.22441	0.152395	0.152873	0.798987	0.592678	1.07711
GCST90302697	Alzheimer disease	Left-hemisphere dorsal attention network to right-hemisphere salience_ventral attention network white-matter structural connectivity	Weighted mode	27	-0.220994	0.157982	0.173673	0.801721	0.588229	1.0927
GCST90302698	Alzheimer disease	Left-hemisphere dorsal attention network to right-hemisphere limbic network white-matter structural connectivity	MR Egger	22	-0.0472956	0.180959	0.796487	0.953805	0.668997	1.35986
GCST90302698	Alzheimer disease	Left-hemisphere dorsal attention network to right-hemisphere limbic network white-matter structural connectivity	Weighted median	22	-0.0310299	0.0743451	0.676403	0.969447	0.837992	1.12152
GCST90302673	Alzheimer disease	Left-hemisphere somatomotor network to left-hemisphere control network white-matter structural connectivity	Inverse variance weighted	19	0.092792	0.0738791	0.209117	1.09723	0.949318	1.2682
GCST90302698	Alzheimer disease	Left-hemisphere dorsal attention network to right-hemisphere limbic network white-matter structural connectivity	Simple mode	22	-0.0326527	0.163038	0.843192	0.967875	0.703134	1.33229
GCST90302698	Alzheimer disease	Left-hemisphere dorsal attention network to right-hemisphere limbic network white-matter structural connectivity	Weighted mode	22	-0.0365559	0.128359	0.778592	0.964104	0.749656	1.2399
GCST90302699	Alzheimer disease	Left-hemisphere dorsal attention network to right-hemisphere control network white-matter structural connectivity	MR Egger	17	0.389002	0.279351	0.184064	1.47551	0.853401	2.55111
GCST90302699	Alzheimer disease	Left-hemisphere dorsal attention network to right-hemisphere control network white-matter structural connectivity	Weighted median	17	0.10999	0.079211	0.164962	1.11627	0.955746	1.30375
GCST90302788	Alzheimer disease	Right-hemisphere somatomotor network to right-hemisphere somatomotor network white-matter structural connectivity	Inverse variance weighted	15	-0.0777353	0.0622085	0.211448	0.925209	0.819006	1.04518
GCST90302699	Alzheimer disease	Left-hemisphere dorsal attention network to right-hemisphere control network white-matter structural connectivity	Simple mode	17	0.145798	0.135896	0.299248	1.15696	0.886426	1.51007
GCST90302699	Alzheimer disease	Left-hemisphere dorsal attention network to right-hemisphere control network white-matter structural connectivity	Weighted mode	17	0.150586	0.146381	0.31891	1.16252	0.872563	1.54882
GCST90302700	Alzheimer disease	Left-hemisphere dorsal attention network to right-hemisphere default mode network white-matter structural connectivity	MR Egger	36	0.113444	0.125206	0.37128	1.12013	0.876377	1.43168
GCST90302700	Alzheimer disease	Left-hemisphere dorsal attention network to right-hemisphere default mode network white-matter structural connectivity	Weighted median	36	-0.0166351	0.0588374	0.777384	0.983503	0.876379	1.10372
GCST90302778	Alzheimer disease	Right-hemisphere visual network to right-hemisphere limbic network white-matter structural connectivity	Inverse variance weighted	17	0.0863064	0.0695184	0.214425	1.09014	0.951277	1.24927
GCST90302700	Alzheimer disease	Left-hemisphere dorsal attention network to right-hemisphere default mode network white-matter structural connectivity	Simple mode	36	-0.0236687	0.130154	0.856749	0.976609	0.756713	1.26041
GCST90302700	Alzheimer disease	Left-hemisphere dorsal attention network to right-hemisphere default mode network white-matter structural connectivity	Weighted mode	36	-0.0236687	0.124204	0.849969	0.976609	0.76559	1.24579
GCST90302701	Alzheimer disease	Left-hemisphere dorsal attention network to thalamus white-matter structural connectivity	MR Egger	20	-0.129547	0.112422	0.264262	0.878494	0.704763	1.09505
GCST90302701	Alzheimer disease	Left-hemisphere dorsal attention network to thalamus white-matter structural connectivity	Weighted median	20	-0.0326797	0.0714968	0.647614	0.967848	0.841295	1.11344
GCST90302695	Alzheimer disease	Left-hemisphere dorsal attention network to right-hemisphere somatomotor network white-matter structural connectivity	Inverse variance weighted	27	0.053205	0.043131	0.217363	1.05465	0.969154	1.14768
GCST90302701	Alzheimer disease	Left-hemisphere dorsal attention network to thalamus white-matter structural connectivity	Simple mode	20	-0.211474	0.145381	0.162096	0.80939	0.608706	1.07624
GCST90302701	Alzheimer disease	Left-hemisphere dorsal attention network to thalamus white-matter structural connectivity	Weighted mode	20	-0.0338667	0.132371	0.800819	0.9667	0.745788	1.25305
GCST90302702	Alzheimer disease	Left-hemisphere dorsal attention network to caudate white-matter structural connectivity	MR Egger	16	0.294449	0.232279	0.225601	1.34239	0.851447	2.1164
GCST90302702	Alzheimer disease	Left-hemisphere dorsal attention network to caudate white-matter structural connectivity	Weighted median	16	0.0078751	0.0770574	0.9186	1.00791	0.866618	1.17223
GCST90302708	Alzheimer disease	Left-hemisphere salience_ventral attention network to left-hemisphere salience_ventral attention network white-matter structural connectivity	Inverse variance weighted	15	0.0863297	0.0700154	0.217572	1.09017	0.950373	1.25052
GCST90302702	Alzheimer disease	Left-hemisphere dorsal attention network to caudate white-matter structural connectivity	Simple mode	16	0.0484085	0.138722	0.731969	1.0496	0.799725	1.37755
GCST90302702	Alzheimer disease	Left-hemisphere dorsal attention network to caudate white-matter structural connectivity	Weighted mode	16	0.0615625	0.147715	0.682753	1.0635	0.796157	1.42061
GCST90302703	Alzheimer disease	Left-hemisphere dorsal attention network to putamen white-matter structural connectivity	MR Egger	13	0.222818	0.212989	0.317937	1.24959	0.82313	1.89701
GCST90302703	Alzheimer disease	Left-hemisphere dorsal attention network to putamen white-matter structural connectivity	Weighted median	13	0.130621	0.0880085	0.137759	1.13954	0.958989	1.35407
GCST90302834	Alzheimer disease	Right-hemisphere control network to right-hemisphere control network white-matter structural connectivity	Inverse variance weighted	16	0.0746566	0.0609239	0.220422	1.07751	0.956232	1.21418
GCST90302703	Alzheimer disease	Left-hemisphere dorsal attention network to putamen white-matter structural connectivity	Simple mode	13	0.198033	0.176809	0.284615	1.219	0.861989	1.72388
GCST90302703	Alzheimer disease	Left-hemisphere dorsal attention network to putamen white-matter structural connectivity	Weighted mode	13	0.198033	0.165461	0.254472	1.219	0.881377	1.68596
GCST90302704	Alzheimer disease	Left-hemisphere dorsal attention network to pallidum white-matter structural connectivity	MR Egger	15	-0.194918	0.162377	0.251399	0.822902	0.598591	1.13127
GCST90302704	Alzheimer disease	Left-hemisphere dorsal attention network to pallidum white-matter structural connectivity	Weighted median	15	0.0657822	0.0796618	0.408936	1.06799	0.913607	1.24847
GCST90302759	Alzheimer disease	Left-hemisphere default mode network to left-hemisphere default mode network white-matter structural connectivity	Inverse variance weighted	19	-0.0840523	0.0686501	0.220818	0.919383	0.803638	1.0518
GCST90302704	Alzheimer disease	Left-hemisphere dorsal attention network to pallidum white-matter structural connectivity	Simple mode	15	0.0643278	0.12796	0.622976	1.06644	0.829881	1.37044
GCST90302704	Alzheimer disease	Left-hemisphere dorsal attention network to pallidum white-matter structural connectivity	Weighted mode	15	0.0526447	0.132711	0.697579	1.05406	0.812639	1.36719
GCST90302705	Alzheimer disease	Left-hemisphere dorsal attention network to hippocampus white-matter structural connectivity	MR Egger	17	-0.120061	0.177608	0.509338	0.886866	0.626145	1.25615
GCST90302705	Alzheimer disease	Left-hemisphere dorsal attention network to hippocampus white-matter structural connectivity	Weighted median	17	0.0312769	0.0739704	0.67242	1.03177	0.892521	1.19275
GCST90302849	Alzheimer disease	Right-hemisphere default mode network to amygdala white-matter structural connectivity	Inverse variance weighted	18	0.0771575	0.0630468	0.221022	1.08021	0.954647	1.22229
GCST90302705	Alzheimer disease	Left-hemisphere dorsal attention network to hippocampus white-matter structural connectivity	Simple mode	17	0.0158963	0.134935	0.907687	1.01602	0.77991	1.32362
GCST90302705	Alzheimer disease	Left-hemisphere dorsal attention network to hippocampus white-matter structural connectivity	Weighted mode	17	0.0218315	0.139087	0.877237	1.02207	0.778195	1.34238
GCST90302706	Alzheimer disease	Left-hemisphere dorsal attention network to amygdala white-matter structural connectivity	MR Egger	24	-0.0956873	0.141187	0.505005	0.908748	0.68907	1.19846
GCST90302706	Alzheimer disease	Left-hemisphere dorsal attention network to amygdala white-matter structural connectivity	Weighted median	24	0.0127247	0.0658107	0.846682	1.01281	0.89024	1.15225
GCST90302671	Alzheimer disease	Left-hemisphere somatomotor network to left-hemisphere salience_ventral attention network white-matter structural connectivity	Inverse variance weighted	14	0.0855733	0.0719921	0.234578	1.08934	0.945983	1.25443
GCST90302706	Alzheimer disease	Left-hemisphere dorsal attention network to amygdala white-matter structural connectivity	Simple mode	24	0.0535666	0.140482	0.706477	1.05503	0.801093	1.38946
GCST90302706	Alzheimer disease	Left-hemisphere dorsal attention network to amygdala white-matter structural connectivity	Weighted mode	24	0.0407334	0.127392	0.752045	1.04157	0.811432	1.33699
GCST90302707	Alzheimer disease	Left-hemisphere dorsal attention network to accumbens white-matter structural connectivity	MR Egger	15	0.0504818	0.232519	0.831494	1.05178	0.666806	1.65901
GCST90302707	Alzheimer disease	Left-hemisphere dorsal attention network to accumbens white-matter structural connectivity	Weighted median	15	0.0860287	0.0917629	0.348496	1.08984	0.910441	1.30458
GCST90302661	Alzheimer disease	Left-hemisphere visual network to right-hemisphere default mode network white-matter structural connectivity	Inverse variance weighted	14	-0.0848622	0.0719806	0.238414	0.918639	0.797763	1.05783
GCST90302707	Alzheimer disease	Left-hemisphere dorsal attention network to accumbens white-matter structural connectivity	Simple mode	15	0.0665905	0.178885	0.715279	1.06886	0.752748	1.51771
GCST90302707	Alzheimer disease	Left-hemisphere dorsal attention network to accumbens white-matter structural connectivity	Weighted mode	15	0.0665905	0.165193	0.692957	1.06886	0.773224	1.47752
GCST90302708	Alzheimer disease	Left-hemisphere salience_ventral attention network to left-hemisphere salience_ventral attention network white-matter structural connectivity	MR Egger	15	0.395843	0.212263	0.0849294	1.48564	0.980009	2.25213
GCST90302708	Alzheimer disease	Left-hemisphere salience_ventral attention network to left-hemisphere salience_ventral attention network white-matter structural connectivity	Weighted median	15	0.177578	0.0852094	0.037158	1.19432	1.01062	1.41141
GCST90302795	Alzheimer disease	Right-hemisphere somatomotor network to caudate white-matter structural connectivity	Inverse variance weighted	19	-0.0850437	0.0734746	0.247086	0.918472	0.795286	1.06074
GCST90302708	Alzheimer disease	Left-hemisphere salience_ventral attention network to left-hemisphere salience_ventral attention network white-matter structural connectivity	Simple mode	15	0.212029	0.177118	0.251144	1.23618	0.873608	1.74924
GCST90302708	Alzheimer disease	Left-hemisphere salience_ventral attention network to left-hemisphere salience_ventral attention network white-matter structural connectivity	Weighted mode	15	0.209585	0.164289	0.22282	1.23317	0.893668	1.70164
GCST90302709	Alzheimer disease	Left-hemisphere salience_ventral attention network to left-hemisphere limbic network white-matter structural connectivity	MR Egger	7	-0.0993695	0.18354	0.611471	0.905408	0.631847	1.29741
GCST90302709	Alzheimer disease	Left-hemisphere salience_ventral attention network to left-hemisphere limbic network white-matter structural connectivity	Weighted median	7	0.059203	0.111924	0.596836	1.06099	0.852	1.32124
GCST90302853	Alzheimer disease	Right-hemisphere white-matter structural connectivity	Inverse variance weighted	21	-0.0689523	0.0597243	0.248291	0.933371	0.830264	1.04928
GCST90302709	Alzheimer disease	Left-hemisphere salience_ventral attention network to left-hemisphere limbic network white-matter structural connectivity	Simple mode	7	0.0567232	0.156781	0.729901	1.05836	0.77836	1.43909
GCST90302709	Alzheimer disease	Left-hemisphere salience_ventral attention network to left-hemisphere limbic network white-matter structural connectivity	Weighted mode	7	0.0567232	0.154141	0.72551	1.05836	0.782397	1.43167
GCST90302710	Alzheimer disease	Left-hemisphere salience_ventral attention network to left-hemisphere control network white-matter structural connectivity	MR Egger	10	-0.245238	0.344773	0.497109	0.782518	0.398123	1.53805
GCST90302710	Alzheimer disease	Left-hemisphere salience_ventral attention network to left-hemisphere control network white-matter structural connectivity	Weighted median	10	-0.0632924	0.100032	0.526916	0.938669	0.771549	1.14199
GCST90302783	Alzheimer disease	Right-hemisphere visual network to putamen white-matter structural connectivity	Inverse variance weighted	13	0.0960334	0.0834362	0.24974	1.1008	0.934726	1.29637
GCST90302710	Alzheimer disease	Left-hemisphere salience_ventral attention network to left-hemisphere control network white-matter structural connectivity	Simple mode	10	-0.0774218	0.170179	0.659925	0.925499	0.663005	1.29192
GCST90302710	Alzheimer disease	Left-hemisphere salience_ventral attention network to left-hemisphere control network white-matter structural connectivity	Weighted mode	10	-0.0743427	0.1369	0.600288	0.928353	0.709875	1.21407
GCST90302711	Alzheimer disease	Left-hemisphere salience_ventral attention network to left-hemisphere default mode network white-matter structural connectivity	MR Egger	15	-0.0133258	0.142818	0.927083	0.986763	0.745837	1.30551
GCST90302711	Alzheimer disease	Left-hemisphere salience_ventral attention network to left-hemisphere default mode network white-matter structural connectivity	Weighted median	15	-0.106011	0.0826493	0.199611	0.899415	0.764905	1.05758
GCST90302760	Alzheimer disease	Left-hemisphere default mode network to right-hemisphere visual network white-matter structural connectivity	Inverse variance weighted	13	-0.0736357	0.0656542	0.262046	0.92901	0.816835	1.05659
GCST90302711	Alzheimer disease	Left-hemisphere salience_ventral attention network to left-hemisphere default mode network white-matter structural connectivity	Simple mode	15	-0.157517	0.152199	0.318245	0.854263	0.633924	1.15119
GCST90302711	Alzheimer disease	Left-hemisphere salience_ventral attention network to left-hemisphere default mode network white-matter structural connectivity	Weighted mode	15	-0.169437	0.149863	0.277216	0.84414	0.629286	1.13235
GCST90302712	Alzheimer disease	Left-hemisphere salience_ventral attention network to right-hemisphere visual network white-matter structural connectivity	MR Egger	16	-0.0307129	0.110162	0.784477	0.969754	0.781429	1.20347
GCST90302712	Alzheimer disease	Left-hemisphere salience_ventral attention network to right-hemisphere visual network white-matter structural connectivity	Weighted median	16	-0.0628126	0.0724818	0.386163	0.939119	0.814748	1.08248
GCST90302830	Alzheimer disease	Right-hemisphere limbic network to pallidum white-matter structural connectivity	Inverse variance weighted	14	0.063356	0.0570339	0.266634	1.06541	0.952724	1.19142
GCST90302712	Alzheimer disease	Left-hemisphere salience_ventral attention network to right-hemisphere visual network white-matter structural connectivity	Simple mode	16	-0.0253623	0.133821	0.852223	0.974957	0.750023	1.26735
GCST90302712	Alzheimer disease	Left-hemisphere salience_ventral attention network to right-hemisphere visual network white-matter structural connectivity	Weighted mode	16	-0.0192237	0.122026	0.876922	0.98096	0.77229	1.24601
GCST90302713	Alzheimer disease	Left-hemisphere salience_ventral attention network to right-hemisphere somatomotor network white-matter structural connectivity	MR Egger	19	0.245499	0.169566	0.165863	1.27826	0.916814	1.7822
GCST90302713	Alzheimer disease	Left-hemisphere salience_ventral attention network to right-hemisphere somatomotor network white-matter structural connectivity	Weighted median	19	0.107351	0.0794529	0.176653	1.11333	0.952775	1.30093
GCST90302692	Alzheimer disease	Left-hemisphere dorsal attention network to left-hemisphere control network white-matter structural connectivity	Inverse variance weighted	19	-0.0735121	0.0668449	0.271445	0.929125	0.815032	1.05919
GCST90302713	Alzheimer disease	Left-hemisphere salience_ventral attention network to right-hemisphere somatomotor network white-matter structural connectivity	Simple mode	19	-0.0242256	0.165466	0.885226	0.976065	0.705718	1.34998
GCST90302713	Alzheimer disease	Left-hemisphere salience_ventral attention network to right-hemisphere somatomotor network white-matter structural connectivity	Weighted mode	19	-0.0351769	0.178427	0.845919	0.965435	0.680523	1.36963
GCST90302714	Alzheimer disease	Left-hemisphere salience_ventral attention network to right-hemisphere dorsal attention network white-matter structural connectivity	MR Egger	23	-0.159205	0.211937	0.460874	0.852822	0.562929	1.292
GCST90302714	Alzheimer disease	Left-hemisphere salience_ventral attention network to right-hemisphere dorsal attention network white-matter structural connectivity	Weighted median	23	-0.0253664	0.0798029	0.750589	0.974953	0.833785	1.14002
GCST90302663	Alzheimer disease	Left-hemisphere visual network to caudate white-matter structural connectivity	Inverse variance weighted	20	-0.0700269	0.0637175	0.271759	0.932369	0.822906	1.05639
GCST90302714	Alzheimer disease	Left-hemisphere salience_ventral attention network to right-hemisphere dorsal attention network white-matter structural connectivity	Simple mode	23	-0.262845	0.197669	0.197233	0.768861	0.521902	1.13268
GCST90302714	Alzheimer disease	Left-hemisphere salience_ventral attention network to right-hemisphere dorsal attention network white-matter structural connectivity	Weighted mode	23	-0.24082	0.220902	0.287435	0.785983	0.509774	1.21185
GCST90302715	Alzheimer disease	Left-hemisphere salience_ventral attention network to right-hemisphere salience_ventral attention network white-matter structural connectivity	MR Egger	23	0.0866404	0.231336	0.711771	1.0905	0.692964	1.71611
GCST90302715	Alzheimer disease	Left-hemisphere salience_ventral attention network to right-hemisphere salience_ventral attention network white-matter structural connectivity	Weighted median	23	0.119324	0.0699427	0.0880022	1.12674	0.982394	1.29229
GCST90302715	Alzheimer disease	Left-hemisphere salience_ventral attention network to right-hemisphere salience_ventral attention network white-matter structural connectivity	Inverse variance weighted	23	0.066707	0.0608052	0.272614	1.06898	0.948882	1.20428
GCST90302715	Alzheimer disease	Left-hemisphere salience_ventral attention network to right-hemisphere salience_ventral attention network white-matter structural connectivity	Simple mode	23	-0.118977	0.153678	0.447056	0.887828	0.656925	1.19989
GCST90302715	Alzheimer disease	Left-hemisphere salience_ventral attention network to right-hemisphere salience_ventral attention network white-matter structural connectivity	Weighted mode	23	-0.0768239	0.136365	0.578881	0.926053	0.708858	1.2098
GCST90302716	Alzheimer disease	Left-hemisphere salience_ventral attention network to right-hemisphere limbic network white-matter structural connectivity	MR Egger	11	0.0945992	0.131468	0.490056	1.09922	0.849526	1.4223
GCST90302716	Alzheimer disease	Left-hemisphere salience_ventral attention network to right-hemisphere limbic network white-matter structural connectivity	Weighted median	11	0.0248105	0.0878535	0.777631	1.02512	0.862964	1.21775
GCST90302753	Alzheimer disease	Left-hemisphere control network to caudate white-matter structural connectivity	Inverse variance weighted	19	-0.0759885	0.0699967	0.277656	0.926827	0.808009	1.06312
GCST90302716	Alzheimer disease	Left-hemisphere salience_ventral attention network to right-hemisphere limbic network white-matter structural connectivity	Simple mode	11	0.0489622	0.125451	0.704507	1.05018	0.821255	1.34292
GCST90302716	Alzheimer disease	Left-hemisphere salience_ventral attention network to right-hemisphere limbic network white-matter structural connectivity	Weighted mode	11	0.0468003	0.122749	0.710979	1.04791	0.823833	1.33294
GCST90302717	Alzheimer disease	Left-hemisphere salience_ventral attention network to right-hemisphere control network white-matter structural connectivity	MR Egger	16	0.0721909	0.208997	0.734917	1.07486	0.713592	1.61903
GCST90302717	Alzheimer disease	Left-hemisphere salience_ventral attention network to right-hemisphere control network white-matter structural connectivity	Weighted median	16	-0.0957674	0.0843138	0.256022	0.908675	0.770264	1.07196
GCST90302754	Alzheimer disease	Left-hemisphere control network to putamen white-matter structural connectivity	Inverse variance weighted	18	-0.0908001	0.0843974	0.281988	0.9132	0.773972	1.07747
GCST90302717	Alzheimer disease	Left-hemisphere salience_ventral attention network to right-hemisphere control network white-matter structural connectivity	Simple mode	16	-0.102942	0.147562	0.496087	0.902179	0.675593	1.20476
GCST90302717	Alzheimer disease	Left-hemisphere salience_ventral attention network to right-hemisphere control network white-matter structural connectivity	Weighted mode	16	-0.106522	0.144393	0.472067	0.898955	0.677373	1.19302
GCST90302718	Alzheimer disease	Left-hemisphere salience_ventral attention network to right-hemisphere default mode network white-matter structural connectivity	MR Egger	21	0.109339	0.135552	0.429865	1.11554	0.855266	1.45502
GCST90302718	Alzheimer disease	Left-hemisphere salience_ventral attention network to right-hemisphere default mode network white-matter structural connectivity	Weighted median	21	-0.0624678	0.0726989	0.390193	0.939443	0.814682	1.08331
GCST90302651	Alzheimer disease	Left-hemisphere visual network to left-hemisphere salience_ventral attention network white-matter structural connectivity	Inverse variance weighted	17	-0.053429	0.049775	0.283086	0.947973	0.859858	1.04512
GCST90302718	Alzheimer disease	Left-hemisphere salience_ventral attention network to right-hemisphere default mode network white-matter structural connectivity	Simple mode	21	-0.0644143	0.133575	0.634877	0.937616	0.721645	1.21822
GCST90302718	Alzheimer disease	Left-hemisphere salience_ventral attention network to right-hemisphere default mode network white-matter structural connectivity	Weighted mode	21	-0.0644143	0.129815	0.625163	0.937616	0.726983	1.20928
GCST90302719	Alzheimer disease	Left-hemisphere salience_ventral attention network to thalamus white-matter structural connectivity	MR Egger	19	0.296465	0.140668	0.0502201	1.3451	1.02097	1.77212
GCST90302719	Alzheimer disease	Left-hemisphere salience_ventral attention network to thalamus white-matter structural connectivity	Weighted median	19	0.0825079	0.0666339	0.215632	1.08601	0.953044	1.23752
GCST90302740	Alzheimer disease	Left-hemisphere limbic network to hippocampus white-matter structural connectivity	Inverse variance weighted	14	-0.0614705	0.0582487	0.291284	0.940381	0.838922	1.05411
GCST90302719	Alzheimer disease	Left-hemisphere salience_ventral attention network to thalamus white-matter structural connectivity	Simple mode	19	0.0282974	0.126595	0.825643	1.0287	0.802656	1.31841
GCST90302719	Alzheimer disease	Left-hemisphere salience_ventral attention network to thalamus white-matter structural connectivity	Weighted mode	19	0.244758	0.133696	0.0837533	1.27731	0.982861	1.65998
GCST90302720	Alzheimer disease	Left-hemisphere salience_ventral attention network to caudate white-matter structural connectivity	MR Egger	17	-0.116165	0.145334	0.43659	0.890328	0.669637	1.18375
GCST90302720	Alzheimer disease	Left-hemisphere salience_ventral attention network to caudate white-matter structural connectivity	Weighted median	17	0.100097	0.0717934	0.163245	1.10528	0.960196	1.27228
GCST90302725	Alzheimer disease	Left-hemisphere salience_ventral attention network to accumbens white-matter structural connectivity	Inverse variance weighted	10	0.0941172	0.0902433	0.296982	1.09869	0.920572	1.31127
GCST90302720	Alzheimer disease	Left-hemisphere salience_ventral attention network to caudate white-matter structural connectivity	Simple mode	17	0.0844088	0.1406	0.556684	1.08807	0.825994	1.43331
GCST90302720	Alzheimer disease	Left-hemisphere salience_ventral attention network to caudate white-matter structural connectivity	Weighted mode	17	0.0813032	0.133995	0.552522	1.0847	0.834162	1.41048
GCST90302721	Alzheimer disease	Left-hemisphere salience_ventral attention network to putamen white-matter structural connectivity	MR Egger	17	0.0602087	0.147651	0.689198	1.06206	0.79518	1.41851
GCST90302721	Alzheimer disease	Left-hemisphere salience_ventral attention network to putamen white-matter structural connectivity	Weighted median	17	0.0496773	0.0786237	0.527494	1.05093	0.900842	1.22603
GCST90302810	Alzheimer disease	Right-hemisphere dorsal attention network to hippocampus white-matter structural connectivity	Inverse variance weighted	13	-0.0598233	0.0584034	0.305688	0.941931	0.84005	1.05617
GCST90302721	Alzheimer disease	Left-hemisphere salience_ventral attention network to putamen white-matter structural connectivity	Simple mode	17	0.0273635	0.165456	0.870715	1.02774	0.743095	1.42142
GCST90302721	Alzheimer disease	Left-hemisphere salience_ventral attention network to putamen white-matter structural connectivity	Weighted mode	17	0.0396783	0.167584	0.815842	1.04048	0.749173	1.44505
GCST90302722	Alzheimer disease	Left-hemisphere salience_ventral attention network to pallidum white-matter structural connectivity	MR Egger	17	0.251521	0.223223	0.277545	1.28598	0.830276	1.9918
GCST90302722	Alzheimer disease	Left-hemisphere salience_ventral attention network to pallidum white-matter structural connectivity	Weighted median	17	-0.00541724	0.0801851	0.946137	0.994597	0.849948	1.16386
GCST90302681	Alzheimer disease	Left-hemisphere somatomotor network to right-hemisphere default mode network white-matter structural connectivity	Inverse variance weighted	22	-0.0491938	0.0481567	0.307	0.951997	0.866251	1.04623
GCST90302722	Alzheimer disease	Left-hemisphere salience_ventral attention network to pallidum white-matter structural connectivity	Simple mode	17	-0.0186497	0.142368	0.897411	0.981523	0.742531	1.29744
GCST90302722	Alzheimer disease	Left-hemisphere salience_ventral attention network to pallidum white-matter structural connectivity	Weighted mode	17	-0.0109617	0.141957	0.939407	0.989098	0.748864	1.3064
GCST90302723	Alzheimer disease	Left-hemisphere salience_ventral attention network to hippocampus white-matter structural connectivity	MR Egger	16	-0.24776	0.236189	0.311955	0.780547	0.491304	1.24007
GCST90302723	Alzheimer disease	Left-hemisphere salience_ventral attention network to hippocampus white-matter structural connectivity	Weighted median	16	-0.0820133	0.0780783	0.293535	0.92126	0.790534	1.0736
GCST90302840	Alzheimer disease	Right-hemisphere control network to hippocampus white-matter structural connectivity	Inverse variance weighted	15	-0.0582805	0.0575725	0.311396	0.943385	0.842718	1.05608
GCST90302723	Alzheimer disease	Left-hemisphere salience_ventral attention network to hippocampus white-matter structural connectivity	Simple mode	16	-0.0650351	0.142989	0.655748	0.937035	0.708013	1.24014
GCST90302723	Alzheimer disease	Left-hemisphere salience_ventral attention network to hippocampus white-matter structural connectivity	Weighted mode	16	-0.0745939	0.134671	0.587811	0.92812	0.712804	1.20848
GCST90302724	Alzheimer disease	Left-hemisphere salience_ventral attention network to amygdala white-matter structural connectivity	MR Egger	18	-0.107847	0.125121	0.401456	0.897765	0.702518	1.14728
GCST90302724	Alzheimer disease	Left-hemisphere salience_ventral attention network to amygdala white-matter structural connectivity	Weighted median	18	0.0183292	0.0720857	0.799287	1.0185	0.8843	1.17306
GCST90302751	Alzheimer disease	Left-hemisphere control network to right-hemisphere default mode network white-matter structural connectivity	Inverse variance weighted	23	-0.0613305	0.062006	0.322611	0.940512	0.832883	1.06205
GCST90302724	Alzheimer disease	Left-hemisphere salience_ventral attention network to amygdala white-matter structural connectivity	Simple mode	18	0.109496	0.142714	0.453464	1.11572	0.843476	1.47582
GCST90302724	Alzheimer disease	Left-hemisphere salience_ventral attention network to amygdala white-matter structural connectivity	Weighted mode	18	0.103951	0.133171	0.44578	1.10955	0.85465	1.44046
GCST90302725	Alzheimer disease	Left-hemisphere salience_ventral attention network to accumbens white-matter structural connectivity	MR Egger	10	0.130605	0.252626	0.61915	1.13952	0.694514	1.86965
GCST90302725	Alzheimer disease	Left-hemisphere salience_ventral attention network to accumbens white-matter structural connectivity	Weighted median	10	0.0824226	0.106414	0.438609	1.08591	0.881483	1.33776
GCST90302787	Alzheimer disease	Right-hemisphere visual network to accumbens white-matter structural connectivity	Inverse variance weighted	17	0.0528116	0.053548	0.324012	1.05423	0.949194	1.17089
GCST90302725	Alzheimer disease	Left-hemisphere salience_ventral attention network to accumbens white-matter structural connectivity	Simple mode	10	0.0771383	0.177113	0.673435	1.08019	0.763377	1.52849
GCST90302725	Alzheimer disease	Left-hemisphere salience_ventral attention network to accumbens white-matter structural connectivity	Weighted mode	10	0.0734968	0.181643	0.695203	1.07627	0.753879	1.53651
GCST90302726	Alzheimer disease	Left-hemisphere limbic network to left-hemisphere limbic network white-matter structural connectivity	MR Egger	13	0.0770283	0.134525	0.578435	1.08007	0.829741	1.40593
GCST90302726	Alzheimer disease	Left-hemisphere limbic network to left-hemisphere limbic network white-matter structural connectivity	Weighted median	13	-0.0325635	0.0875405	0.709906	0.967961	0.815346	1.14914
GCST90302684	Alzheimer disease	Left-hemisphere somatomotor network to putamen white-matter structural connectivity	Inverse variance weighted	16	-0.0689567	0.0719561	0.337904	0.933367	0.810592	1.07474
GCST90302726	Alzheimer disease	Left-hemisphere limbic network to left-hemisphere limbic network white-matter structural connectivity	Simple mode	13	-0.119452	0.155074	0.456025	0.887406	0.654818	1.20261
GCST90302726	Alzheimer disease	Left-hemisphere limbic network to left-hemisphere limbic network white-matter structural connectivity	Weighted mode	13	-0.10134	0.165373	0.551449	0.903626	0.653462	1.24956
GCST90302727	Alzheimer disease	Left-hemisphere limbic network to left-hemisphere control network white-matter structural connectivity	MR Egger	13	-0.111578	0.148994	0.469644	0.894422	0.667908	1.19776
GCST90302727	Alzheimer disease	Left-hemisphere limbic network to left-hemisphere control network white-matter structural connectivity	Weighted median	13	0.0257285	0.0831898	0.757113	1.02606	0.871688	1.20778
GCST90302749	Alzheimer disease	Left-hemisphere control network to right-hemisphere limbic network white-matter structural connectivity	Inverse variance weighted	22	-0.0471582	0.0495405	0.341141	0.953936	0.865665	1.05121
GCST90302727	Alzheimer disease	Left-hemisphere limbic network to left-hemisphere control network white-matter structural connectivity	Simple mode	13	-0.0112409	0.138359	0.936587	0.988822	0.753953	1.29686
GCST90302727	Alzheimer disease	Left-hemisphere limbic network to left-hemisphere control network white-matter structural connectivity	Weighted mode	13	-0.00650051	0.141473	0.964107	0.993521	0.752927	1.31099
GCST90302728	Alzheimer disease	Left-hemisphere limbic network to left-hemisphere default mode network white-matter structural connectivity	MR Egger	18	-0.0647687	0.125887	0.613938	0.937284	0.732342	1.19958
GCST90302728	Alzheimer disease	Left-hemisphere limbic network to left-hemisphere default mode network white-matter structural connectivity	Weighted median	18	-0.134831	0.0739389	0.0682214	0.873864	0.755972	1.01014
GCST90302845	Alzheimer disease	Right-hemisphere default mode network to caudate white-matter structural connectivity	Inverse variance weighted	21	-0.0635606	0.0667871	0.341255	0.938417	0.823276	1.06966
GCST90302728	Alzheimer disease	Left-hemisphere limbic network to left-hemisphere default mode network white-matter structural connectivity	Simple mode	18	-0.134055	0.121088	0.283674	0.874542	0.689777	1.1088
GCST90302728	Alzheimer disease	Left-hemisphere limbic network to left-hemisphere default mode network white-matter structural connectivity	Weighted mode	18	-0.13709	0.123973	0.284215	0.871892	0.683808	1.11171
GCST90302729	Alzheimer disease	Left-hemisphere limbic network to right-hemisphere visual network white-matter structural connectivity	MR Egger	13	-0.280488	0.251726	0.288922	0.755415	0.461224	1.23726
GCST90302729	Alzheimer disease	Left-hemisphere limbic network to right-hemisphere visual network white-matter structural connectivity	Weighted median	13	-0.201772	0.0877802	0.0215276	0.817282	0.6881	0.970715
GCST90302817	Alzheimer disease	Right-hemisphere salience_ventral attention network to thalamus white-matter structural connectivity	Inverse variance weighted	13	0.0598132	0.0639691	0.349772	1.06164	0.936537	1.20345
GCST90302729	Alzheimer disease	Left-hemisphere limbic network to right-hemisphere visual network white-matter structural connectivity	Simple mode	13	-0.280801	0.143575	0.0741778	0.755179	0.569949	1.00061
GCST90302729	Alzheimer disease	Left-hemisphere limbic network to right-hemisphere visual network white-matter structural connectivity	Weighted mode	13	-0.22856	0.137523	0.122397	0.795679	0.607682	1.04184
GCST90302730	Alzheimer disease	Left-hemisphere limbic network to right-hemisphere somatomotor network white-matter structural connectivity	MR Egger	10	0.0237177	0.21393	0.914453	1.024	0.673286	1.5574
GCST90302730	Alzheimer disease	Left-hemisphere limbic network to right-hemisphere somatomotor network white-matter structural connectivity	Weighted median	10	-0.0133247	0.105476	0.899471	0.986764	0.802473	1.21338
GCST90302710	Alzheimer disease	Left-hemisphere salience_ventral attention network to left-hemisphere control network white-matter structural connectivity	Inverse variance weighted	10	0.0827683	0.0906373	0.361147	1.08629	0.909481	1.29747
GCST90302730	Alzheimer disease	Left-hemisphere limbic network to right-hemisphere somatomotor network white-matter structural connectivity	Simple mode	10	-0.0455651	0.170021	0.794743	0.955457	0.684678	1.33333
GCST90302730	Alzheimer disease	Left-hemisphere limbic network to right-hemisphere somatomotor network white-matter structural connectivity	Weighted mode	10	-0.0659625	0.168806	0.705064	0.936166	0.672453	1.3033
GCST90302731	Alzheimer disease	Left-hemisphere limbic network to right-hemisphere dorsal attention network white-matter structural connectivity	MR Egger	26	0.0252852	0.111972	0.823255	1.02561	0.82351	1.2773
GCST90302731	Alzheimer disease	Left-hemisphere limbic network to right-hemisphere dorsal attention network white-matter structural connectivity	Weighted median	26	0.0497359	0.0614811	0.418537	1.05099	0.931679	1.18559
GCST90302844	Alzheimer disease	Right-hemisphere default mode network to thalamus white-matter structural connectivity	Inverse variance weighted	34	0.0331187	0.0365049	0.364279	1.03367	0.962298	1.11034
GCST90302731	Alzheimer disease	Left-hemisphere limbic network to right-hemisphere dorsal attention network white-matter structural connectivity	Simple mode	26	0.164623	0.132289	0.224886	1.17895	0.909679	1.52792
GCST90302731	Alzheimer disease	Left-hemisphere limbic network to right-hemisphere dorsal attention network white-matter structural connectivity	Weighted mode	26	0.139562	0.119299	0.253093	1.14977	0.910043	1.45265
GCST90302732	Alzheimer disease	Left-hemisphere limbic network to right-hemisphere salience_ventral attention network white-matter structural connectivity	MR Egger	15	-0.187025	0.251186	0.46978	0.829423	0.506947	1.35703
GCST90302732	Alzheimer disease	Left-hemisphere limbic network to right-hemisphere salience_ventral attention network white-matter structural connectivity	Weighted median	15	-0.0267244	0.0783807	0.733136	0.97363	0.834977	1.13531
GCST90302821	Alzheimer disease	Right-hemisphere salience_ventral attention network to hippocampus white-matter structural connectivity	Inverse variance weighted	18	-0.0475392	0.0527293	0.367284	0.953573	0.859943	1.0574
GCST90302732	Alzheimer disease	Left-hemisphere limbic network to right-hemisphere salience_ventral attention network white-matter structural connectivity	Simple mode	15	-0.0494552	0.135912	0.721387	0.951748	0.729174	1.24226
GCST90302732	Alzheimer disease	Left-hemisphere limbic network to right-hemisphere salience_ventral attention network white-matter structural connectivity	Weighted mode	15	-0.0548134	0.133967	0.688615	0.946662	0.728048	1.23092
GCST90302733	Alzheimer disease	Left-hemisphere limbic network to right-hemisphere limbic network white-matter structural connectivity	MR Egger	25	0.0675712	0.167245	0.689926	1.06991	0.770875	1.48494
GCST90302733	Alzheimer disease	Left-hemisphere limbic network to right-hemisphere limbic network white-matter structural connectivity	Weighted median	25	-0.0484656	0.0623078	0.436663	0.95269	0.843168	1.07644
GCST90302802	Alzheimer disease	Right-hemisphere dorsal attention network to right-hemisphere salience_ventral attention network white-matter structural connectivity	Inverse variance weighted	20	-0.0589822	0.0654539	0.367521	0.942724	0.829218	1.07177
GCST90302733	Alzheimer disease	Left-hemisphere limbic network to right-hemisphere limbic network white-matter structural connectivity	Simple mode	25	-0.0523575	0.125377	0.679952	0.94899	0.742229	1.21335
GCST90302733	Alzheimer disease	Left-hemisphere limbic network to right-hemisphere limbic network white-matter structural connectivity	Weighted mode	25	-0.059848	0.119575	0.621278	0.941908	0.745116	1.19067
GCST90302734	Alzheimer disease	Left-hemisphere limbic network to right-hemisphere control network white-matter structural connectivity	MR Egger	17	0.0875776	0.184486	0.64183	1.09153	0.76032	1.56701
GCST90302734	Alzheimer disease	Left-hemisphere limbic network to right-hemisphere control network white-matter structural connectivity	Weighted median	17	0.0940698	0.0797522	0.238188	1.09864	0.939653	1.28452
GCST90302707	Alzheimer disease	Left-hemisphere dorsal attention network to accumbens white-matter structural connectivity	Inverse variance weighted	15	0.0693425	0.0773358	0.36991	1.0718	0.921055	1.24722
GCST90302734	Alzheimer disease	Left-hemisphere limbic network to right-hemisphere control network white-matter structural connectivity	Simple mode	17	0.0442908	0.144946	0.763874	1.04529	0.786783	1.38872
GCST90302734	Alzheimer disease	Left-hemisphere limbic network to right-hemisphere control network white-matter structural connectivity	Weighted mode	17	0.0366832	0.143621	0.801656	1.03736	0.78285	1.37462
GCST90302735	Alzheimer disease	Left-hemisphere limbic network to right-hemisphere default mode network white-matter structural connectivity	MR Egger	17	0.28656	0.163201	0.0995027	1.33184	0.967235	1.83388
GCST90302735	Alzheimer disease	Left-hemisphere limbic network to right-hemisphere default mode network white-matter structural connectivity	Weighted median	17	-0.0538697	0.0735849	0.464122	0.947556	0.820291	1.09456
GCST90302797	Alzheimer disease	Right-hemisphere somatomotor network to pallidum white-matter structural connectivity	Inverse variance weighted	13	-0.0589579	0.0666338	0.376262	0.942746	0.827323	1.07427
GCST90302735	Alzheimer disease	Left-hemisphere limbic network to right-hemisphere default mode network white-matter structural connectivity	Simple mode	17	-0.0697606	0.145511	0.638128	0.932617	0.7012	1.24041
GCST90302735	Alzheimer disease	Left-hemisphere limbic network to right-hemisphere default mode network white-matter structural connectivity	Weighted mode	17	-0.0697606	0.114713	0.551637	0.932617	0.74483	1.16775
GCST90302736	Alzheimer disease	Left-hemisphere limbic network to thalamus white-matter structural connectivity	MR Egger	14	-0.156161	0.210081	0.471581	0.855421	0.566703	1.29123
GCST90302736	Alzheimer disease	Left-hemisphere limbic network to thalamus white-matter structural connectivity	Weighted median	14	0.0311334	0.0792741	0.694518	1.03162	0.883164	1.20504
GCST90302739	Alzheimer disease	Left-hemisphere limbic network to pallidum white-matter structural connectivity	Inverse variance weighted	17	0.0569548	0.0645423	0.377539	1.05861	0.932815	1.20136
GCST90302736	Alzheimer disease	Left-hemisphere limbic network to thalamus white-matter structural connectivity	Simple mode	14	0.0433555	0.12893	0.742032	1.04431	0.811113	1.34455
GCST90302736	Alzheimer disease	Left-hemisphere limbic network to thalamus white-matter structural connectivity	Weighted mode	14	0.0537102	0.120974	0.664356	1.05518	0.832436	1.33752
GCST90302737	Alzheimer disease	Left-hemisphere limbic network to caudate white-matter structural connectivity	MR Egger	20	-0.128333	0.153382	0.41374	0.879561	0.651185	1.18803
GCST90302737	Alzheimer disease	Left-hemisphere limbic network to caudate white-matter structural connectivity	Weighted median	20	-0.138673	0.0740901	0.0612518	0.870513	0.75285	1.00657
GCST90302815	Alzheimer disease	Right-hemisphere salience_ventral attention network to right-hemisphere control network white-matter structural connectivity	Inverse variance weighted	13	0.0709248	0.0809447	0.380914	1.0735	0.916011	1.25807
GCST90302737	Alzheimer disease	Left-hemisphere limbic network to caudate white-matter structural connectivity	Simple mode	20	-0.291346	0.173362	0.109215	0.747257	0.531987	1.04964
GCST90302737	Alzheimer disease	Left-hemisphere limbic network to caudate white-matter structural connectivity	Weighted mode	20	-0.312734	0.139951	0.037653	0.731445	0.555972	0.962299
GCST90302738	Alzheimer disease	Left-hemisphere limbic network to putamen white-matter structural connectivity	MR Egger	18	-0.0399033	0.148203	0.791181	0.960882	0.718649	1.28476
GCST90302738	Alzheimer disease	Left-hemisphere limbic network to putamen white-matter structural connectivity	Weighted median	18	-0.0875571	0.075742	0.247685	0.916167	0.789772	1.06279
GCST90302660	Alzheimer disease	Left-hemisphere visual network to right-hemisphere control network white-matter structural connectivity	Inverse variance weighted	20	-0.0432709	0.0493979	0.381049	0.957652	0.869279	1.05501
GCST90302738	Alzheimer disease	Left-hemisphere limbic network to putamen white-matter structural connectivity	Simple mode	18	-0.0500865	0.149299	0.74137	0.951147	0.709842	1.27448
GCST90302738	Alzheimer disease	Left-hemisphere limbic network to putamen white-matter structural connectivity	Weighted mode	18	-0.0268572	0.138575	0.848622	0.9735	0.741957	1.2773
GCST90302739	Alzheimer disease	Left-hemisphere limbic network to pallidum white-matter structural connectivity	MR Egger	17	-0.0173322	0.201828	0.932701	0.982817	0.661718	1.45973
GCST90302739	Alzheimer disease	Left-hemisphere limbic network to pallidum white-matter structural connectivity	Weighted median	17	0.0716473	0.0763482	0.348024	1.07428	0.924969	1.24768
GCST90302847	Alzheimer disease	Right-hemisphere default mode network to pallidum white-matter structural connectivity	Inverse variance weighted	20	0.0468394	0.0537338	0.383376	1.04795	0.943198	1.16434
GCST90302739	Alzheimer disease	Left-hemisphere limbic network to pallidum white-matter structural connectivity	Simple mode	17	0.0557335	0.146236	0.708127	1.05732	0.793828	1.40826
GCST90302739	Alzheimer disease	Left-hemisphere limbic network to pallidum white-matter structural connectivity	Weighted mode	17	0.03329	0.140518	0.815733	1.03385	0.784959	1.36166
GCST90302740	Alzheimer disease	Left-hemisphere limbic network to hippocampus white-matter structural connectivity	MR Egger	14	-0.0206116	0.128738	0.875462	0.979599	0.761141	1.26076
GCST90302740	Alzheimer disease	Left-hemisphere limbic network to hippocampus white-matter structural connectivity	Weighted median	14	0.0221649	0.0784351	0.777492	1.02241	0.87672	1.19232
GCST90302691	Alzheimer disease	Left-hemisphere dorsal attention network to left-hemisphere limbic network white-matter structural connectivity	Inverse variance weighted	16	-0.0506653	0.0581886	0.383914	0.950597	0.848135	1.06544
GCST90302740	Alzheimer disease	Left-hemisphere limbic network to hippocampus white-matter structural connectivity	Simple mode	14	0.0947679	0.153154	0.546754	1.0994	0.81431	1.48431
GCST90302740	Alzheimer disease	Left-hemisphere limbic network to hippocampus white-matter structural connectivity	Weighted mode	14	0.0973029	0.184819	0.607424	1.10219	0.76725	1.58336
GCST90302741	Alzheimer disease	Left-hemisphere limbic network to amygdala white-matter structural connectivity	MR Egger	15	-0.103673	0.310833	0.744051	0.90152	0.490217	1.65791
GCST90302741	Alzheimer disease	Left-hemisphere limbic network to amygdala white-matter structural connectivity	Weighted median	15	-0.0118631	0.0896242	0.894696	0.988207	0.829007	1.17798
GCST90302826	Alzheimer disease	Right-hemisphere limbic network to right-hemisphere default mode network white-matter structural connectivity	Inverse variance weighted	15	0.0528599	0.062048	0.394259	1.05428	0.933556	1.19062
GCST90302741	Alzheimer disease	Left-hemisphere limbic network to amygdala white-matter structural connectivity	Simple mode	15	-0.0871223	0.157383	0.588606	0.916565	0.673281	1.24776
GCST90302741	Alzheimer disease	Left-hemisphere limbic network to amygdala white-matter structural connectivity	Weighted mode	15	-0.0998654	0.151051	0.519257	0.904959	0.673057	1.21676
GCST90302742	Alzheimer disease	Left-hemisphere limbic network to accumbens white-matter structural connectivity	MR Egger	13	-0.0201602	0.129639	0.879236	0.980042	0.760141	1.26356
GCST90302742	Alzheimer disease	Left-hemisphere limbic network to accumbens white-matter structural connectivity	Weighted median	13	-0.00465288	0.0865333	0.957119	0.995358	0.84008	1.17934
GCST90302654	Alzheimer disease	Left-hemisphere visual network to left-hemisphere default mode network white-matter structural connectivity	Inverse variance weighted	21	-0.0529707	0.0626453	0.397795	0.948408	0.838823	1.07231
GCST90302742	Alzheimer disease	Left-hemisphere limbic network to accumbens white-matter structural connectivity	Simple mode	13	-0.0109097	0.138939	0.938707	0.98915	0.753346	1.29876
GCST90302742	Alzheimer disease	Left-hemisphere limbic network to accumbens white-matter structural connectivity	Weighted mode	13	-0.0136801	0.142923	0.925326	0.986413	0.745418	1.30532
GCST90302743	Alzheimer disease	Left-hemisphere control network to left-hemisphere control network white-matter structural connectivity	MR Egger	13	0.220216	0.140428	0.145138	1.24635	0.946463	1.64124
GCST90302743	Alzheimer disease	Left-hemisphere control network to left-hemisphere control network white-matter structural connectivity	Weighted median	13	-0.0489675	0.0819543	0.550175	0.952212	0.81091	1.11814
GCST90302698	Alzheimer disease	Left-hemisphere dorsal attention network to right-hemisphere limbic network white-matter structural connectivity	Inverse variance weighted	22	-0.0525679	0.0631554	0.405207	0.94879	0.838322	1.07381
GCST90302743	Alzheimer disease	Left-hemisphere control network to left-hemisphere control network white-matter structural connectivity	Simple mode	13	-0.0744719	0.143372	0.612906	0.928234	0.700837	1.22941
GCST90302743	Alzheimer disease	Left-hemisphere control network to left-hemisphere control network white-matter structural connectivity	Weighted mode	13	-0.0684165	0.130265	0.609005	0.933871	0.723441	1.20551
GCST90302744	Alzheimer disease	Left-hemisphere control network to left-hemisphere default mode network white-matter structural connectivity	MR Egger	21	-0.383937	0.183345	0.0498962	0.681174	0.475546	0.975718
GCST90302744	Alzheimer disease	Left-hemisphere control network to left-hemisphere default mode network white-matter structural connectivity	Weighted median	21	-0.115924	0.0749316	0.121849	0.890543	0.768904	1.03143
GCST90302648	Alzheimer disease	Left-hemisphere visual network to left-hemisphere visual network white-matter structural connectivity	Inverse variance weighted	15	-0.0684163	0.0827202	0.408191	0.933872	0.794098	1.09825
GCST90302744	Alzheimer disease	Left-hemisphere control network to left-hemisphere default mode network white-matter structural connectivity	Simple mode	21	-0.0944732	0.137063	0.498573	0.909852	0.695505	1.19026
GCST90302744	Alzheimer disease	Left-hemisphere control network to left-hemisphere default mode network white-matter structural connectivity	Weighted mode	21	-0.108895	0.142257	0.452923	0.896824	0.678604	1.18522
GCST90302745	Alzheimer disease	Left-hemisphere control network to right-hemisphere visual network white-matter structural connectivity	MR Egger	18	-0.205394	0.186933	0.288132	0.814326	0.564518	1.17468
GCST90302745	Alzheimer disease	Left-hemisphere control network to right-hemisphere visual network white-matter structural connectivity	Weighted median	18	-0.0650203	0.0786683	0.408514	0.937048	0.803153	1.09327
GCST90302721	Alzheimer disease	Left-hemisphere salience_ventral attention network to putamen white-matter structural connectivity	Inverse variance weighted	17	0.0514357	0.0627801	0.412615	1.05278	0.930891	1.19063
GCST90302745	Alzheimer disease	Left-hemisphere control network to right-hemisphere visual network white-matter structural connectivity	Simple mode	18	-0.173166	0.148219	0.258804	0.840998	0.628968	1.1245
GCST90302745	Alzheimer disease	Left-hemisphere control network to right-hemisphere visual network white-matter structural connectivity	Weighted mode	18	-0.144806	0.140328	0.316574	0.86519	0.657146	1.1391
GCST90302746	Alzheimer disease	Left-hemisphere control network to right-hemisphere somatomotor network white-matter structural connectivity	MR Egger	9	-0.147712	0.272217	0.604226	0.862679	0.50598	1.47084
GCST90302746	Alzheimer disease	Left-hemisphere control network to right-hemisphere somatomotor network white-matter structural connectivity	Weighted median	9	0.120141	0.10385	0.247326	1.12766	0.919978	1.38222
GCST90302694	Alzheimer disease	Left-hemisphere dorsal attention network to right-hemisphere visual network white-matter structural connectivity	Inverse variance weighted	19	0.0430897	0.0535855	0.421322	1.04403	0.939941	1.15965
GCST90302746	Alzheimer disease	Left-hemisphere control network to right-hemisphere somatomotor network white-matter structural connectivity	Simple mode	9	0.230789	0.188509	0.255671	1.25959	0.8705	1.8226
GCST90302746	Alzheimer disease	Left-hemisphere control network to right-hemisphere somatomotor network white-matter structural connectivity	Weighted mode	9	0.185442	0.167098	0.299336	1.20375	0.867561	1.67022
GCST90302747	Alzheimer disease	Left-hemisphere control network to right-hemisphere dorsal attention network white-matter structural connectivity	MR Egger	15	-0.259156	0.177936	0.168991	0.771703	0.544488	1.09373
GCST90302747	Alzheimer disease	Left-hemisphere control network to right-hemisphere dorsal attention network white-matter structural connectivity	Weighted median	15	0.132335	0.0811403	0.102902	1.14149	0.973653	1.33826
GCST90302766	Alzheimer disease	Left-hemisphere default mode network to right-hemisphere default mode network white-matter structural connectivity	Inverse variance weighted	36	-0.0367818	0.0459819	0.423758	0.963886	0.880816	1.05479
GCST90302747	Alzheimer disease	Left-hemisphere control network to right-hemisphere dorsal attention network white-matter structural connectivity	Simple mode	15	0.150109	0.154952	0.349113	1.16196	0.857617	1.57431
GCST90302747	Alzheimer disease	Left-hemisphere control network to right-hemisphere dorsal attention network white-matter structural connectivity	Weighted mode	15	0.143091	0.131093	0.293473	1.15383	0.89239	1.49187
GCST90302748	Alzheimer disease	Left-hemisphere control network to right-hemisphere salience_ventral attention network white-matter structural connectivity	MR Egger	21	-0.271036	0.191307	0.172741	0.762589	0.52414	1.10952
GCST90302748	Alzheimer disease	Left-hemisphere control network to right-hemisphere salience_ventral attention network white-matter structural connectivity	Weighted median	21	-0.0178887	0.0730371	0.806513	0.98227	0.851257	1.13345
GCST90302666	Alzheimer disease	Left-hemisphere visual network to hippocampus white-matter structural connectivity	Inverse variance weighted	21	-0.0379549	0.0483486	0.432438	0.962756	0.875712	1.05845
GCST90302748	Alzheimer disease	Left-hemisphere control network to right-hemisphere salience_ventral attention network white-matter structural connectivity	Simple mode	21	-0.1168	0.147054	0.436365	0.889763	0.666959	1.187
GCST90302748	Alzheimer disease	Left-hemisphere control network to right-hemisphere salience_ventral attention network white-matter structural connectivity	Weighted mode	21	-0.110777	0.161617	0.500943	0.895139	0.652107	1.22874
GCST90302749	Alzheimer disease	Left-hemisphere control network to right-hemisphere limbic network white-matter structural connectivity	MR Egger	22	-0.00406417	0.13965	0.977071	0.995944	0.757465	1.30951
GCST90302749	Alzheimer disease	Left-hemisphere control network to right-hemisphere limbic network white-matter structural connectivity	Weighted median	22	-0.0264868	0.0705568	0.707365	0.973861	0.848082	1.11829
GCST90302775	Alzheimer disease	Right-hemisphere visual network to right-hemisphere somatomotor network white-matter structural connectivity	Inverse variance weighted	23	0.0425801	0.0551305	0.439906	1.0435	0.936622	1.16257
GCST90302749	Alzheimer disease	Left-hemisphere control network to right-hemisphere limbic network white-matter structural connectivity	Simple mode	22	-0.136382	0.134151	0.320899	0.872509	0.670777	1.13491
GCST90302749	Alzheimer disease	Left-hemisphere control network to right-hemisphere limbic network white-matter structural connectivity	Weighted mode	22	-0.111658	0.128667	0.395309	0.89435	0.694998	1.15088
GCST90302750	Alzheimer disease	Left-hemisphere control network to right-hemisphere control network white-matter structural connectivity	MR Egger	23	0.06364	0.185216	0.734564	1.06571	0.741275	1.53214
GCST90302750	Alzheimer disease	Left-hemisphere control network to right-hemisphere control network white-matter structural connectivity	Weighted median	23	0.0617214	0.0701576	0.378993	1.06367	0.927013	1.22046
GCST90302704	Alzheimer disease	Left-hemisphere dorsal attention network to pallidum white-matter structural connectivity	Inverse variance weighted	15	0.0462255	0.0598667	0.440031	1.04731	0.931356	1.1777
GCST90302750	Alzheimer disease	Left-hemisphere control network to right-hemisphere control network white-matter structural connectivity	Simple mode	23	0.0722689	0.127725	0.577244	1.07494	0.836883	1.38073
GCST90302750	Alzheimer disease	Left-hemisphere control network to right-hemisphere control network white-matter structural connectivity	Weighted mode	23	0.0883738	0.106889	0.417237	1.0924	0.885921	1.34699
GCST90302751	Alzheimer disease	Left-hemisphere control network to right-hemisphere default mode network white-matter structural connectivity	MR Egger	23	-0.0102124	0.186145	0.956766	0.98984	0.687251	1.42566
GCST90302751	Alzheimer disease	Left-hemisphere control network to right-hemisphere default mode network white-matter structural connectivity	Weighted median	23	-0.0678348	0.0693552	0.328035	0.934415	0.815649	1.07047
GCST90302668	Alzheimer disease	Left-hemisphere visual network to accumbens white-matter structural connectivity	Inverse variance weighted	21	0.0470373	0.0625811	0.452279	1.04816	0.927167	1.18494
GCST90302751	Alzheimer disease	Left-hemisphere control network to right-hemisphere default mode network white-matter structural connectivity	Simple mode	23	-0.10316	0.147833	0.492601	0.901982	0.675087	1.20514
GCST90302751	Alzheimer disease	Left-hemisphere control network to right-hemisphere default mode network white-matter structural connectivity	Weighted mode	23	-0.114329	0.149433	0.452352	0.891965	0.6655	1.19549
GCST90302752	Alzheimer disease	Left-hemisphere control network to thalamus white-matter structural connectivity	MR Egger	31	0.242658	0.10749	0.0316796	1.27463	1.03249	1.57356
GCST90302752	Alzheimer disease	Left-hemisphere control network to thalamus white-matter structural connectivity	Weighted median	31	0.0233246	0.054964	0.671303	1.0236	0.919059	1.14003
GCST90302711	Alzheimer disease	Left-hemisphere salience_ventral attention network to left-hemisphere default mode network white-matter structural connectivity	Inverse variance weighted	15	-0.0444192	0.0600614	0.459565	0.956553	0.850322	1.07605
GCST90302752	Alzheimer disease	Left-hemisphere control network to thalamus white-matter structural connectivity	Simple mode	31	0.0817892	0.122593	0.509768	1.08523	0.853429	1.37998
GCST90302752	Alzheimer disease	Left-hemisphere control network to thalamus white-matter structural connectivity	Weighted mode	31	0.0847321	0.0840931	0.321705	1.08843	0.923033	1.28345
GCST90302753	Alzheimer disease	Left-hemisphere control network to caudate white-matter structural connectivity	MR Egger	19	-0.0770855	0.163116	0.642523	0.925811	0.672473	1.27459
GCST90302753	Alzheimer disease	Left-hemisphere control network to caudate white-matter structural connectivity	Weighted median	19	-0.0966508	0.0788949	0.220553	0.907873	0.777801	1.0597
GCST90302843	Alzheimer disease	Right-hemisphere default mode network to right-hemisphere default mode network white-matter structural connectivity	Inverse variance weighted	23	-0.0426842	0.0587964	0.467859	0.958214	0.853914	1.07525
GCST90302753	Alzheimer disease	Left-hemisphere control network to caudate white-matter structural connectivity	Simple mode	19	-0.0828177	0.159595	0.610136	0.920519	0.67326	1.25859
GCST90302753	Alzheimer disease	Left-hemisphere control network to caudate white-matter structural connectivity	Weighted mode	19	-0.0942825	0.156664	0.554803	0.910026	0.66942	1.23711
GCST90302754	Alzheimer disease	Left-hemisphere control network to putamen white-matter structural connectivity	MR Egger	18	-0.00479893	0.326831	0.988466	0.995213	0.524459	1.88851
GCST90302754	Alzheimer disease	Left-hemisphere control network to putamen white-matter structural connectivity	Weighted median	18	-0.0485816	0.079578	0.541537	0.95258	0.81501	1.11337
GCST90302722	Alzheimer disease	Left-hemisphere salience_ventral attention network to pallidum white-matter structural connectivity	Inverse variance weighted	17	0.0513541	0.0718078	0.47451	1.0527	0.91449	1.21179
GCST90302754	Alzheimer disease	Left-hemisphere control network to putamen white-matter structural connectivity	Simple mode	18	-0.072524	0.133447	0.593864	0.930043	0.715996	1.20808
GCST90302754	Alzheimer disease	Left-hemisphere control network to putamen white-matter structural connectivity	Weighted mode	18	-0.0772477	0.114511	0.50901	0.925661	0.739567	1.15858
GCST90302755	Alzheimer disease	Left-hemisphere control network to pallidum white-matter structural connectivity	MR Egger	11	0.2177	0.212754	0.332906	1.24321	0.819306	1.88645
GCST90302755	Alzheimer disease	Left-hemisphere control network to pallidum white-matter structural connectivity	Weighted median	11	0.0918859	0.0948733	0.332789	1.09624	0.910223	1.32027
GCST90302656	Alzheimer disease	Left-hemisphere visual network to right-hemisphere somatomotor network white-matter structural connectivity	Inverse variance weighted	10	0.0838881	0.120461	0.486185	1.08751	0.858802	1.37712
GCST90302755	Alzheimer disease	Left-hemisphere control network to pallidum white-matter structural connectivity	Simple mode	11	0.0794357	0.136404	0.573222	1.08268	0.828684	1.41452
GCST90302755	Alzheimer disease	Left-hemisphere control network to pallidum white-matter structural connectivity	Weighted mode	11	0.0901267	0.123521	0.482347	1.09431	0.85901	1.39407
GCST90302756	Alzheimer disease	Left-hemisphere control network to hippocampus white-matter structural connectivity	MR Egger	30	-0.274231	0.138164	0.0570409	0.760156	0.579822	0.996577
GCST90302756	Alzheimer disease	Left-hemisphere control network to hippocampus white-matter structural connectivity	Weighted median	30	-0.125829	0.06013	0.0363831	0.881765	0.783735	0.992057
GCST90302744	Alzheimer disease	Left-hemisphere control network to left-hemisphere default mode network white-matter structural connectivity	Inverse variance weighted	21	-0.048661	0.071653	0.497061	0.952504	0.827703	1.09612
GCST90302756	Alzheimer disease	Left-hemisphere control network to hippocampus white-matter structural connectivity	Simple mode	30	-0.224427	0.127179	0.0881547	0.798974	0.622695	1.02516
GCST90302756	Alzheimer disease	Left-hemisphere control network to hippocampus white-matter structural connectivity	Weighted mode	30	-0.224427	0.13492	0.107003	0.798974	0.613319	1.04083
GCST90302757	Alzheimer disease	Left-hemisphere control network to amygdala white-matter structural connectivity	MR Egger	15	0.19354	0.286279	0.510855	1.21354	0.692417	2.12686
GCST90302757	Alzheimer disease	Left-hemisphere control network to amygdala white-matter structural connectivity	Weighted median	15	0.0574133	0.0812278	0.479679	1.05909	0.903216	1.24187
GCST90302801	Alzheimer disease	Right-hemisphere dorsal attention network to right-hemisphere dorsal attention network white-matter structural connectivity	Inverse variance weighted	17	-0.0352742	0.0530853	0.506382	0.965341	0.869948	1.07119
GCST90302757	Alzheimer disease	Left-hemisphere control network to amygdala white-matter structural connectivity	Simple mode	15	-0.0063474	0.155976	0.968114	0.993673	0.731938	1.349
GCST90302757	Alzheimer disease	Left-hemisphere control network to amygdala white-matter structural connectivity	Weighted mode	15	-0.0100054	0.143415	0.945367	0.990044	0.747442	1.31139
GCST90302758	Alzheimer disease	Left-hemisphere control network to accumbens white-matter structural connectivity	MR Egger	12	-0.0549004	0.211158	0.800141	0.946579	0.625771	1.43185
GCST90302758	Alzheimer disease	Left-hemisphere control network to accumbens white-matter structural connectivity	Weighted median	12	0.00490638	0.0914932	0.957233	1.00492	0.839944	1.2023
GCST90302667	Alzheimer disease	Left-hemisphere visual network to amygdala white-matter structural connectivity	Inverse variance weighted	13	-0.0418288	0.0630833	0.507284	0.959034	0.847494	1.08525
GCST90302758	Alzheimer disease	Left-hemisphere control network to accumbens white-matter structural connectivity	Simple mode	12	0.00993293	0.139743	0.94461	1.00998	0.768001	1.32821
GCST90302758	Alzheimer disease	Left-hemisphere control network to accumbens white-matter structural connectivity	Weighted mode	12	0.00339853	0.125427	0.978869	1.0034	0.784713	1.28304
GCST90302759	Alzheimer disease	Left-hemisphere default mode network to left-hemisphere default mode network white-matter structural connectivity	MR Egger	19	0.200842	0.15009	0.198473	1.22243	0.91089	1.64053
GCST90302759	Alzheimer disease	Left-hemisphere default mode network to left-hemisphere default mode network white-matter structural connectivity	Weighted median	19	-0.11562	0.0770062	0.133242	0.890814	0.766016	1.03594
GCST90302763	Alzheimer disease	Left-hemisphere default mode network to right-hemisphere salience_ventral attention network white-matter structural connectivity	Inverse variance weighted	20	0.0371185	0.0561891	0.50887	1.03782	0.929589	1.15864
GCST90302759	Alzheimer disease	Left-hemisphere default mode network to left-hemisphere default mode network white-matter structural connectivity	Simple mode	19	-0.121064	0.143511	0.409969	0.885977	0.66875	1.17377
GCST90302759	Alzheimer disease	Left-hemisphere default mode network to left-hemisphere default mode network white-matter structural connectivity	Weighted mode	19	-0.12899	0.13406	0.348706	0.878983	0.675875	1.14313
GCST90302760	Alzheimer disease	Left-hemisphere default mode network to right-hemisphere visual network white-matter structural connectivity	MR Egger	13	-0.264837	0.144222	0.0934622	0.767331	0.578387	1.018
GCST90302760	Alzheimer disease	Left-hemisphere default mode network to right-hemisphere visual network white-matter structural connectivity	Weighted median	13	-0.059572	0.089346	0.504928	0.942168	0.790816	1.12249
GCST90302655	Alzheimer disease	Left-hemisphere visual network to right-hemisphere visual network white-matter structural connectivity	Inverse variance weighted	37	0.0286146	0.0433789	0.509483	1.02903	0.945153	1.12035
GCST90302760	Alzheimer disease	Left-hemisphere default mode network to right-hemisphere visual network white-matter structural connectivity	Simple mode	13	0.103831	0.181827	0.578509	1.10941	0.776818	1.58441
GCST90302760	Alzheimer disease	Left-hemisphere default mode network to right-hemisphere visual network white-matter structural connectivity	Weighted mode	13	0.11222	0.175303	0.534108	1.11876	0.793443	1.57746
GCST90302761	Alzheimer disease	Left-hemisphere default mode network to right-hemisphere somatomotor network white-matter structural connectivity	MR Egger	16	-0.00140142	0.169339	0.993514	0.9986	0.716551	1.39167
GCST90302761	Alzheimer disease	Left-hemisphere default mode network to right-hemisphere somatomotor network white-matter structural connectivity	Weighted median	16	-0.0544946	0.0851128	0.522002	0.946964	0.801464	1.11888
GCST90302703	Alzheimer disease	Left-hemisphere dorsal attention network to putamen white-matter structural connectivity	Inverse variance weighted	13	0.0433376	0.0657369	0.50973	1.04429	0.918047	1.18789
GCST90302761	Alzheimer disease	Left-hemisphere default mode network to right-hemisphere somatomotor network white-matter structural connectivity	Simple mode	16	-0.124732	0.172084	0.479709	0.882733	0.630012	1.23683
GCST90302761	Alzheimer disease	Left-hemisphere default mode network to right-hemisphere somatomotor network white-matter structural connectivity	Weighted mode	16	-0.124732	0.163947	0.458565	0.882733	0.64014	1.21726
GCST90302762	Alzheimer disease	Left-hemisphere default mode network to right-hemisphere dorsal attention network white-matter structural connectivity	MR Egger	28	-0.110147	0.174497	0.533404	0.895702	0.636251	1.26095
GCST90302762	Alzheimer disease	Left-hemisphere default mode network to right-hemisphere dorsal attention network white-matter structural connectivity	Weighted median	28	-0.0136083	0.0635868	0.830538	0.986484	0.870891	1.11742
GCST90302794	Alzheimer disease	Right-hemisphere somatomotor network to thalamus white-matter structural connectivity	Inverse variance weighted	15	0.0412045	0.0633544	0.515446	1.04207	0.920379	1.17984
GCST90302762	Alzheimer disease	Left-hemisphere default mode network to right-hemisphere dorsal attention network white-matter structural connectivity	Simple mode	28	0.0683478	0.144392	0.63977	1.07074	0.806815	1.42099
GCST90302762	Alzheimer disease	Left-hemisphere default mode network to right-hemisphere dorsal attention network white-matter structural connectivity	Weighted mode	28	0.118756	0.130155	0.369621	1.1261	0.87254	1.45333
GCST90302763	Alzheimer disease	Left-hemisphere default mode network to right-hemisphere salience_ventral attention network white-matter structural connectivity	MR Egger	20	-0.107913	0.150631	0.482932	0.897706	0.668212	1.20602
GCST90302763	Alzheimer disease	Left-hemisphere default mode network to right-hemisphere salience_ventral attention network white-matter structural connectivity	Weighted median	20	0.039764	0.0760107	0.600879	1.04057	0.896536	1.20773
GCST90302726	Alzheimer disease	Left-hemisphere limbic network to left-hemisphere limbic network white-matter structural connectivity	Inverse variance weighted	13	-0.0400555	0.0621713	0.519396	0.960736	0.850517	1.08524
GCST90302763	Alzheimer disease	Left-hemisphere default mode network to right-hemisphere salience_ventral attention network white-matter structural connectivity	Simple mode	20	-0.145839	0.160469	0.374827	0.864297	0.631057	1.18374
GCST90302763	Alzheimer disease	Left-hemisphere default mode network to right-hemisphere salience_ventral attention network white-matter structural connectivity	Weighted mode	20	-0.145839	0.16135	0.377384	0.864297	0.629969	1.18579
GCST90302764	Alzheimer disease	Left-hemisphere default mode network to right-hemisphere limbic network white-matter structural connectivity	MR Egger	17	-0.0517033	0.134008	0.705044	0.949611	0.730257	1.23485
GCST90302764	Alzheimer disease	Left-hemisphere default mode network to right-hemisphere limbic network white-matter structural connectivity	Weighted median	17	0.062999	0.0756745	0.405127	1.06503	0.918216	1.23531
GCST90302677	Alzheimer disease	Left-hemisphere somatomotor network to right-hemisphere dorsal attention network white-matter structural connectivity	Inverse variance weighted	31	0.0253345	0.0396415	0.522765	1.02566	0.948984	1.10853
GCST90302764	Alzheimer disease	Left-hemisphere default mode network to right-hemisphere limbic network white-matter structural connectivity	Simple mode	17	0.0336629	0.120868	0.784189	1.03424	0.816083	1.3107
GCST90302764	Alzheimer disease	Left-hemisphere default mode network to right-hemisphere limbic network white-matter structural connectivity	Weighted mode	17	0.00254624	0.114945	0.982601	1.00255	0.800317	1.25588
GCST90302765	Alzheimer disease	Left-hemisphere default mode network to right-hemisphere control network white-matter structural connectivity	MR Egger	26	0.212797	0.123826	0.0985779	1.23713	0.970541	1.57695
GCST90302765	Alzheimer disease	Left-hemisphere default mode network to right-hemisphere control network white-matter structural connectivity	Weighted median	26	0.000565592	0.0669611	0.993261	1.00057	0.8775	1.14089
GCST90302750	Alzheimer disease	Left-hemisphere control network to right-hemisphere control network white-matter structural connectivity	Inverse variance weighted	23	-0.0357026	0.0571114	0.53188	0.964927	0.862741	1.07922
GCST90302765	Alzheimer disease	Left-hemisphere default mode network to right-hemisphere control network white-matter structural connectivity	Simple mode	26	0.0554443	0.132409	0.678985	1.05701	0.8154	1.37021
GCST90302765	Alzheimer disease	Left-hemisphere default mode network to right-hemisphere control network white-matter structural connectivity	Weighted mode	26	0.0315064	0.130315	0.81093	1.03201	0.799386	1.33232
GCST90302766	Alzheimer disease	Left-hemisphere default mode network to right-hemisphere default mode network white-matter structural connectivity	MR Egger	36	0.294772	0.125648	0.024945	1.34282	1.0497	1.7178
GCST90302766	Alzheimer disease	Left-hemisphere default mode network to right-hemisphere default mode network white-matter structural connectivity	Weighted median	36	-0.0332141	0.0592025	0.57478	0.967331	0.861353	1.08635
GCST90302833	Alzheimer disease	Right-hemisphere limbic network to accumbens white-matter structural connectivity	Inverse variance weighted	13	-0.0620819	0.0996099	0.53312	0.939806	0.773123	1.14243
GCST90302766	Alzheimer disease	Left-hemisphere default mode network to right-hemisphere default mode network white-matter structural connectivity	Simple mode	36	-0.0307605	0.129885	0.814171	0.969708	0.751762	1.25084
GCST90302766	Alzheimer disease	Left-hemisphere default mode network to right-hemisphere default mode network white-matter structural connectivity	Weighted mode	36	-0.0158617	0.11604	0.892058	0.984263	0.784036	1.23563
GCST90302767	Alzheimer disease	Left-hemisphere default mode network to thalamus white-matter structural connectivity	MR Egger	37	0.095122	0.123679	0.446993	1.09979	0.863044	1.40149
GCST90302767	Alzheimer disease	Left-hemisphere default mode network to thalamus white-matter structural connectivity	Weighted median	37	-0.033027	0.0531153	0.534075	0.967512	0.871854	1.07367
GCST90302770	Alzheimer disease	Left-hemisphere default mode network to pallidum white-matter structural connectivity	Inverse variance weighted	18	0.034513	0.055559	0.53447	1.03512	0.928317	1.1542
GCST90302767	Alzheimer disease	Left-hemisphere default mode network to thalamus white-matter structural connectivity	Simple mode	37	-0.201675	0.126283	0.119006	0.817361	0.638146	1.04691
GCST90302767	Alzheimer disease	Left-hemisphere default mode network to thalamus white-matter structural connectivity	Weighted mode	37	0.00735308	0.0925527	0.937117	1.00738	0.840255	1.20775
GCST90302768	Alzheimer disease	Left-hemisphere default mode network to caudate white-matter structural connectivity	MR Egger	17	0.0623851	0.151694	0.6867	1.06437	0.790622	1.43291
GCST90302768	Alzheimer disease	Left-hemisphere default mode network to caudate white-matter structural connectivity	Weighted median	17	-0.0987165	0.0786109	0.209203	0.906	0.776628	1.05692
GCST90302723	Alzheimer disease	Left-hemisphere salience_ventral attention network to hippocampus white-matter structural connectivity	Inverse variance weighted	16	-0.0395124	0.0653522	0.545441	0.961258	0.84569	1.09262
GCST90302768	Alzheimer disease	Left-hemisphere default mode network to caudate white-matter structural connectivity	Simple mode	17	-0.169877	0.162462	0.311267	0.843768	0.613667	1.16015
GCST90302768	Alzheimer disease	Left-hemisphere default mode network to caudate white-matter structural connectivity	Weighted mode	17	-0.155305	0.152296	0.323017	0.856154	0.635206	1.15396
GCST90302769	Alzheimer disease	Left-hemisphere default mode network to putamen white-matter structural connectivity	MR Egger	16	0.241577	0.199094	0.245059	1.27326	0.861873	1.881
GCST90302769	Alzheimer disease	Left-hemisphere default mode network to putamen white-matter structural connectivity	Weighted median	16	-0.0966897	0.0732368	0.186757	0.907838	0.786444	1.04797
GCST90302781	Alzheimer disease	Right-hemisphere visual network to thalamus white-matter structural connectivity	Inverse variance weighted	13	-0.034562	0.0579143	0.550655	0.966028	0.862367	1.08215
GCST90302769	Alzheimer disease	Left-hemisphere default mode network to putamen white-matter structural connectivity	Simple mode	16	-0.097191	0.131264	0.470474	0.907383	0.701547	1.17361
GCST90302769	Alzheimer disease	Left-hemisphere default mode network to putamen white-matter structural connectivity	Weighted mode	16	-0.0875955	0.132317	0.518007	0.916131	0.706849	1.18738
GCST90302770	Alzheimer disease	Left-hemisphere default mode network to pallidum white-matter structural connectivity	MR Egger	18	0.0609263	0.170564	0.725607	1.06282	0.760804	1.48473
GCST90302770	Alzheimer disease	Left-hemisphere default mode network to pallidum white-matter structural connectivity	Weighted median	18	0.0215127	0.0705855	0.760538	1.02175	0.889732	1.17335
GCST90302836	Alzheimer disease	Right-hemisphere control network to thalamus white-matter structural connectivity	Inverse variance weighted	37	0.0249521	0.0421652	0.554004	1.02527	0.943941	1.1136
GCST90302770	Alzheimer disease	Left-hemisphere default mode network to pallidum white-matter structural connectivity	Simple mode	18	-0.0191317	0.124478	0.879659	0.98105	0.768659	1.25213
GCST90302770	Alzheimer disease	Left-hemisphere default mode network to pallidum white-matter structural connectivity	Weighted mode	18	-0.0351504	0.117581	0.768606	0.96546	0.766738	1.21569
GCST90302771	Alzheimer disease	Left-hemisphere default mode network to hippocampus white-matter structural connectivity	MR Egger	21	-0.197881	0.159565	0.230027	0.820468	0.600118	1.12172
GCST90302771	Alzheimer disease	Left-hemisphere default mode network to hippocampus white-matter structural connectivity	Weighted median	21	0.0369603	0.0765465	0.629204	1.03765	0.893087	1.20562
GCST90302701	Alzheimer disease	Left-hemisphere dorsal attention network to thalamus white-matter structural connectivity	Inverse variance weighted	20	-0.0291053	0.0493378	0.555245	0.971314	0.881785	1.06993
GCST90302771	Alzheimer disease	Left-hemisphere default mode network to hippocampus white-matter structural connectivity	Simple mode	21	0.0585472	0.136497	0.672561	1.06029	0.811406	1.38553
GCST90302771	Alzheimer disease	Left-hemisphere default mode network to hippocampus white-matter structural connectivity	Weighted mode	21	0.0555963	0.16753	0.743448	1.05717	0.761274	1.46808
GCST90302772	Alzheimer disease	Left-hemisphere default mode network to amygdala white-matter structural connectivity	MR Egger	13	0.109805	0.18513	0.565095	1.11606	0.776429	1.60425
GCST90302772	Alzheimer disease	Left-hemisphere default mode network to amygdala white-matter structural connectivity	Weighted median	13	0.00196081	0.0963711	0.983767	1.00196	0.829505	1.21028
GCST90302780	Alzheimer disease	Right-hemisphere visual network to right-hemisphere default mode network white-matter structural connectivity	Inverse variance weighted	23	0.0350708	0.0594706	0.555381	1.03569	0.92174	1.16373
GCST90302772	Alzheimer disease	Left-hemisphere default mode network to amygdala white-matter structural connectivity	Simple mode	13	0.00883613	0.152719	0.954813	1.00888	0.747895	1.36093
GCST90302772	Alzheimer disease	Left-hemisphere default mode network to amygdala white-matter structural connectivity	Weighted mode	13	0.00883613	0.153885	0.955155	1.00888	0.746187	1.36404
GCST90302773	Alzheimer disease	Left-hemisphere default mode network to accumbens white-matter structural connectivity	MR Egger	15	0.17639	0.143757	0.24158	1.1929	0.899988	1.58115
GCST90302773	Alzheimer disease	Left-hemisphere default mode network to accumbens white-matter structural connectivity	Weighted median	15	0.113832	0.080476	0.157221	1.12056	0.957049	1.31202
GCST90302733	Alzheimer disease	Left-hemisphere limbic network to right-hemisphere limbic network white-matter structural connectivity	Inverse variance weighted	25	-0.0291116	0.0499758	0.56022	0.971308	0.880677	1.07127
GCST90302773	Alzheimer disease	Left-hemisphere default mode network to accumbens white-matter structural connectivity	Simple mode	15	0.17545	0.130665	0.200722	1.19178	0.922512	1.53965
GCST90302773	Alzheimer disease	Left-hemisphere default mode network to accumbens white-matter structural connectivity	Weighted mode	15	0.17545	0.124765	0.181458	1.19178	0.933243	1.52194
GCST90302774	Alzheimer disease	Right-hemisphere visual network to right-hemisphere visual network white-matter structural connectivity	MR Egger	15	0.256563	0.324447	0.443267	1.29248	0.684303	2.44117
GCST90302774	Alzheimer disease	Right-hemisphere visual network to right-hemisphere visual network white-matter structural connectivity	Weighted median	15	0.030487	0.0954232	0.749353	1.03096	0.855095	1.24299
GCST90302674	Alzheimer disease	Left-hemisphere somatomotor network to left-hemisphere default mode network white-matter structural connectivity	Inverse variance weighted	13	-0.0427813	0.0742366	0.564425	0.958121	0.828379	1.10818
GCST90302774	Alzheimer disease	Right-hemisphere visual network to right-hemisphere visual network white-matter structural connectivity	Simple mode	15	0.136237	0.177199	0.454768	1.14595	0.809714	1.62182
GCST90302774	Alzheimer disease	Right-hemisphere visual network to right-hemisphere visual network white-matter structural connectivity	Weighted mode	15	0.098655	0.156235	0.537918	1.10369	0.812561	1.49911
GCST90302775	Alzheimer disease	Right-hemisphere visual network to right-hemisphere somatomotor network white-matter structural connectivity	MR Egger	23	0.180492	0.165456	0.287686	1.19781	0.86606	1.65663
GCST90302775	Alzheimer disease	Right-hemisphere visual network to right-hemisphere somatomotor network white-matter structural connectivity	Weighted median	23	0.0381287	0.0615002	0.535273	1.03886	0.920893	1.17195
GCST90302693	Alzheimer disease	Left-hemisphere dorsal attention network to left-hemisphere default mode network white-matter structural connectivity	Inverse variance weighted	14	0.0522498	0.0922943	0.571311	1.05364	0.879284	1.26257
GCST90302775	Alzheimer disease	Right-hemisphere visual network to right-hemisphere somatomotor network white-matter structural connectivity	Simple mode	23	0.0710898	0.114645	0.54157	1.07368	0.857603	1.34419
GCST90302775	Alzheimer disease	Right-hemisphere visual network to right-hemisphere somatomotor network white-matter structural connectivity	Weighted mode	23	0.0563172	0.109467	0.612055	1.05793	0.853646	1.31111
GCST90302776	Alzheimer disease	Right-hemisphere visual network to right-hemisphere dorsal attention network white-matter structural connectivity	MR Egger	10	-0.0477977	0.176299	0.793165	0.953327	0.674797	1.34682
GCST90302776	Alzheimer disease	Right-hemisphere visual network to right-hemisphere dorsal attention network white-matter structural connectivity	Weighted median	10	-0.108865	0.0992231	0.272566	0.896852	0.738346	1.08938
GCST90302818	Alzheimer disease	Right-hemisphere salience_ventral attention network to caudate white-matter structural connectivity	Inverse variance weighted	22	-0.0259641	0.0474508	0.584256	0.97437	0.887837	1.06934
GCST90302776	Alzheimer disease	Right-hemisphere visual network to right-hemisphere dorsal attention network white-matter structural connectivity	Simple mode	10	-0.120342	0.139153	0.409594	0.886617	0.674974	1.16462
GCST90302776	Alzheimer disease	Right-hemisphere visual network to right-hemisphere dorsal attention network white-matter structural connectivity	Weighted mode	10	-0.117657	0.145789	0.440451	0.889001	0.668042	1.18304
GCST90302777	Alzheimer disease	Right-hemisphere visual network to right-hemisphere salience_ventral attention network white-matter structural connectivity	MR Egger	24	0.081063	0.180994	0.658622	1.08444	0.760571	1.54622
GCST90302777	Alzheimer disease	Right-hemisphere visual network to right-hemisphere salience_ventral attention network white-matter structural connectivity	Weighted median	24	0.0440937	0.0660007	0.504083	1.04508	0.918266	1.18941
GCST90302680	Alzheimer disease	Left-hemisphere somatomotor network to right-hemisphere control network white-matter structural connectivity	Inverse variance weighted	12	-0.0433993	0.08008	0.587853	0.957529	0.818439	1.12026
GCST90302777	Alzheimer disease	Right-hemisphere visual network to right-hemisphere salience_ventral attention network white-matter structural connectivity	Simple mode	24	0.0818696	0.125577	0.520898	1.08531	0.84852	1.38819
GCST90302777	Alzheimer disease	Right-hemisphere visual network to right-hemisphere salience_ventral attention network white-matter structural connectivity	Weighted mode	24	0.0652753	0.115812	0.578458	1.06745	0.850683	1.33946
GCST90302778	Alzheimer disease	Right-hemisphere visual network to right-hemisphere limbic network white-matter structural connectivity	MR Egger	17	0.104969	0.171001	0.548512	1.11068	0.79438	1.55291
GCST90302778	Alzheimer disease	Right-hemisphere visual network to right-hemisphere limbic network white-matter structural connectivity	Weighted median	17	0.163064	0.0754584	0.0306974	1.17711	1.01528	1.36474
GCST90302724	Alzheimer disease	Left-hemisphere salience_ventral attention network to amygdala white-matter structural connectivity	Inverse variance weighted	18	-0.0286867	0.0549504	0.601637	0.971721	0.872503	1.08222
GCST90302778	Alzheimer disease	Right-hemisphere visual network to right-hemisphere limbic network white-matter structural connectivity	Simple mode	17	0.230041	0.136091	0.110347	1.25865	0.963967	1.64342
GCST90302778	Alzheimer disease	Right-hemisphere visual network to right-hemisphere limbic network white-matter structural connectivity	Weighted mode	17	0.230041	0.141092	0.122534	1.25865	0.954566	1.65961
GCST90302779	Alzheimer disease	Right-hemisphere visual network to right-hemisphere control network white-matter structural connectivity	MR Egger	16	0.185056	0.191851	0.351121	1.20329	0.826155	1.75257
GCST90302779	Alzheimer disease	Right-hemisphere visual network to right-hemisphere control network white-matter structural connectivity	Weighted median	16	0.0621781	0.078695	0.42946	1.06415	0.912047	1.24162
GCST90302659	Alzheimer disease	Left-hemisphere visual network to right-hemisphere limbic network white-matter structural connectivity	Inverse variance weighted	21	-0.0322147	0.0617938	0.60214	0.968299	0.857846	1.09297
GCST90302779	Alzheimer disease	Right-hemisphere visual network to right-hemisphere control network white-matter structural connectivity	Simple mode	16	0.0843989	0.123883	0.506078	1.08806	0.853498	1.38709
GCST90302779	Alzheimer disease	Right-hemisphere visual network to right-hemisphere control network white-matter structural connectivity	Weighted mode	16	0.0810632	0.115752	0.494448	1.08444	0.864322	1.36061
GCST90302780	Alzheimer disease	Right-hemisphere visual network to right-hemisphere default mode network white-matter structural connectivity	MR Egger	23	0.248138	0.148424	0.109397	1.28164	0.958128	1.71438
GCST90302780	Alzheimer disease	Right-hemisphere visual network to right-hemisphere default mode network white-matter structural connectivity	Weighted median	23	0.058893	0.0740574	0.426477	1.06066	0.917356	1.22635
GCST90302777	Alzheimer disease	Right-hemisphere visual network to right-hemisphere salience_ventral attention network white-matter structural connectivity	Inverse variance weighted	24	-0.0331584	0.0644097	0.606689	0.967385	0.852654	1.09755
GCST90302780	Alzheimer disease	Right-hemisphere visual network to right-hemisphere default mode network white-matter structural connectivity	Simple mode	23	0.0669683	0.140901	0.639268	1.06926	0.811235	1.40936
GCST90302780	Alzheimer disease	Right-hemisphere visual network to right-hemisphere default mode network white-matter structural connectivity	Weighted mode	23	0.0669683	0.142196	0.642308	1.06926	0.809178	1.41294
GCST90302781	Alzheimer disease	Right-hemisphere visual network to thalamus white-matter structural connectivity	MR Egger	13	-0.124712	0.152351	0.430402	0.882751	0.654869	1.18993
GCST90302781	Alzheimer disease	Right-hemisphere visual network to thalamus white-matter structural connectivity	Weighted median	13	-0.0207232	0.0790981	0.793326	0.97949	0.838823	1.14375
GCST90302792	Alzheimer disease	Right-hemisphere somatomotor network to right-hemisphere control network white-matter structural connectivity	Inverse variance weighted	10	0.0400226	0.0784017	0.609714	1.04083	0.892575	1.21372
GCST90302781	Alzheimer disease	Right-hemisphere visual network to thalamus white-matter structural connectivity	Simple mode	13	-0.0566591	0.148982	0.710363	0.944916	0.70563	1.26535
GCST90302781	Alzheimer disease	Right-hemisphere visual network to thalamus white-matter structural connectivity	Weighted mode	13	-0.066363	0.144868	0.65507	0.935791	0.704474	1.24306
GCST90302782	Alzheimer disease	Right-hemisphere visual network to caudate white-matter structural connectivity	MR Egger	18	-0.155234	0.2494	0.542429	0.856215	0.525158	1.39597
GCST90302782	Alzheimer disease	Right-hemisphere visual network to caudate white-matter structural connectivity	Weighted median	18	-0.153616	0.0807981	0.0572718	0.857601	0.731996	1.00476
GCST90302850	Alzheimer disease	Right-hemisphere default mode network to accumbens white-matter structural connectivity	Inverse variance weighted	16	-0.0299349	0.0590505	0.612199	0.970509	0.86444	1.08959
GCST90302782	Alzheimer disease	Right-hemisphere visual network to caudate white-matter structural connectivity	Simple mode	18	-0.202409	0.133728	0.148499	0.816761	0.62844	1.06152
GCST90302782	Alzheimer disease	Right-hemisphere visual network to caudate white-matter structural connectivity	Weighted mode	18	-0.18809	0.127774	0.159277	0.82854	0.644986	1.06433
GCST90302783	Alzheimer disease	Right-hemisphere visual network to putamen white-matter structural connectivity	MR Egger	13	0.107169	0.263493	0.692013	1.11312	0.66413	1.86566
GCST90302783	Alzheimer disease	Right-hemisphere visual network to putamen white-matter structural connectivity	Weighted median	13	0.0968806	0.0926841	0.295895	1.10173	0.918714	1.3212
GCST90302776	Alzheimer disease	Right-hemisphere visual network to right-hemisphere dorsal attention network white-matter structural connectivity	Inverse variance weighted	10	-0.037232	0.0760253	0.624324	0.963453	0.830073	1.11826
GCST90302783	Alzheimer disease	Right-hemisphere visual network to putamen white-matter structural connectivity	Simple mode	13	0.130968	0.179219	0.478943	1.13993	0.802278	1.61969
GCST90302783	Alzheimer disease	Right-hemisphere visual network to putamen white-matter structural connectivity	Weighted mode	13	0.0998738	0.160869	0.546318	1.10503	0.806195	1.51464
GCST90302784	Alzheimer disease	Right-hemisphere visual network to pallidum white-matter structural connectivity	MR Egger	15	0.140866	0.251112	0.58436	1.15127	0.703763	1.88334
GCST90302784	Alzheimer disease	Right-hemisphere visual network to pallidum white-matter structural connectivity	Weighted median	15	-0.171309	0.0831835	0.0394545	0.842561	0.715804	0.991764
GCST90302851	Alzheimer disease	Left-hemisphere white-matter structural connectivity	Inverse variance weighted	20	-0.0346013	0.0711552	0.626769	0.96599	0.840242	1.11056
GCST90302784	Alzheimer disease	Right-hemisphere visual network to pallidum white-matter structural connectivity	Simple mode	15	-0.165533	0.13831	0.251248	0.847442	0.646216	1.11133
GCST90302784	Alzheimer disease	Right-hemisphere visual network to pallidum white-matter structural connectivity	Weighted mode	15	-0.169525	0.12483	0.195933	0.844066	0.660874	1.07804
GCST90302785	Alzheimer disease	Right-hemisphere visual network to hippocampus white-matter structural connectivity	MR Egger	17	-0.0841739	0.236812	0.727204	0.919271	0.577917	1.46225
GCST90302785	Alzheimer disease	Right-hemisphere visual network to hippocampus white-matter structural connectivity	Weighted median	17	0.0239903	0.0725626	0.740935	1.02428	0.88849	1.18082
GCST90302697	Alzheimer disease	Left-hemisphere dorsal attention network to right-hemisphere salience_ventral attention network white-matter structural connectivity	Inverse variance weighted	27	-0.0268878	0.055518	0.628168	0.97347	0.873102	1.08538
GCST90302785	Alzheimer disease	Right-hemisphere visual network to hippocampus white-matter structural connectivity	Simple mode	17	0.0303826	0.121563	0.805819	1.03085	0.812304	1.30819
GCST90302785	Alzheimer disease	Right-hemisphere visual network to hippocampus white-matter structural connectivity	Weighted mode	17	0.0265286	0.114443	0.819627	1.02688	0.82055	1.2851
GCST90302786	Alzheimer disease	Right-hemisphere visual network to amygdala white-matter structural connectivity	MR Egger	16	0.0885284	0.180063	0.630585	1.09257	0.76767	1.55496
GCST90302786	Alzheimer disease	Right-hemisphere visual network to amygdala white-matter structural connectivity	Weighted median	16	-0.0133031	0.0811576	0.869796	0.986785	0.841666	1.15693
GCST90302662	Alzheimer disease	Left-hemisphere visual network to thalamus white-matter structural connectivity	Inverse variance weighted	20	0.0244897	0.0506669	0.628849	1.02479	0.927913	1.13179
GCST90302786	Alzheimer disease	Right-hemisphere visual network to amygdala white-matter structural connectivity	Simple mode	16	-0.000931466	0.145234	0.994967	0.999069	0.751571	1.32807
GCST90302786	Alzheimer disease	Right-hemisphere visual network to amygdala white-matter structural connectivity	Weighted mode	16	-0.00426987	0.133204	0.974851	0.995739	0.766937	1.2928
GCST90302787	Alzheimer disease	Right-hemisphere visual network to accumbens white-matter structural connectivity	MR Egger	17	0.0499773	0.206409	0.81196	1.05125	0.701465	1.57545
GCST90302787	Alzheimer disease	Right-hemisphere visual network to accumbens white-matter structural connectivity	Weighted median	17	0.0415907	0.0749836	0.579125	1.04247	0.899985	1.20751
GCST90302812	Alzheimer disease	Right-hemisphere dorsal attention network to accumbens white-matter structural connectivity	Inverse variance weighted	12	0.0337855	0.0704016	0.6313	1.03436	0.901044	1.18741
GCST90302787	Alzheimer disease	Right-hemisphere visual network to accumbens white-matter structural connectivity	Simple mode	17	0.0304295	0.125033	0.810811	1.0309	0.806835	1.31718
GCST90302787	Alzheimer disease	Right-hemisphere visual network to accumbens white-matter structural connectivity	Weighted mode	17	0.0329457	0.133773	0.808597	1.03349	0.79513	1.34332
GCST90302788	Alzheimer disease	Right-hemisphere somatomotor network to right-hemisphere somatomotor network white-matter structural connectivity	MR Egger	15	-0.13287	0.188767	0.493921	0.875579	0.604803	1.26758
GCST90302788	Alzheimer disease	Right-hemisphere somatomotor network to right-hemisphere somatomotor network white-matter structural connectivity	Weighted median	15	-0.0168699	0.0800118	0.83301	0.983272	0.840555	1.15022
GCST90302709	Alzheimer disease	Left-hemisphere salience_ventral attention network to left-hemisphere limbic network white-matter structural connectivity	Inverse variance weighted	7	0.0396058	0.0841413	0.637851	1.0404	0.882222	1.22694
GCST90302788	Alzheimer disease	Right-hemisphere somatomotor network to right-hemisphere somatomotor network white-matter structural connectivity	Simple mode	15	0.000628895	0.133038	0.996295	1.00063	0.770955	1.29873
GCST90302788	Alzheimer disease	Right-hemisphere somatomotor network to right-hemisphere somatomotor network white-matter structural connectivity	Weighted mode	15	0.00372699	0.134288	0.97825	1.00373	0.771455	1.30595
GCST90302789	Alzheimer disease	Right-hemisphere somatomotor network to right-hemisphere dorsal attention network white-matter structural connectivity	MR Egger	23	-0.275916	0.183519	0.147608	0.758877	0.529611	1.08739
GCST90302789	Alzheimer disease	Right-hemisphere somatomotor network to right-hemisphere dorsal attention network white-matter structural connectivity	Weighted median	23	-0.124967	0.071673	0.0812327	0.882526	0.766864	1.01563
GCST90302846	Alzheimer disease	Right-hemisphere default mode network to putamen white-matter structural connectivity	Inverse variance weighted	10	-0.0379903	0.0808832	0.638574	0.962722	0.821584	1.12811
GCST90302789	Alzheimer disease	Right-hemisphere somatomotor network to right-hemisphere dorsal attention network white-matter structural connectivity	Simple mode	23	-0.0693383	0.139615	0.624371	0.933011	0.709649	1.22668
GCST90302789	Alzheimer disease	Right-hemisphere somatomotor network to right-hemisphere dorsal attention network white-matter structural connectivity	Weighted mode	23	-0.0461227	0.116069	0.69492	0.954925	0.760623	1.19886
GCST90302790	Alzheimer disease	Right-hemisphere somatomotor network to right-hemisphere salience_ventral attention network white-matter structural connectivity	MR Egger	19	-0.0709765	0.231657	0.763031	0.931484	0.591542	1.46678
GCST90302790	Alzheimer disease	Right-hemisphere somatomotor network to right-hemisphere salience_ventral attention network white-matter structural connectivity	Weighted median	19	-0.0939704	0.0782879	0.230016	0.91031	0.780817	1.06128
GCST90302653	Alzheimer disease	Left-hemisphere visual network to left-hemisphere control network white-matter structural connectivity	Inverse variance weighted	14	0.026813	0.0571554	0.638981	1.02718	0.918318	1.14894
GCST90302790	Alzheimer disease	Right-hemisphere somatomotor network to right-hemisphere salience_ventral attention network white-matter structural connectivity	Simple mode	19	-0.0908602	0.136773	0.514909	0.913145	0.69842	1.19389
GCST90302790	Alzheimer disease	Right-hemisphere somatomotor network to right-hemisphere salience_ventral attention network white-matter structural connectivity	Weighted mode	19	-0.0847464	0.122256	0.497039	0.918745	0.722984	1.16751
GCST90302791	Alzheimer disease	Right-hemisphere somatomotor network to right-hemisphere limbic network white-matter structural connectivity	MR Egger	10	-0.100264	0.234858	0.6807	0.904599	0.570875	1.43341
GCST90302791	Alzheimer disease	Right-hemisphere somatomotor network to right-hemisphere limbic network white-matter structural connectivity	Weighted median	10	-0.179406	0.0961664	0.0621004	0.835766	0.692192	1.00912
GCST90302835	Alzheimer disease	Right-hemisphere control network to right-hemisphere default mode network white-matter structural connectivity	Inverse variance weighted	9	0.0449931	0.097896	0.645803	1.04602	0.863395	1.26728
GCST90302791	Alzheimer disease	Right-hemisphere somatomotor network to right-hemisphere limbic network white-matter structural connectivity	Simple mode	10	-0.185493	0.178398	0.325572	0.830695	0.58558	1.17841
GCST90302791	Alzheimer disease	Right-hemisphere somatomotor network to right-hemisphere limbic network white-matter structural connectivity	Weighted mode	10	-0.174567	0.164558	0.316405	0.83982	0.608292	1.15947
GCST90302792	Alzheimer disease	Right-hemisphere somatomotor network to right-hemisphere control network white-matter structural connectivity	MR Egger	10	0.228587	0.192364	0.268792	1.25682	0.862045	1.83239
GCST90302792	Alzheimer disease	Right-hemisphere somatomotor network to right-hemisphere control network white-matter structural connectivity	Weighted median	10	0.0908792	0.0964386	0.346012	1.09514	0.906522	1.323
GCST90302748	Alzheimer disease	Left-hemisphere control network to right-hemisphere salience_ventral attention network white-matter structural connectivity	Inverse variance weighted	21	0.0251086	0.0550421	0.648267	1.02543	0.920559	1.14224
GCST90302792	Alzheimer disease	Right-hemisphere somatomotor network to right-hemisphere control network white-matter structural connectivity	Simple mode	10	0.13529	0.16493	0.433238	1.14487	0.828638	1.58178
GCST90302792	Alzheimer disease	Right-hemisphere somatomotor network to right-hemisphere control network white-matter structural connectivity	Weighted mode	10	0.10363	0.1734	0.564818	1.10919	0.789595	1.55814
GCST90302793	Alzheimer disease	Right-hemisphere somatomotor network to right-hemisphere default mode network white-matter structural connectivity	MR Egger	20	0.0662271	0.194159	0.736979	1.06847	0.730283	1.56327
GCST90302793	Alzheimer disease	Right-hemisphere somatomotor network to right-hemisphere default mode network white-matter structural connectivity	Weighted median	20	-0.0573823	0.0758406	0.449279	0.944233	0.813809	1.09556
GCST90302785	Alzheimer disease	Right-hemisphere visual network to hippocampus white-matter structural connectivity	Inverse variance weighted	17	-0.0322737	0.0715953	0.652148	0.968242	0.841474	1.11411
GCST90302793	Alzheimer disease	Right-hemisphere somatomotor network to right-hemisphere default mode network white-matter structural connectivity	Simple mode	20	-0.0570001	0.163	0.730415	0.944594	0.686272	1.30015
GCST90302793	Alzheimer disease	Right-hemisphere somatomotor network to right-hemisphere default mode network white-matter structural connectivity	Weighted mode	20	-0.0691692	0.162946	0.675976	0.933169	0.678043	1.28429
GCST90302794	Alzheimer disease	Right-hemisphere somatomotor network to thalamus white-matter structural connectivity	MR Egger	15	0.112987	0.224618	0.623364	1.11962	0.720894	1.73887
GCST90302794	Alzheimer disease	Right-hemisphere somatomotor network to thalamus white-matter structural connectivity	Weighted median	15	0.0441998	0.0790892	0.576258	1.04519	0.895104	1.22044
GCST90302761	Alzheimer disease	Left-hemisphere default mode network to right-hemisphere somatomotor network white-matter structural connectivity	Inverse variance weighted	16	0.0308491	0.0688954	0.654322	1.03133	0.901058	1.18044
GCST90302794	Alzheimer disease	Right-hemisphere somatomotor network to thalamus white-matter structural connectivity	Simple mode	15	0.14164	0.136208	0.316022	1.15216	0.882208	1.50472
GCST90302794	Alzheimer disease	Right-hemisphere somatomotor network to thalamus white-matter structural connectivity	Weighted mode	15	0.132632	0.144625	0.374633	1.14183	0.859991	1.51603
GCST90302795	Alzheimer disease	Right-hemisphere somatomotor network to caudate white-matter structural connectivity	MR Egger	19	0.0429981	0.178276	0.812294	1.04394	0.736076	1.48056
GCST90302795	Alzheimer disease	Right-hemisphere somatomotor network to caudate white-matter structural connectivity	Weighted median	19	-0.0265089	0.0744924	0.721945	0.973839	0.841547	1.12693
GCST90302716	Alzheimer disease	Left-hemisphere salience_ventral attention network to right-hemisphere limbic network white-matter structural connectivity	Inverse variance weighted	11	-0.0291461	0.0662639	0.660046	0.971275	0.852976	1.10598
GCST90302795	Alzheimer disease	Right-hemisphere somatomotor network to caudate white-matter structural connectivity	Simple mode	19	-0.042838	0.130735	0.74694	0.958067	0.741502	1.23788
GCST90302795	Alzheimer disease	Right-hemisphere somatomotor network to caudate white-matter structural connectivity	Weighted mode	19	0.00423946	0.128146	0.973972	1.00425	0.781198	1.29098
GCST90302796	Alzheimer disease	Right-hemisphere somatomotor network to putamen white-matter structural connectivity	MR Egger	21	-0.250352	0.136707	0.0827825	0.778527	0.595534	1.01775
GCST90302796	Alzheimer disease	Right-hemisphere somatomotor network to putamen white-matter structural connectivity	Weighted median	21	-0.0710646	0.0685229	0.299693	0.931402	0.814346	1.06528
GCST90302706	Alzheimer disease	Left-hemisphere dorsal attention network to amygdala white-matter structural connectivity	Inverse variance weighted	24	-0.0193223	0.0458156	0.673214	0.980863	0.896622	1.07302
GCST90302796	Alzheimer disease	Right-hemisphere somatomotor network to putamen white-matter structural connectivity	Simple mode	21	-0.0737143	0.153377	0.63601	0.928937	0.687748	1.25471
GCST90302796	Alzheimer disease	Right-hemisphere somatomotor network to putamen white-matter structural connectivity	Weighted mode	21	-0.0215344	0.139045	0.878473	0.978696	0.74523	1.2853
GCST90302797	Alzheimer disease	Right-hemisphere somatomotor network to pallidum white-matter structural connectivity	MR Egger	13	0.108903	0.166776	0.527176	1.11505	0.804143	1.54617
GCST90302797	Alzheimer disease	Right-hemisphere somatomotor network to pallidum white-matter structural connectivity	Weighted median	13	0.0172051	0.086178	0.841758	1.01735	0.859243	1.20456
GCST90302768	Alzheimer disease	Left-hemisphere default mode network to caudate white-matter structural connectivity	Inverse variance weighted	17	-0.0252037	0.0630781	0.689478	0.975111	0.86171	1.10344
GCST90302797	Alzheimer disease	Right-hemisphere somatomotor network to pallidum white-matter structural connectivity	Simple mode	13	0.000675853	0.130802	0.995962	1.00068	0.774378	1.29311
GCST90302797	Alzheimer disease	Right-hemisphere somatomotor network to pallidum white-matter structural connectivity	Weighted mode	13	0.0244235	0.120171	0.842354	1.02472	0.809683	1.29688
GCST90302798	Alzheimer disease	Right-hemisphere somatomotor network to hippocampus white-matter structural connectivity	MR Egger	16	0.276361	0.140199	0.0687973	1.31832	1.00157	1.73525
GCST90302798	Alzheimer disease	Right-hemisphere somatomotor network to hippocampus white-matter structural connectivity	Weighted median	16	0.115272	0.073161	0.115121	1.12218	0.972268	1.2952
GCST90302832	Alzheimer disease	Right-hemisphere limbic network to amygdala white-matter structural connectivity	Inverse variance weighted	11	-0.0370014	0.0927168	0.689834	0.963675	0.803542	1.15572
GCST90302798	Alzheimer disease	Right-hemisphere somatomotor network to hippocampus white-matter structural connectivity	Simple mode	16	0.172733	0.15005	0.267682	1.18855	0.885711	1.59493
GCST90302798	Alzheimer disease	Right-hemisphere somatomotor network to hippocampus white-matter structural connectivity	Weighted mode	16	0.175056	0.139605	0.229055	1.19131	0.906133	1.56624
GCST90302799	Alzheimer disease	Right-hemisphere somatomotor network to amygdala white-matter structural connectivity	MR Egger	18	-0.184613	0.121741	0.148915	0.831426	0.654931	1.05548
GCST90302799	Alzheimer disease	Right-hemisphere somatomotor network to amygdala white-matter structural connectivity	Weighted median	18	-0.0730695	0.0693917	0.29234	0.929536	0.811333	1.06496
GCST90302752	Alzheimer disease	Left-hemisphere control network to thalamus white-matter structural connectivity	Inverse variance weighted	31	-0.0167111	0.0421488	0.691752	0.983428	0.90545	1.06812
GCST90302799	Alzheimer disease	Right-hemisphere somatomotor network to amygdala white-matter structural connectivity	Simple mode	18	-0.0505343	0.128599	0.699234	0.950721	0.738903	1.22326
GCST90302799	Alzheimer disease	Right-hemisphere somatomotor network to amygdala white-matter structural connectivity	Weighted mode	18	-0.0622199	0.128577	0.634624	0.939676	0.73035	1.209
GCST90302800	Alzheimer disease	Right-hemisphere somatomotor network to accumbens white-matter structural connectivity	MR Egger	18	-0.198524	0.175325	0.274185	0.81994	0.58149	1.15617
GCST90302800	Alzheimer disease	Right-hemisphere somatomotor network to accumbens white-matter structural connectivity	Weighted median	18	-0.0388816	0.0749692	0.604016	0.961865	0.830422	1.11411
GCST90302803	Alzheimer disease	Right-hemisphere dorsal attention network to right-hemisphere limbic network white-matter structural connectivity	Inverse variance weighted	16	0.027063	0.0687322	0.693768	1.02743	0.89794	1.1756
GCST90302800	Alzheimer disease	Right-hemisphere somatomotor network to accumbens white-matter structural connectivity	Simple mode	18	-0.0818454	0.143769	0.576609	0.921414	0.695146	1.22133
GCST90302800	Alzheimer disease	Right-hemisphere somatomotor network to accumbens white-matter structural connectivity	Weighted mode	18	-0.071354	0.127677	0.583544	0.931132	0.724987	1.19589
GCST90302801	Alzheimer disease	Right-hemisphere dorsal attention network to right-hemisphere dorsal attention network white-matter structural connectivity	MR Egger	17	0.0288514	0.152503	0.852484	1.02927	0.763337	1.38785
GCST90302801	Alzheimer disease	Right-hemisphere dorsal attention network to right-hemisphere dorsal attention network white-matter structural connectivity	Weighted median	17	0.0518128	0.0740679	0.48422	1.05318	0.910865	1.21773
GCST90302676	Alzheimer disease	Left-hemisphere somatomotor network to right-hemisphere somatomotor network white-matter structural connectivity	Inverse variance weighted	43	0.0162715	0.0439707	0.711343	1.0164	0.932477	1.10789
GCST90302801	Alzheimer disease	Right-hemisphere dorsal attention network to right-hemisphere dorsal attention network white-matter structural connectivity	Simple mode	17	0.0827166	0.124212	0.514941	1.08623	0.851515	1.38565
GCST90302801	Alzheimer disease	Right-hemisphere dorsal attention network to right-hemisphere dorsal attention network white-matter structural connectivity	Weighted mode	17	0.0804139	0.123277	0.523467	1.08374	0.851115	1.37994
GCST90302802	Alzheimer disease	Right-hemisphere dorsal attention network to right-hemisphere salience_ventral attention network white-matter structural connectivity	MR Egger	20	0.252243	0.154816	0.120624	1.28691	0.950091	1.74313
GCST90302802	Alzheimer disease	Right-hemisphere dorsal attention network to right-hemisphere salience_ventral attention network white-matter structural connectivity	Weighted median	20	0	0.0758696	1	1	0.861824	1.16033
GCST90302793	Alzheimer disease	Right-hemisphere somatomotor network to right-hemisphere default mode network white-matter structural connectivity	Inverse variance weighted	20	-0.0258295	0.070795	0.715224	0.974501	0.848243	1.11955
GCST90302802	Alzheimer disease	Right-hemisphere dorsal attention network to right-hemisphere salience_ventral attention network white-matter structural connectivity	Simple mode	20	0.0326717	0.133044	0.808647	1.03321	0.79605	1.34103
GCST90302802	Alzheimer disease	Right-hemisphere dorsal attention network to right-hemisphere salience_ventral attention network white-matter structural connectivity	Weighted mode	20	0.040123	0.121633	0.745107	1.04094	0.820143	1.32118
GCST90302803	Alzheimer disease	Right-hemisphere dorsal attention network to right-hemisphere limbic network white-matter structural connectivity	MR Egger	16	0.101012	0.206971	0.63307	1.10629	0.73738	1.65976
GCST90302803	Alzheimer disease	Right-hemisphere dorsal attention network to right-hemisphere limbic network white-matter structural connectivity	Weighted median	16	0.0383845	0.0758335	0.612739	1.03913	0.895611	1.20565
GCST90302731	Alzheimer disease	Left-hemisphere limbic network to right-hemisphere dorsal attention network white-matter structural connectivity	Inverse variance weighted	26	0.016336	0.0452486	0.718079	1.01647	0.930204	1.11074
GCST90302803	Alzheimer disease	Right-hemisphere dorsal attention network to right-hemisphere limbic network white-matter structural connectivity	Simple mode	16	0.0417284	0.1199	0.732655	1.04261	0.824255	1.31881
GCST90302803	Alzheimer disease	Right-hemisphere dorsal attention network to right-hemisphere limbic network white-matter structural connectivity	Weighted mode	16	0.038491	0.110693	0.732876	1.03924	0.836551	1.29104
GCST90302804	Alzheimer disease	Right-hemisphere dorsal attention network to right-hemisphere control network white-matter structural connectivity	MR Egger	20	-0.0775645	0.135715	0.574711	0.925367	0.709237	1.20736
GCST90302804	Alzheimer disease	Right-hemisphere dorsal attention network to right-hemisphere control network white-matter structural connectivity	Weighted median	20	-0.093933	0.0681265	0.167955	0.910344	0.796554	1.04039
GCST90302690	Alzheimer disease	Left-hemisphere dorsal attention network to left-hemisphere salience_ventral attention network white-matter structural connectivity	Inverse variance weighted	16	0.0202968	0.0564876	0.71936	1.0205	0.913548	1.13998
GCST90302804	Alzheimer disease	Right-hemisphere dorsal attention network to right-hemisphere control network white-matter structural connectivity	Simple mode	20	-0.0433886	0.13653	0.754107	0.957539	0.732723	1.25133
GCST90302804	Alzheimer disease	Right-hemisphere dorsal attention network to right-hemisphere control network white-matter structural connectivity	Weighted mode	20	-0.0433886	0.139916	0.759858	0.957539	0.727876	1.25967
GCST90302805	Alzheimer disease	Right-hemisphere dorsal attention network to right-hemisphere default mode network white-matter structural connectivity	MR Egger	15	0.0998036	0.204221	0.633192	1.10495	0.740471	1.64885
GCST90302805	Alzheimer disease	Right-hemisphere dorsal attention network to right-hemisphere default mode network white-matter structural connectivity	Weighted median	15	0.0439006	0.0869995	0.613834	1.04488	0.88107	1.23914
GCST90302819	Alzheimer disease	Right-hemisphere salience_ventral attention network to putamen white-matter structural connectivity	Inverse variance weighted	9	0.029535	0.0877543	0.736445	1.02998	0.867219	1.22328
GCST90302805	Alzheimer disease	Right-hemisphere dorsal attention network to right-hemisphere default mode network white-matter structural connectivity	Simple mode	15	0.0784327	0.151847	0.613551	1.08159	0.80317	1.45653
GCST90302805	Alzheimer disease	Right-hemisphere dorsal attention network to right-hemisphere default mode network white-matter structural connectivity	Weighted mode	15	0.0784327	0.16313	0.638087	1.08159	0.785604	1.48909
GCST90302806	Alzheimer disease	Right-hemisphere dorsal attention network to thalamus white-matter structural connectivity	MR Egger	20	0.12302	0.193004	0.531893	1.13091	0.774709	1.65088
GCST90302806	Alzheimer disease	Right-hemisphere dorsal attention network to thalamus white-matter structural connectivity	Weighted median	20	0.0791347	0.0705225	0.261812	1.08235	0.942622	1.24279
GCST90302665	Alzheimer disease	Left-hemisphere visual network to pallidum white-matter structural connectivity	Inverse variance weighted	22	0.0171467	0.0523047	0.743045	1.01729	0.918172	1.12712
GCST90302806	Alzheimer disease	Right-hemisphere dorsal attention network to thalamus white-matter structural connectivity	Simple mode	20	0.092466	0.142094	0.523009	1.09688	0.830241	1.44914
GCST90302806	Alzheimer disease	Right-hemisphere dorsal attention network to thalamus white-matter structural connectivity	Weighted mode	20	0.102265	0.099125	0.315176	1.10768	0.912087	1.34521
GCST90302807	Alzheimer disease	Right-hemisphere dorsal attention network to caudate white-matter structural connectivity	MR Egger	25	0.106729	0.20354	0.605042	1.11263	0.746613	1.65809
GCST90302807	Alzheimer disease	Right-hemisphere dorsal attention network to caudate white-matter structural connectivity	Weighted median	25	0.103043	0.0643776	0.109464	1.10854	0.977129	1.25762
GCST90302800	Alzheimer disease	Right-hemisphere somatomotor network to accumbens white-matter structural connectivity	Inverse variance weighted	18	0.0216649	0.066375	0.744121	1.0219	0.897242	1.16388
GCST90302807	Alzheimer disease	Right-hemisphere dorsal attention network to caudate white-matter structural connectivity	Simple mode	25	0.102411	0.119776	0.400996	1.10784	0.876034	1.40098
GCST90302807	Alzheimer disease	Right-hemisphere dorsal attention network to caudate white-matter structural connectivity	Weighted mode	25	0.0941739	0.11453	0.419022	1.09875	0.877827	1.37527
GCST90302808	Alzheimer disease	Right-hemisphere dorsal attention network to putamen white-matter structural connectivity	MR Egger	13	-0.224209	0.220184	0.330418	0.799148	0.519042	1.23042
GCST90302808	Alzheimer disease	Right-hemisphere dorsal attention network to putamen white-matter structural connectivity	Weighted median	13	-0.103461	0.0815316	0.204453	0.901711	0.76854	1.05796
GCST90302717	Alzheimer disease	Left-hemisphere salience_ventral attention network to right-hemisphere control network white-matter structural connectivity	Inverse variance weighted	16	-0.0209887	0.0652933	0.747867	0.97923	0.8616	1.11292
GCST90302808	Alzheimer disease	Right-hemisphere dorsal attention network to putamen white-matter structural connectivity	Simple mode	13	-0.103017	0.135326	0.461202	0.902111	0.69194	1.17612
GCST90302808	Alzheimer disease	Right-hemisphere dorsal attention network to putamen white-matter structural connectivity	Weighted mode	13	-0.0999452	0.130183	0.457489	0.904887	0.701101	1.16791
GCST90302809	Alzheimer disease	Right-hemisphere dorsal attention network to pallidum white-matter structural connectivity	MR Egger	14	-0.215381	0.153719	0.1865	0.806234	0.596504	1.08971
GCST90302809	Alzheimer disease	Right-hemisphere dorsal attention network to pallidum white-matter structural connectivity	Weighted median	14	0.0932523	0.0786545	0.235783	1.09774	0.940907	1.28071
GCST90302762	Alzheimer disease	Left-hemisphere default mode network to right-hemisphere dorsal attention network white-matter structural connectivity	Inverse variance weighted	28	-0.0151739	0.0487256	0.755486	0.984941	0.895229	1.08364
GCST90302809	Alzheimer disease	Right-hemisphere dorsal attention network to pallidum white-matter structural connectivity	Simple mode	14	0.142612	0.143373	0.33804	1.15328	0.870751	1.52749
GCST90302809	Alzheimer disease	Right-hemisphere dorsal attention network to pallidum white-matter structural connectivity	Weighted mode	14	0.105488	0.129346	0.429448	1.11125	0.862405	1.43191
GCST90302810	Alzheimer disease	Right-hemisphere dorsal attention network to hippocampus white-matter structural connectivity	MR Egger	13	0.108794	0.137635	0.445969	1.11493	0.851317	1.46018
GCST90302810	Alzheimer disease	Right-hemisphere dorsal attention network to hippocampus white-matter structural connectivity	Weighted median	13	-0.016386	0.079116	0.835921	0.983747	0.842439	1.14876
GCST90302771	Alzheimer disease	Left-hemisphere default mode network to hippocampus white-matter structural connectivity	Inverse variance weighted	21	-0.0190631	0.0628282	0.761572	0.981117	0.867442	1.10969
GCST90302810	Alzheimer disease	Right-hemisphere dorsal attention network to hippocampus white-matter structural connectivity	Simple mode	13	-0.0183686	0.119275	0.880168	0.981799	0.77713	1.24037
GCST90302810	Alzheimer disease	Right-hemisphere dorsal attention network to hippocampus white-matter structural connectivity	Weighted mode	13	-0.0103872	0.111404	0.927253	0.989667	0.795536	1.23117
GCST90302811	Alzheimer disease	Right-hemisphere dorsal attention network to amygdala white-matter structural connectivity	MR Egger	22	-0.128346	0.15102	0.405463	0.879549	0.654199	1.18253
GCST90302811	Alzheimer disease	Right-hemisphere dorsal attention network to amygdala white-matter structural connectivity	Weighted median	22	-0.0631229	0.065268	0.333477	0.938828	0.826093	1.06695
GCST90302852	Alzheimer disease	Cross-hemisphere white-matter structural connectivity	Inverse variance weighted	36	0.0143683	0.0476795	0.763146	1.01447	0.923963	1.11385
GCST90302811	Alzheimer disease	Right-hemisphere dorsal attention network to amygdala white-matter structural connectivity	Simple mode	22	-0.0922321	0.123871	0.464774	0.911893	0.715325	1.16248
GCST90302811	Alzheimer disease	Right-hemisphere dorsal attention network to amygdala white-matter structural connectivity	Weighted mode	22	-0.08547	0.115154	0.466175	0.918081	0.732587	1.15054
GCST90302812	Alzheimer disease	Right-hemisphere dorsal attention network to accumbens white-matter structural connectivity	MR Egger	12	0.106552	0.227257	0.649224	1.11244	0.712574	1.73668
GCST90302812	Alzheimer disease	Right-hemisphere dorsal attention network to accumbens white-matter structural connectivity	Weighted median	12	0.0699865	0.0912769	0.443231	1.07249	0.896805	1.2826
GCST90302672	Alzheimer disease	Left-hemisphere somatomotor network to left-hemisphere limbic network white-matter structural connectivity	Inverse variance weighted	20	0.0177014	0.0593908	0.765665	1.01786	0.90601	1.14352
GCST90302812	Alzheimer disease	Right-hemisphere dorsal attention network to accumbens white-matter structural connectivity	Simple mode	12	0.116241	0.147477	0.447234	1.12327	0.841294	1.49975
GCST90302812	Alzheimer disease	Right-hemisphere dorsal attention network to accumbens white-matter structural connectivity	Weighted mode	12	0.106693	0.140975	0.465061	1.11259	0.843986	1.46668
GCST90302813	Alzheimer disease	Right-hemisphere salience_ventral attention network to right-hemisphere salience_ventral attention network white-matter structural connectivity	MR Egger	12	0.125008	0.156482	0.44293	1.13316	0.833854	1.53989
GCST90302813	Alzheimer disease	Right-hemisphere salience_ventral attention network to right-hemisphere salience_ventral attention network white-matter structural connectivity	Weighted median	12	0.00109419	0.0932223	0.990635	1.00109	0.833917	1.20179
GCST90302741	Alzheimer disease	Left-hemisphere limbic network to amygdala white-matter structural connectivity	Inverse variance weighted	15	-0.0282689	0.0950333	0.766113	0.972127	0.806917	1.17116
GCST90302813	Alzheimer disease	Right-hemisphere salience_ventral attention network to right-hemisphere salience_ventral attention network white-matter structural connectivity	Simple mode	12	-0.00295369	0.156615	0.985291	0.997051	0.733506	1.35529
GCST90302813	Alzheimer disease	Right-hemisphere salience_ventral attention network to right-hemisphere salience_ventral attention network white-matter structural connectivity	Weighted mode	12	-0.013218	0.162979	0.936817	0.986869	0.717016	1.35828
GCST90302814	Alzheimer disease	Right-hemisphere salience_ventral attention network to right-hemisphere limbic network white-matter structural connectivity	MR Egger	8	0.0599673	0.18319	0.754523	1.0618	0.741496	1.52047
GCST90302814	Alzheimer disease	Right-hemisphere salience_ventral attention network to right-hemisphere limbic network white-matter structural connectivity	Weighted median	8	0.0683004	0.104741	0.514345	1.07069	0.871977	1.31468
GCST90302790	Alzheimer disease	Right-hemisphere somatomotor network to right-hemisphere salience_ventral attention network white-matter structural connectivity	Inverse variance weighted	19	-0.0180527	0.0607008	0.766158	0.982109	0.871947	1.10619
GCST90302814	Alzheimer disease	Right-hemisphere salience_ventral attention network to right-hemisphere limbic network white-matter structural connectivity	Simple mode	8	0.128277	0.192944	0.527441	1.13687	0.778884	1.65939
GCST90302814	Alzheimer disease	Right-hemisphere salience_ventral attention network to right-hemisphere limbic network white-matter structural connectivity	Weighted mode	8	0.128277	0.18568	0.511912	1.13687	0.790052	1.63593
GCST90302815	Alzheimer disease	Right-hemisphere salience_ventral attention network to right-hemisphere control network white-matter structural connectivity	MR Egger	13	0.331151	0.317234	0.318945	1.39257	0.747793	2.5933
GCST90302815	Alzheimer disease	Right-hemisphere salience_ventral attention network to right-hemisphere control network white-matter structural connectivity	Weighted median	13	0.0373305	0.0904679	0.679872	1.03804	0.86937	1.23942
GCST90302685	Alzheimer disease	Left-hemisphere somatomotor network to pallidum white-matter structural connectivity	Inverse variance weighted	12	0.0201655	0.0679521	0.766649	1.02037	0.893132	1.16573
GCST90302815	Alzheimer disease	Right-hemisphere salience_ventral attention network to right-hemisphere control network white-matter structural connectivity	Simple mode	13	-0.0156999	0.179027	0.931565	0.984423	0.693091	1.39821
GCST90302815	Alzheimer disease	Right-hemisphere salience_ventral attention network to right-hemisphere control network white-matter structural connectivity	Weighted mode	13	-0.0334147	0.154644	0.832559	0.967137	0.714253	1.30956
GCST90302816	Alzheimer disease	Right-hemisphere salience_ventral attention network to right-hemisphere default mode network white-matter structural connectivity	MR Egger	23	-0.297773	0.123756	0.0254151	0.74247	0.582553	0.946286
GCST90302816	Alzheimer disease	Right-hemisphere salience_ventral attention network to right-hemisphere default mode network white-matter structural connectivity	Weighted median	23	-0.120471	0.072853	0.0982037	0.886502	0.76854	1.02257
GCST90302686	Alzheimer disease	Left-hemisphere somatomotor network to hippocampus white-matter structural connectivity	Inverse variance weighted	19	-0.0153072	0.0522306	0.769469	0.984809	0.888981	1.09097
GCST90302816	Alzheimer disease	Right-hemisphere salience_ventral attention network to right-hemisphere default mode network white-matter structural connectivity	Simple mode	23	-0.170862	0.141466	0.239951	0.842938	0.638819	1.11228
GCST90302816	Alzheimer disease	Right-hemisphere salience_ventral attention network to right-hemisphere default mode network white-matter structural connectivity	Weighted mode	23	-0.154467	0.136461	0.269842	0.856872	0.65578	1.11963
GCST90302817	Alzheimer disease	Right-hemisphere salience_ventral attention network to thalamus white-matter structural connectivity	MR Egger	13	0.433072	0.214677	0.0687316	1.54199	1.01238	2.34865
GCST90302817	Alzheimer disease	Right-hemisphere salience_ventral attention network to thalamus white-matter structural connectivity	Weighted median	13	-0.00734116	0.0854136	0.931507	0.992686	0.839665	1.17359
GCST90302755	Alzheimer disease	Left-hemisphere control network to pallidum white-matter structural connectivity	Inverse variance weighted	11	0.0237826	0.0824401	0.772977	1.02407	0.871273	1.20366
GCST90302817	Alzheimer disease	Right-hemisphere salience_ventral attention network to thalamus white-matter structural connectivity	Simple mode	13	-0.102996	0.167249	0.549512	0.90213	0.649986	1.25209
GCST90302817	Alzheimer disease	Right-hemisphere salience_ventral attention network to thalamus white-matter structural connectivity	Weighted mode	13	-0.0897471	0.184085	0.634667	0.914162	0.637276	1.31135
GCST90302818	Alzheimer disease	Right-hemisphere salience_ventral attention network to caudate white-matter structural connectivity	MR Egger	22	-0.0260579	0.126695	0.839125	0.974279	0.760043	1.2489
GCST90302818	Alzheimer disease	Right-hemisphere salience_ventral attention network to caudate white-matter structural connectivity	Weighted median	22	0.00576676	0.0653429	0.929675	1.00578	0.884878	1.14321
GCST90302743	Alzheimer disease	Left-hemisphere control network to left-hemisphere control network white-matter structural connectivity	Inverse variance weighted	13	-0.0176892	0.0632119	0.779601	0.982466	0.867982	1.11205
GCST90302818	Alzheimer disease	Right-hemisphere salience_ventral attention network to caudate white-matter structural connectivity	Simple mode	22	0.0506476	0.115718	0.666087	1.05195	0.838483	1.31977
GCST90302818	Alzheimer disease	Right-hemisphere salience_ventral attention network to caudate white-matter structural connectivity	Weighted mode	22	0.041389	0.118577	0.73053	1.04226	0.826114	1.31495
GCST90302819	Alzheimer disease	Right-hemisphere salience_ventral attention network to putamen white-matter structural connectivity	MR Egger	9	0.0807059	0.442836	0.860554	1.08405	0.455094	2.58226
GCST90302819	Alzheimer disease	Right-hemisphere salience_ventral attention network to putamen white-matter structural connectivity	Weighted median	9	0.0310798	0.107433	0.772355	1.03157	0.835698	1.27335
GCST90302702	Alzheimer disease	Left-hemisphere dorsal attention network to caudate white-matter structural connectivity	Inverse variance weighted	16	-0.0211335	0.0776679	0.785545	0.979088	0.840833	1.14008
GCST90302819	Alzheimer disease	Right-hemisphere salience_ventral attention network to putamen white-matter structural connectivity	Simple mode	9	-0.0546805	0.190104	0.780937	0.946788	0.652278	1.37427
GCST90302819	Alzheimer disease	Right-hemisphere salience_ventral attention network to putamen white-matter structural connectivity	Weighted mode	9	-0.067207	0.208994	0.756017	0.935002	0.620745	1.40835
GCST90302820	Alzheimer disease	Right-hemisphere salience_ventral attention network to pallidum white-matter structural connectivity	MR Egger	17	-0.35841	0.146481	0.0272121	0.698787	0.524393	0.931176
GCST90302820	Alzheimer disease	Right-hemisphere salience_ventral attention network to pallidum white-matter structural connectivity	Weighted median	17	-0.0805324	0.0850096	0.343469	0.922625	0.781023	1.0899
GCST90302813	Alzheimer disease	Right-hemisphere salience_ventral attention network to right-hemisphere salience_ventral attention network white-matter structural connectivity	Inverse variance weighted	12	0.0181497	0.0692525	0.79326	1.01832	0.889065	1.16636
GCST90302820	Alzheimer disease	Right-hemisphere salience_ventral attention network to pallidum white-matter structural connectivity	Simple mode	17	-0.140943	0.139202	0.326363	0.868539	0.661147	1.14099
GCST90302820	Alzheimer disease	Right-hemisphere salience_ventral attention network to pallidum white-matter structural connectivity	Weighted mode	17	-0.132928	0.1314	0.326769	0.875528	0.676737	1.13271
GCST90302821	Alzheimer disease	Right-hemisphere salience_ventral attention network to hippocampus white-matter structural connectivity	MR Egger	18	-0.14365	0.123035	0.26009	0.866191	0.680588	1.10241
GCST90302821	Alzheimer disease	Right-hemisphere salience_ventral attention network to hippocampus white-matter structural connectivity	Weighted median	18	-0.0264839	0.0716042	0.711483	0.973864	0.846345	1.1206
GCST90302699	Alzheimer disease	Left-hemisphere dorsal attention network to right-hemisphere control network white-matter structural connectivity	Inverse variance weighted	17	-0.0220324	0.0876322	0.80149	0.978209	0.82383	1.16152
GCST90302821	Alzheimer disease	Right-hemisphere salience_ventral attention network to hippocampus white-matter structural connectivity	Simple mode	18	-0.0137544	0.129011	0.916343	0.98634	0.765967	1.27012
GCST90302821	Alzheimer disease	Right-hemisphere salience_ventral attention network to hippocampus white-matter structural connectivity	Weighted mode	18	-0.0230447	0.112684	0.840385	0.977219	0.783562	1.21874
GCST90302822	Alzheimer disease	Right-hemisphere salience_ventral attention network to amygdala white-matter structural connectivity	MR Egger	15	-0.335899	0.184591	0.0919021	0.714695	0.49773	1.02624
GCST90302822	Alzheimer disease	Right-hemisphere salience_ventral attention network to amygdala white-matter structural connectivity	Weighted median	15	-0.2079	0.0842179	0.0135644	0.812288	0.688688	0.958071
GCST90302842	Alzheimer disease	Right-hemisphere control network to accumbens white-matter structural connectivity	Inverse variance weighted	10	0.0207178	0.083903	0.804966	1.02093	0.86612	1.20342
GCST90302822	Alzheimer disease	Right-hemisphere salience_ventral attention network to amygdala white-matter structural connectivity	Simple mode	15	-0.196885	0.155982	0.227488	0.821285	0.604949	1.11498
GCST90302822	Alzheimer disease	Right-hemisphere salience_ventral attention network to amygdala white-matter structural connectivity	Weighted mode	15	-0.193236	0.143751	0.200248	0.824288	0.621893	1.09255
GCST90302823	Alzheimer disease	Right-hemisphere salience_ventral attention network to accumbens white-matter structural connectivity	MR Egger	14	0.137899	0.158101	0.400204	1.14786	0.841997	1.56483
GCST90302823	Alzheimer disease	Right-hemisphere salience_ventral attention network to accumbens white-matter structural connectivity	Weighted median	14	0.219549	0.0817914	0.00726925	1.24551	1.06103	1.46208
GCST90302732	Alzheimer disease	Left-hemisphere limbic network to right-hemisphere salience_ventral attention network white-matter structural connectivity	Inverse variance weighted	15	0.0130156	0.0584947	0.823918	1.0131	0.90336	1.13617
GCST90302823	Alzheimer disease	Right-hemisphere salience_ventral attention network to accumbens white-matter structural connectivity	Simple mode	14	0.26065	0.136565	0.0786374	1.29777	0.993006	1.69608
GCST90302823	Alzheimer disease	Right-hemisphere salience_ventral attention network to accumbens white-matter structural connectivity	Weighted mode	14	0.241141	0.136434	0.100601	1.2727	0.974073	1.66288
GCST90302824	Alzheimer disease	Right-hemisphere limbic network to right-hemisphere limbic network white-matter structural connectivity	MR Egger	11	0.240689	0.199194	0.257715	1.27213	0.860939	1.8797
GCST90302824	Alzheimer disease	Right-hemisphere limbic network to right-hemisphere limbic network white-matter structural connectivity	Weighted median	11	0.0535457	0.0933527	0.566249	1.05501	0.8786	1.26683
GCST90302825	Alzheimer disease	Right-hemisphere limbic network to right-hemisphere control network white-matter structural connectivity	Inverse variance weighted	13	-0.0164054	0.077044	0.831378	0.983728	0.845851	1.14408
GCST90302824	Alzheimer disease	Right-hemisphere limbic network to right-hemisphere limbic network white-matter structural connectivity	Simple mode	11	0.126553	0.169128	0.471531	1.13491	0.814698	1.58098
GCST90302824	Alzheimer disease	Right-hemisphere limbic network to right-hemisphere limbic network white-matter structural connectivity	Weighted mode	11	0.114673	0.163553	0.499206	1.12151	0.813922	1.54533
GCST90302825	Alzheimer disease	Right-hemisphere limbic network to right-hemisphere control network white-matter structural connectivity	MR Egger	13	-0.0520059	0.156662	0.746158	0.949323	0.69833	1.29053
GCST90302825	Alzheimer disease	Right-hemisphere limbic network to right-hemisphere control network white-matter structural connectivity	Weighted median	13	-0.0199366	0.0885893	0.821944	0.980261	0.824011	1.16614
GCST90302735	Alzheimer disease	Left-hemisphere limbic network to right-hemisphere default mode network white-matter structural connectivity	Inverse variance weighted	17	-0.0130506	0.061916	0.83306	0.987034	0.874235	1.11439
GCST90302825	Alzheimer disease	Right-hemisphere limbic network to right-hemisphere control network white-matter structural connectivity	Simple mode	13	-0.00335176	0.145068	0.981947	0.996654	0.749997	1.32443
GCST90302825	Alzheimer disease	Right-hemisphere limbic network to right-hemisphere control network white-matter structural connectivity	Weighted mode	13	-0.010635	0.130642	0.936461	0.989421	0.765908	1.27816
GCST90302826	Alzheimer disease	Right-hemisphere limbic network to right-hemisphere default mode network white-matter structural connectivity	MR Egger	15	-0.30402	0.164372	0.0872333	0.737846	0.534625	1.01832
GCST90302826	Alzheimer disease	Right-hemisphere limbic network to right-hemisphere default mode network white-matter structural connectivity	Weighted median	15	0.110401	0.0862979	0.200792	1.11673	0.942949	1.32253
GCST90302774	Alzheimer disease	Right-hemisphere visual network to right-hemisphere visual network white-matter structural connectivity	Inverse variance weighted	15	0.0185384	0.0981633	0.850209	1.01871	0.840413	1.23484
GCST90302826	Alzheimer disease	Right-hemisphere limbic network to right-hemisphere default mode network white-matter structural connectivity	Simple mode	15	0.142003	0.156645	0.379996	1.15258	0.847876	1.56679
GCST90302826	Alzheimer disease	Right-hemisphere limbic network to right-hemisphere default mode network white-matter structural connectivity	Weighted mode	15	0.151249	0.142948	0.307941	1.16329	0.879036	1.53945
GCST90302827	Alzheimer disease	Right-hemisphere limbic network to thalamus white-matter structural connectivity	MR Egger	29	0.266463	0.110714	0.023204	1.30534	1.05071	1.62168
GCST90302827	Alzheimer disease	Right-hemisphere limbic network to thalamus white-matter structural connectivity	Weighted median	29	0.128621	0.0606687	0.0340018	1.13726	1.00976	1.28086
GCST90302682	Alzheimer disease	Left-hemisphere somatomotor network to thalamus white-matter structural connectivity	Inverse variance weighted	23	0.00834458	0.0442913	0.850561	1.00838	0.924533	1.09983
GCST90302827	Alzheimer disease	Right-hemisphere limbic network to thalamus white-matter structural connectivity	Simple mode	29	0.0959469	0.123954	0.445388	1.1007	0.863291	1.4034
GCST90302827	Alzheimer disease	Right-hemisphere limbic network to thalamus white-matter structural connectivity	Weighted mode	29	0.0923136	0.118379	0.442044	1.09671	0.869611	1.38311
GCST90302828	Alzheimer disease	Right-hemisphere limbic network to caudate white-matter structural connectivity	MR Egger	21	-0.251555	0.175044	0.166956	0.777591	0.55176	1.09585
GCST90302828	Alzheimer disease	Right-hemisphere limbic network to caudate white-matter structural connectivity	Weighted median	21	-0.0198382	0.0728477	0.785372	0.980357	0.849914	1.13082
GCST90302714	Alzheimer disease	Left-hemisphere salience_ventral attention network to right-hemisphere dorsal attention network white-matter structural connectivity	Inverse variance weighted	23	0.0126365	0.0747072	0.865681	1.01272	0.874774	1.17241
GCST90302828	Alzheimer disease	Right-hemisphere limbic network to caudate white-matter structural connectivity	Simple mode	21	0.0372121	0.143216	0.79765	1.03791	0.783886	1.37426
GCST90302828	Alzheimer disease	Right-hemisphere limbic network to caudate white-matter structural connectivity	Weighted mode	21	0.0305757	0.133161	0.820724	1.03105	0.7942	1.33853
GCST90302829	Alzheimer disease	Right-hemisphere limbic network to putamen white-matter structural connectivity	MR Egger	20	-0.0768781	0.137378	0.582643	0.926003	0.707414	1.21214
GCST90302829	Alzheimer disease	Right-hemisphere limbic network to putamen white-matter structural connectivity	Weighted median	20	-0.0385125	0.0711093	0.588097	0.96222	0.837037	1.10612
GCST90302675	Alzheimer disease	Left-hemisphere somatomotor network to right-hemisphere visual network white-matter structural connectivity	Inverse variance weighted	15	0.00938579	0.0560086	0.866915	1.00943	0.904484	1.12655
GCST90302829	Alzheimer disease	Right-hemisphere limbic network to putamen white-matter structural connectivity	Simple mode	20	-0.037599	0.142036	0.79408	0.963099	0.729067	1.27226
GCST90302829	Alzheimer disease	Right-hemisphere limbic network to putamen white-matter structural connectivity	Weighted mode	20	-0.0294195	0.128412	0.821237	0.971009	0.754948	1.24891
GCST90302830	Alzheimer disease	Right-hemisphere limbic network to pallidum white-matter structural connectivity	MR Egger	14	0.0304662	0.164821	0.856439	1.03094	0.746333	1.42407
GCST90302830	Alzheimer disease	Right-hemisphere limbic network to pallidum white-matter structural connectivity	Weighted median	14	0.0273222	0.0759676	0.719104	1.0277	0.885525	1.1927
GCST90302838	Alzheimer disease	Right-hemisphere control network to putamen white-matter structural connectivity	Inverse variance weighted	8	-0.0121363	0.0739281	0.869603	0.987937	0.854674	1.14198
GCST90302830	Alzheimer disease	Right-hemisphere limbic network to pallidum white-matter structural connectivity	Simple mode	14	0.00802734	0.13353	0.952977	1.00806	0.775931	1.30963
GCST90302830	Alzheimer disease	Right-hemisphere limbic network to pallidum white-matter structural connectivity	Weighted mode	14	0.0121474	0.122854	0.922744	1.01222	0.79561	1.28781
GCST90302831	Alzheimer disease	Right-hemisphere limbic network to hippocampus white-matter structural connectivity	MR Egger	15	-0.167599	0.107132	0.141729	0.845693	0.685519	1.04329
GCST90302831	Alzheimer disease	Right-hemisphere limbic network to hippocampus white-matter structural connectivity	Weighted median	15	-0.158372	0.0653414	0.0153604	0.853532	0.750931	0.970151
GCST90302730	Alzheimer disease	Left-hemisphere limbic network to right-hemisphere somatomotor network white-matter structural connectivity	Inverse variance weighted	10	-0.0116295	0.0754853	0.87756	0.988438	0.852501	1.14605
GCST90302831	Alzheimer disease	Right-hemisphere limbic network to hippocampus white-matter structural connectivity	Simple mode	15	-0.0125699	0.152979	0.935677	0.987509	0.731683	1.33278
GCST90302831	Alzheimer disease	Right-hemisphere limbic network to hippocampus white-matter structural connectivity	Weighted mode	15	-0.201136	0.0759467	0.0190891	0.817801	0.704694	0.949062
GCST90302832	Alzheimer disease	Right-hemisphere limbic network to amygdala white-matter structural connectivity	MR Egger	11	0.052126	0.17613	0.773981	1.05351	0.745957	1.48786
GCST90302832	Alzheimer disease	Right-hemisphere limbic network to amygdala white-matter structural connectivity	Weighted median	11	0.0695235	0.108318	0.520972	1.072	0.866945	1.32555
GCST90302650	Alzheimer disease	Left-hemisphere visual network to left-hemisphere dorsal attention network white-matter structural connectivity	Inverse variance weighted	18	0.00787753	0.051288	0.87793	1.00791	0.911515	1.1145
GCST90302832	Alzheimer disease	Right-hemisphere limbic network to amygdala white-matter structural connectivity	Simple mode	11	0.160426	0.177167	0.386493	1.17401	0.829592	1.66142
GCST90302832	Alzheimer disease	Right-hemisphere limbic network to amygdala white-matter structural connectivity	Weighted mode	11	0.153143	0.169265	0.386876	1.16549	0.836426	1.62402
GCST90302833	Alzheimer disease	Right-hemisphere limbic network to accumbens white-matter structural connectivity	MR Egger	13	0.100975	0.231822	0.671573	1.10625	0.702299	1.74254
GCST90302833	Alzheimer disease	Right-hemisphere limbic network to accumbens white-matter structural connectivity	Weighted median	13	-0.0646883	0.0900824	0.472695	0.93736	0.785645	1.11837
GCST90302688	Alzheimer disease	Left-hemisphere somatomotor network to accumbens white-matter structural connectivity	Inverse variance weighted	9	-0.0110182	0.0723959	0.879034	0.989042	0.858203	1.13983
GCST90302833	Alzheimer disease	Right-hemisphere limbic network to accumbens white-matter structural connectivity	Simple mode	13	-0.104305	0.14114	0.474105	0.90095	0.683219	1.18807
GCST90302833	Alzheimer disease	Right-hemisphere limbic network to accumbens white-matter structural connectivity	Weighted mode	13	-0.108729	0.145379	0.468922	0.896973	0.674575	1.19269
GCST90302834	Alzheimer disease	Right-hemisphere control network to right-hemisphere control network white-matter structural connectivity	MR Egger	16	0.0737784	0.175296	0.680233	1.07657	0.76353	1.51795
GCST90302834	Alzheimer disease	Right-hemisphere control network to right-hemisphere control network white-matter structural connectivity	Weighted median	16	0.0628537	0.0778372	0.419377	1.06487	0.914199	1.24038
GCST90302814	Alzheimer disease	Right-hemisphere salience_ventral attention network to right-hemisphere limbic network white-matter structural connectivity	Inverse variance weighted	8	-0.0128551	0.0845321	0.879129	0.987227	0.836492	1.16512
GCST90302834	Alzheimer disease	Right-hemisphere control network to right-hemisphere control network white-matter structural connectivity	Simple mode	16	0.111734	0.17267	0.527351	1.11821	0.79716	1.56857
GCST90302834	Alzheimer disease	Right-hemisphere control network to right-hemisphere control network white-matter structural connectivity	Weighted mode	16	0.132447	0.164001	0.431941	1.14162	0.827791	1.57442
GCST90302835	Alzheimer disease	Right-hemisphere control network to right-hemisphere default mode network white-matter structural connectivity	MR Egger	9	0.296927	0.281419	0.326427	1.34572	0.775184	2.33616
GCST90302835	Alzheimer disease	Right-hemisphere control network to right-hemisphere default mode network white-matter structural connectivity	Weighted median	9	0.0658052	0.111116	0.553703	1.06802	0.859003	1.32789
GCST90302670	Alzheimer disease	Left-hemisphere somatomotor network to left-hemisphere dorsal attention network white-matter structural connectivity	Inverse variance weighted	19	-0.00889828	0.0643724	0.890058	0.991141	0.873656	1.12442
GCST90302835	Alzheimer disease	Right-hemisphere control network to right-hemisphere default mode network white-matter structural connectivity	Simple mode	9	0.208507	0.210782	0.351533	1.23184	0.814952	1.86198
GCST90302835	Alzheimer disease	Right-hemisphere control network to right-hemisphere default mode network white-matter structural connectivity	Weighted mode	9	0.201061	0.204677	0.354707	1.2227	0.818644	1.82618
GCST90302836	Alzheimer disease	Right-hemisphere control network to thalamus white-matter structural connectivity	MR Egger	37	0.152418	0.103956	0.151528	1.16465	0.949959	1.42785
GCST90302836	Alzheimer disease	Right-hemisphere control network to thalamus white-matter structural connectivity	Weighted median	37	0.0879684	0.0523335	0.0927783	1.09195	0.985501	1.20991
GCST90302806	Alzheimer disease	Right-hemisphere dorsal attention network to thalamus white-matter structural connectivity	Inverse variance weighted	20	-0.00680773	0.0573036	0.905433	0.993215	0.887699	1.11127
GCST90302836	Alzheimer disease	Right-hemisphere control network to thalamus white-matter structural connectivity	Simple mode	37	0.0651687	0.10329	0.532073	1.06734	0.871726	1.30685
GCST90302836	Alzheimer disease	Right-hemisphere control network to thalamus white-matter structural connectivity	Weighted mode	37	0.101129	0.0604872	0.103214	1.10642	0.982725	1.24568
GCST90302837	Alzheimer disease	Right-hemisphere control network to caudate white-matter structural connectivity	MR Egger	18	0.180526	0.195115	0.368591	1.19785	0.817178	1.75585
GCST90302837	Alzheimer disease	Right-hemisphere control network to caudate white-matter structural connectivity	Weighted median	18	-0.140894	0.0863424	0.10272	0.868581	0.733355	1.02874
GCST90302678	Alzheimer disease	Left-hemisphere somatomotor network to right-hemisphere salience_ventral attention network white-matter structural connectivity	Inverse variance weighted	26	-0.00748372	0.0640276	0.906953	0.992544	0.875484	1.12526
GCST90302837	Alzheimer disease	Right-hemisphere control network to caudate white-matter structural connectivity	Simple mode	18	-0.0547942	0.157831	0.732724	0.94668	0.694792	1.28989
GCST90302837	Alzheimer disease	Right-hemisphere control network to caudate white-matter structural connectivity	Weighted mode	18	-0.0432954	0.137904	0.757376	0.957628	0.730821	1.25482
GCST90302838	Alzheimer disease	Right-hemisphere control network to putamen white-matter structural connectivity	MR Egger	8	-0.0943612	0.155349	0.56584	0.909954	0.671094	1.23383
GCST90302838	Alzheimer disease	Right-hemisphere control network to putamen white-matter structural connectivity	Weighted median	8	-0.0421392	0.0920519	0.647113	0.958736	0.800466	1.1483
GCST90302824	Alzheimer disease	Right-hemisphere limbic network to right-hemisphere limbic network white-matter structural connectivity	Inverse variance weighted	11	-0.00792789	0.0716749	0.911926	0.992103	0.862077	1.14174
GCST90302838	Alzheimer disease	Right-hemisphere control network to putamen white-matter structural connectivity	Simple mode	8	-0.0854665	0.146997	0.579193	0.918084	0.688265	1.22464
GCST90302838	Alzheimer disease	Right-hemisphere control network to putamen white-matter structural connectivity	Weighted mode	8	-0.0799427	0.15306	0.617579	0.923169	0.683903	1.24614
GCST90302839	Alzheimer disease	Right-hemisphere control network to pallidum white-matter structural connectivity	MR Egger	17	0.14067	0.139694	0.32991	1.15104	0.875351	1.51357
GCST90302839	Alzheimer disease	Right-hemisphere control network to pallidum white-matter structural connectivity	Weighted median	17	0.0725756	0.076539	0.343019	1.07527	0.925482	1.24931
GCST90302745	Alzheimer disease	Left-hemisphere control network to right-hemisphere visual network white-matter structural connectivity	Inverse variance weighted	18	-0.00642114	0.0610668	0.916257	0.993599	0.881516	1.11993
GCST90302839	Alzheimer disease	Right-hemisphere control network to pallidum white-matter structural connectivity	Simple mode	17	0.0570608	0.136377	0.681213	1.05872	0.810392	1.38314
GCST90302839	Alzheimer disease	Right-hemisphere control network to pallidum white-matter structural connectivity	Weighted mode	17	0.0570608	0.145998	0.701076	1.05872	0.795253	1.40947
GCST90302840	Alzheimer disease	Right-hemisphere control network to hippocampus white-matter structural connectivity	MR Egger	15	-0.366343	0.110832	0.00568834	0.693265	0.557901	0.861472
GCST90302840	Alzheimer disease	Right-hemisphere control network to hippocampus white-matter structural connectivity	Weighted median	15	-0.0437698	0.0743131	0.555867	0.957174	0.827436	1.10725
GCST90302742	Alzheimer disease	Left-hemisphere limbic network to accumbens white-matter structural connectivity	Inverse variance weighted	13	0.00608401	0.0628487	0.922882	1.0061	0.889497	1.13799
GCST90302840	Alzheimer disease	Right-hemisphere control network to hippocampus white-matter structural connectivity	Simple mode	15	0.0617064	0.141665	0.669782	1.06365	0.80577	1.40406
GCST90302840	Alzheimer disease	Right-hemisphere control network to hippocampus white-matter structural connectivity	Weighted mode	15	0.0558372	0.157746	0.728637	1.05743	0.7762	1.44054
GCST90302841	Alzheimer disease	Right-hemisphere control network to amygdala white-matter structural connectivity	MR Egger	24	-0.131727	0.136014	0.343332	0.87658	0.671451	1.14438
GCST90302841	Alzheimer disease	Right-hemisphere control network to amygdala white-matter structural connectivity	Weighted median	24	0.0192161	0.063762	0.763131	1.0194	0.899643	1.1551
GCST90302805	Alzheimer disease	Right-hemisphere dorsal attention network to right-hemisphere default mode network white-matter structural connectivity	Inverse variance weighted	15	-0.00582002	0.0686165	0.932405	0.994197	0.86909	1.13731
GCST90302841	Alzheimer disease	Right-hemisphere control network to amygdala white-matter structural connectivity	Simple mode	24	0.0274288	0.118185	0.818526	1.02781	0.815288	1.29573
GCST90302841	Alzheimer disease	Right-hemisphere control network to amygdala white-matter structural connectivity	Weighted mode	24	0.0430358	0.113355	0.707685	1.04398	0.835988	1.30371
GCST90302842	Alzheimer disease	Right-hemisphere control network to accumbens white-matter structural connectivity	MR Egger	10	-0.095221	0.302751	0.761173	0.909172	0.502272	1.64571
GCST90302842	Alzheimer disease	Right-hemisphere control network to accumbens white-matter structural connectivity	Weighted median	10	-0.0410388	0.0960355	0.66914	0.959792	0.795115	1.15858
GCST90302765	Alzheimer disease	Left-hemisphere default mode network to right-hemisphere control network white-matter structural connectivity	Inverse variance weighted	26	-0.00420683	0.0504031	0.933483	0.995802	0.90213	1.0992
GCST90302842	Alzheimer disease	Right-hemisphere control network to accumbens white-matter structural connectivity	Simple mode	10	-0.0842523	0.171137	0.634288	0.919199	0.657256	1.28554
GCST90302842	Alzheimer disease	Right-hemisphere control network to accumbens white-matter structural connectivity	Weighted mode	10	-0.0932991	0.177188	0.611233	0.910921	0.643658	1.28916
GCST90302843	Alzheimer disease	Right-hemisphere default mode network to right-hemisphere default mode network white-matter structural connectivity	MR Egger	23	0.193455	0.147151	0.202797	1.21343	0.909409	1.6191
GCST90302843	Alzheimer disease	Right-hemisphere default mode network to right-hemisphere default mode network white-matter structural connectivity	Weighted median	23	-0.00553838	0.0761651	0.942033	0.994477	0.856568	1.15459
GCST90302758	Alzheimer disease	Left-hemisphere control network to accumbens white-matter structural connectivity	Inverse variance weighted	12	0.00660005	0.0857781	0.938669	1.00662	0.850845	1.19092
GCST90302843	Alzheimer disease	Right-hemisphere default mode network to right-hemisphere default mode network white-matter structural connectivity	Simple mode	23	0.0114777	0.168393	0.946274	1.01154	0.727187	1.4071
GCST90302843	Alzheimer disease	Right-hemisphere default mode network to right-hemisphere default mode network white-matter structural connectivity	Weighted mode	23	0.0114777	0.159723	0.943363	1.01154	0.739649	1.38339
GCST90302844	Alzheimer disease	Right-hemisphere default mode network to thalamus white-matter structural connectivity	MR Egger	34	0.192946	0.0920247	0.0440143	1.21282	1.01266	1.45254
GCST90302844	Alzheimer disease	Right-hemisphere default mode network to thalamus white-matter structural connectivity	Weighted median	34	0.0793228	0.0527981	0.132999	1.08255	0.976128	1.20058
GCST90302652	Alzheimer disease	Left-hemisphere visual network to left-hemisphere limbic network white-matter structural connectivity	Inverse variance weighted	11	0.00520972	0.0728353	0.942978	1.00522	0.871493	1.15947
GCST90302844	Alzheimer disease	Right-hemisphere default mode network to thalamus white-matter structural connectivity	Simple mode	34	0.0610262	0.116981	0.605379	1.06293	0.845137	1.33684
GCST90302844	Alzheimer disease	Right-hemisphere default mode network to thalamus white-matter structural connectivity	Weighted mode	34	0.11324	0.0677843	0.104261	1.1199	0.980574	1.27902
GCST90302845	Alzheimer disease	Right-hemisphere default mode network to caudate white-matter structural connectivity	MR Egger	21	-0.10007	0.161517	0.542904	0.904774	0.659257	1.24173
GCST90302845	Alzheimer disease	Right-hemisphere default mode network to caudate white-matter structural connectivity	Weighted median	21	-0.0162607	0.0714389	0.819944	0.983871	0.855319	1.13174
GCST90302779	Alzheimer disease	Right-hemisphere visual network to right-hemisphere control network white-matter structural connectivity	Inverse variance weighted	16	-0.00482731	0.0703994	0.945332	0.995184	0.866919	1.14243
GCST90302845	Alzheimer disease	Right-hemisphere default mode network to caudate white-matter structural connectivity	Simple mode	21	0.0544164	0.145492	0.712329	1.05592	0.793939	1.40436
GCST90302845	Alzheimer disease	Right-hemisphere default mode network to caudate white-matter structural connectivity	Weighted mode	21	0.042027	0.148404	0.779939	1.04292	0.779701	1.39501
GCST90302846	Alzheimer disease	Right-hemisphere default mode network to putamen white-matter structural connectivity	MR Egger	10	0.191146	0.180093	0.319508	1.21064	0.85058	1.72311
GCST90302846	Alzheimer disease	Right-hemisphere default mode network to putamen white-matter structural connectivity	Weighted median	10	-0.0256486	0.102004	0.801469	0.974678	0.798056	1.19039
GCST90302727	Alzheimer disease	Left-hemisphere limbic network to left-hemisphere control network white-matter structural connectivity	Inverse variance weighted	13	-0.0036425	0.0632874	0.954103	0.996364	0.88013	1.12795
GCST90302846	Alzheimer disease	Right-hemisphere default mode network to putamen white-matter structural connectivity	Simple mode	10	-0.00456851	0.177814	0.980063	0.995442	0.702518	1.4105
GCST90302846	Alzheimer disease	Right-hemisphere default mode network to putamen white-matter structural connectivity	Weighted mode	10	0.000966914	0.161078	0.995341	1.00097	0.729974	1.37256
GCST90302847	Alzheimer disease	Right-hemisphere default mode network to pallidum white-matter structural connectivity	MR Egger	20	-0.187172	0.189046	0.335254	0.829301	0.572523	1.20124
GCST90302847	Alzheimer disease	Right-hemisphere default mode network to pallidum white-matter structural connectivity	Weighted median	20	0.0476677	0.0704846	0.498859	1.04882	0.913491	1.2042
GCST90302820	Alzheimer disease	Right-hemisphere salience_ventral attention network to pallidum white-matter structural connectivity	Inverse variance weighted	17	-0.00398402	0.0766347	0.958539	0.996024	0.857111	1.15745
GCST90302847	Alzheimer disease	Right-hemisphere default mode network to pallidum white-matter structural connectivity	Simple mode	20	0.0592476	0.12095	0.629848	1.06104	0.837097	1.34489
GCST90302847	Alzheimer disease	Right-hemisphere default mode network to pallidum white-matter structural connectivity	Weighted mode	20	0.05065	0.113737	0.661117	1.05195	0.841748	1.31466
GCST90302848	Alzheimer disease	Right-hemisphere default mode network to hippocampus white-matter structural connectivity	MR Egger	23	-0.133822	0.181024	0.467937	0.874745	0.613467	1.2473
GCST90302848	Alzheimer disease	Right-hemisphere default mode network to hippocampus white-matter structural connectivity	Weighted median	23	-0.0697063	0.0714435	0.32922	0.932668	0.810799	1.07285
GCST90302689	Alzheimer disease	Left-hemisphere dorsal attention network to left-hemisphere dorsal attention network white-matter structural connectivity	Inverse variance weighted	11	0.0033406	0.0858797	0.968971	1.00335	0.847908	1.18728
GCST90302848	Alzheimer disease	Right-hemisphere default mode network to hippocampus white-matter structural connectivity	Simple mode	23	-0.0557778	0.168027	0.743064	0.945749	0.680375	1.31463
GCST90302848	Alzheimer disease	Right-hemisphere default mode network to hippocampus white-matter structural connectivity	Weighted mode	23	-0.0785175	0.169546	0.647838	0.924486	0.663101	1.2889
GCST90302849	Alzheimer disease	Right-hemisphere default mode network to amygdala white-matter structural connectivity	MR Egger	18	0.409349	0.128296	0.00568813	1.50584	1.17104	1.93636
GCST90302849	Alzheimer disease	Right-hemisphere default mode network to amygdala white-matter structural connectivity	Weighted median	18	0.14946	0.0769664	0.0521507	1.16121	0.998607	1.35028
GCST90302736	Alzheimer disease	Left-hemisphere limbic network to thalamus white-matter structural connectivity	Inverse variance weighted	14	0.0021844	0.0608091	0.971344	1.00219	0.889584	1.12904
GCST90302849	Alzheimer disease	Right-hemisphere default mode network to amygdala white-matter structural connectivity	Simple mode	18	0.213178	0.145432	0.160948	1.23761	0.930653	1.6458
GCST90302849	Alzheimer disease	Right-hemisphere default mode network to amygdala white-matter structural connectivity	Weighted mode	18	0.209859	0.138281	0.147483	1.2335	0.940663	1.61751
GCST90302850	Alzheimer disease	Right-hemisphere default mode network to accumbens white-matter structural connectivity	MR Egger	16	0.0238792	0.150419	0.876132	1.02417	0.76266	1.37534
GCST90302850	Alzheimer disease	Right-hemisphere default mode network to accumbens white-matter structural connectivity	Weighted median	16	0.0506261	0.0815342	0.534653	1.05193	0.896568	1.23421
GCST90302772	Alzheimer disease	Left-hemisphere default mode network to amygdala white-matter structural connectivity	Inverse variance weighted	13	0.00192533	0.0687468	0.977657	1.00193	0.875624	1.14645
GCST90302850	Alzheimer disease	Right-hemisphere default mode network to accumbens white-matter structural connectivity	Simple mode	16	0.109709	0.15146	0.480001	1.11595	0.829317	1.50166
GCST90302850	Alzheimer disease	Right-hemisphere default mode network to accumbens white-matter structural connectivity	Weighted mode	16	0.109709	0.136016	0.432505	1.11595	0.854805	1.45688
GCST90302851	Alzheimer disease	Left-hemisphere white-matter structural connectivity	MR Egger	20	-0.335752	0.262541	0.217191	0.7148	0.427273	1.19582
GCST90302851	Alzheimer disease	Left-hemisphere white-matter structural connectivity	Weighted median	20	-0.118056	0.0802996	0.141508	0.888646	0.759235	1.04011
GCST90302841	Alzheimer disease	Right-hemisphere control network to amygdala white-matter structural connectivity	Inverse variance weighted	24	0.00089873	0.0448627	0.984017	1.0009	0.916648	1.09289
GCST90302851	Alzheimer disease	Left-hemisphere white-matter structural connectivity	Simple mode	20	-0.172077	0.146021	0.253169	0.841914	0.632372	1.12089
GCST90302851	Alzheimer disease	Left-hemisphere white-matter structural connectivity	Weighted mode	20	-0.175529	0.142072	0.231706	0.839013	0.635089	1.10842
GCST90302852	Alzheimer disease	Cross-hemisphere white-matter structural connectivity	MR Egger	36	0.0193074	0.157831	0.903358	1.0195	0.748232	1.3891
GCST90302852	Alzheimer disease	Cross-hemisphere white-matter structural connectivity	Weighted median	36	0.0164721	0.0563702	0.770124	1.01661	0.910271	1.13537
GCST90302649	Alzheimer disease	Left-hemisphere visual network to left-hemisphere somatomotor network white-matter structural connectivity	Inverse variance weighted	15	0.00110171	0.0679619	0.987066	1.0011	0.87625	1.14374
GCST90302852	Alzheimer disease	Cross-hemisphere white-matter structural connectivity	Simple mode	36	-0.00857347	0.12292	0.944791	0.991463	0.779193	1.26156
GCST90302852	Alzheimer disease	Cross-hemisphere white-matter structural connectivity	Weighted mode	36	-0.00427179	0.121235	0.972092	0.995737	0.785141	1.26282
GCST90302853	Alzheimer disease	Right-hemisphere white-matter structural connectivity	MR Egger	21	0.0495174	0.210268	0.816343	1.05076	0.695859	1.58668
GCST90302853	Alzheimer disease	Right-hemisphere white-matter structural connectivity	Weighted median	21	-0.100774	0.0760285	0.185014	0.904137	0.778965	1.04942
GCST90302700	Alzheimer disease	Left-hemisphere dorsal attention network to right-hemisphere default mode network white-matter structural connectivity	Inverse variance weighted	36	-0.000117468	0.0407291	0.997699	0.999883	0.923166	1.08297
GCST90302853	Alzheimer disease	Right-hemisphere white-matter structural connectivity	Simple mode	21	-0.13493	0.142179	0.35394	0.873777	0.661265	1.15458
GCST90302853	Alzheimer disease	Right-hemisphere white-matter structural connectivity	Weighted mode	21	-0.114615	0.143849	0.434939	0.891709	0.67263	1.18214
