# Supplementary material for: White‐Matter Structural Connectivity and Alzheimer's Disease: A Mendelian Randomization Study
Source: Brain Behav. 2025 Feb 9;15(2):e70286. doi: 10.1002/brb3.70286 (PMC11807845; doi:10.1002/brb3.70286)
Supplement: Supplementary file 3 — Supplementary Table S3: The heterogeneity test in Cochran's Q test for IVW and MR Egger in forward MR analysis. [file BRB3-15-e70286-s006.xlsx]

## Sheet: table.heterogeneity
id.exposure	outcome	exposure	method	Q	Q_df	Q_pval
GCST90302648	Alzheimer disease	Left-hemisphere visual network to left-hemisphere visual network white-matter structural connectivity	MR Egger	19.756	13	0.101465
GCST90302648	Alzheimer disease	Left-hemisphere visual network to left-hemisphere visual network white-matter structural connectivity	Inverse variance weighted	20.2606	14	0.122136
GCST90302649	Alzheimer disease	Left-hemisphere visual network to left-hemisphere somatomotor network white-matter structural connectivity	MR Egger	17.8043	13	0.165093
GCST90302649	Alzheimer disease	Left-hemisphere visual network to left-hemisphere somatomotor network white-matter structural connectivity	Inverse variance weighted	22.3207	14	0.0722612
GCST90302650	Alzheimer disease	Left-hemisphere visual network to left-hemisphere dorsal attention network white-matter structural connectivity	MR Egger	15.0958	16	0.517632
GCST90302650	Alzheimer disease	Left-hemisphere visual network to left-hemisphere dorsal attention network white-matter structural connectivity	Inverse variance weighted	15.8216	17	0.536515
GCST90302651	Alzheimer disease	Left-hemisphere visual network to left-hemisphere salience_ventral attention network white-matter structural connectivity	MR Egger	11.5895	15	0.709797
GCST90302651	Alzheimer disease	Left-hemisphere visual network to left-hemisphere salience_ventral attention network white-matter structural connectivity	Inverse variance weighted	13.6019	16	0.628342
GCST90302652	Alzheimer disease	Left-hemisphere visual network to left-hemisphere limbic network white-matter structural connectivity	MR Egger	10.6698	9	0.299025
GCST90302652	Alzheimer disease	Left-hemisphere visual network to left-hemisphere limbic network white-matter structural connectivity	Inverse variance weighted	12.0578	10	0.28121
GCST90302653	Alzheimer disease	Left-hemisphere visual network to left-hemisphere control network white-matter structural connectivity	MR Egger	13.4605	12	0.336474
GCST90302653	Alzheimer disease	Left-hemisphere visual network to left-hemisphere control network white-matter structural connectivity	Inverse variance weighted	14.3905	13	0.346928
GCST90302654	Alzheimer disease	Left-hemisphere visual network to left-hemisphere default mode network white-matter structural connectivity	MR Egger	27.2561	19	0.098828
GCST90302654	Alzheimer disease	Left-hemisphere visual network to left-hemisphere default mode network white-matter structural connectivity	Inverse variance weighted	27.5939	20	0.119365
GCST90302655	Alzheimer disease	Left-hemisphere visual network to right-hemisphere visual network white-matter structural connectivity	MR Egger	53.1807	35	0.0251203
GCST90302655	Alzheimer disease	Left-hemisphere visual network to right-hemisphere visual network white-matter structural connectivity	Inverse variance weighted	57.0402	36	0.0142605
GCST90302656	Alzheimer disease	Left-hemisphere visual network to right-hemisphere somatomotor network white-matter structural connectivity	MR Egger	28.4074	8	0.000402666
GCST90302656	Alzheimer disease	Left-hemisphere visual network to right-hemisphere somatomotor network white-matter structural connectivity	Inverse variance weighted	28.8447	9	0.000688305
GCST90302657	Alzheimer disease	Left-hemisphere visual network to right-hemisphere dorsal attention network white-matter structural connectivity	MR Egger	29.079	20	0.0862148
GCST90302657	Alzheimer disease	Left-hemisphere visual network to right-hemisphere dorsal attention network white-matter structural connectivity	Inverse variance weighted	32.0254	21	0.058204
GCST90302658	Alzheimer disease	Left-hemisphere visual network to right-hemisphere salience_ventral attention network white-matter structural connectivity	MR Egger	5.04137	11	0.929146
GCST90302658	Alzheimer disease	Left-hemisphere visual network to right-hemisphere salience_ventral attention network white-matter structural connectivity	Inverse variance weighted	5.79759	12	0.92594
GCST90302659	Alzheimer disease	Left-hemisphere visual network to right-hemisphere limbic network white-matter structural connectivity	MR Egger	32.8706	19	0.0248791
GCST90302659	Alzheimer disease	Left-hemisphere visual network to right-hemisphere limbic network white-matter structural connectivity	Inverse variance weighted	34.3551	20	0.0238204
GCST90302660	Alzheimer disease	Left-hemisphere visual network to right-hemisphere control network white-matter structural connectivity	MR Egger	13.9982	18	0.72921
GCST90302660	Alzheimer disease	Left-hemisphere visual network to right-hemisphere control network white-matter structural connectivity	Inverse variance weighted	14.2733	19	0.767531
GCST90302661	Alzheimer disease	Left-hemisphere visual network to right-hemisphere default mode network white-matter structural connectivity	MR Egger	18.9371	12	0.0900573
GCST90302661	Alzheimer disease	Left-hemisphere visual network to right-hemisphere default mode network white-matter structural connectivity	Inverse variance weighted	19.7406	13	0.101871
GCST90302662	Alzheimer disease	Left-hemisphere visual network to thalamus white-matter structural connectivity	MR Egger	21.025	18	0.278156
GCST90302662	Alzheimer disease	Left-hemisphere visual network to thalamus white-matter structural connectivity	Inverse variance weighted	21.0388	19	0.334659
GCST90302663	Alzheimer disease	Left-hemisphere visual network to caudate white-matter structural connectivity	MR Egger	31.2715	18	0.0267729
GCST90302663	Alzheimer disease	Left-hemisphere visual network to caudate white-matter structural connectivity	Inverse variance weighted	33.4663	19	0.0212258
GCST90302664	Alzheimer disease	Left-hemisphere visual network to putamen white-matter structural connectivity	MR Egger	20.0407	13	0.0942011
GCST90302664	Alzheimer disease	Left-hemisphere visual network to putamen white-matter structural connectivity	Inverse variance weighted	20.1171	14	0.126492
GCST90302665	Alzheimer disease	Left-hemisphere visual network to pallidum white-matter structural connectivity	MR Egger	30.0792	20	0.0685809
GCST90302665	Alzheimer disease	Left-hemisphere visual network to pallidum white-matter structural connectivity	Inverse variance weighted	30.0968	21	0.0900592
GCST90302666	Alzheimer disease	Left-hemisphere visual network to hippocampus white-matter structural connectivity	MR Egger	20.9057	19	0.342036
GCST90302666	Alzheimer disease	Left-hemisphere visual network to hippocampus white-matter structural connectivity	Inverse variance weighted	20.9188	20	0.401928
GCST90302667	Alzheimer disease	Left-hemisphere visual network to amygdala white-matter structural connectivity	MR Egger	5.27439	11	0.917153
GCST90302667	Alzheimer disease	Left-hemisphere visual network to amygdala white-matter structural connectivity	Inverse variance weighted	5.49084	12	0.939548
GCST90302668	Alzheimer disease	Left-hemisphere visual network to accumbens white-matter structural connectivity	MR Egger	33.6654	19	0.0201193
GCST90302668	Alzheimer disease	Left-hemisphere visual network to accumbens white-matter structural connectivity	Inverse variance weighted	34.5607	20	0.0225727
GCST90302669	Alzheimer disease	Left-hemisphere somatomotor network to left-hemisphere somatomotor network white-matter structural connectivity	MR Egger	21.5452	22	0.487298
GCST90302669	Alzheimer disease	Left-hemisphere somatomotor network to left-hemisphere somatomotor network white-matter structural connectivity	Inverse variance weighted	21.7741	23	0.533923
GCST90302670	Alzheimer disease	Left-hemisphere somatomotor network to left-hemisphere dorsal attention network white-matter structural connectivity	MR Egger	26.8242	17	0.0606964
GCST90302670	Alzheimer disease	Left-hemisphere somatomotor network to left-hemisphere dorsal attention network white-matter structural connectivity	Inverse variance weighted	27.7951	18	0.065243
GCST90302671	Alzheimer disease	Left-hemisphere somatomotor network to left-hemisphere salience_ventral attention network white-matter structural connectivity	MR Egger	17.048	12	0.1478
GCST90302671	Alzheimer disease	Left-hemisphere somatomotor network to left-hemisphere salience_ventral attention network white-matter structural connectivity	Inverse variance weighted	17.1481	13	0.19262
GCST90302672	Alzheimer disease	Left-hemisphere somatomotor network to left-hemisphere limbic network white-matter structural connectivity	MR Egger	29.834	18	0.0390915
GCST90302672	Alzheimer disease	Left-hemisphere somatomotor network to left-hemisphere limbic network white-matter structural connectivity	Inverse variance weighted	30.3413	19	0.0476122
GCST90302673	Alzheimer disease	Left-hemisphere somatomotor network to left-hemisphere control network white-matter structural connectivity	MR Egger	37.5601	17	0.00282361
GCST90302673	Alzheimer disease	Left-hemisphere somatomotor network to left-hemisphere control network white-matter structural connectivity	Inverse variance weighted	39.6382	18	0.00233727
GCST90302674	Alzheimer disease	Left-hemisphere somatomotor network to left-hemisphere default mode network white-matter structural connectivity	MR Egger	15.6384	11	0.155094
GCST90302674	Alzheimer disease	Left-hemisphere somatomotor network to left-hemisphere default mode network white-matter structural connectivity	Inverse variance weighted	15.8945	12	0.196115
GCST90302675	Alzheimer disease	Left-hemisphere somatomotor network to right-hemisphere visual network white-matter structural connectivity	MR Egger	8.26263	13	0.826079
GCST90302675	Alzheimer disease	Left-hemisphere somatomotor network to right-hemisphere visual network white-matter structural connectivity	Inverse variance weighted	8.74955	14	0.846752
GCST90302676	Alzheimer disease	Left-hemisphere somatomotor network to right-hemisphere somatomotor network white-matter structural connectivity	MR Egger	64.2117	41	0.0117302
GCST90302676	Alzheimer disease	Left-hemisphere somatomotor network to right-hemisphere somatomotor network white-matter structural connectivity	Inverse variance weighted	64.3314	42	0.0148804
GCST90302677	Alzheimer disease	Left-hemisphere somatomotor network to right-hemisphere dorsal attention network white-matter structural connectivity	MR Egger	28.0831	29	0.513471
GCST90302677	Alzheimer disease	Left-hemisphere somatomotor network to right-hemisphere dorsal attention network white-matter structural connectivity	Inverse variance weighted	29.913	30	0.470117
GCST90302678	Alzheimer disease	Left-hemisphere somatomotor network to right-hemisphere salience_ventral attention network white-matter structural connectivity	MR Egger	50.3878	24	0.00126357
GCST90302678	Alzheimer disease	Left-hemisphere somatomotor network to right-hemisphere salience_ventral attention network white-matter structural connectivity	Inverse variance weighted	50.6391	25	0.00177618
GCST90302679	Alzheimer disease	Left-hemisphere somatomotor network to right-hemisphere limbic network white-matter structural connectivity	MR Egger	11.4776	9	0.244389
GCST90302679	Alzheimer disease	Left-hemisphere somatomotor network to right-hemisphere limbic network white-matter structural connectivity	Inverse variance weighted	11.5206	10	0.318422
GCST90302680	Alzheimer disease	Left-hemisphere somatomotor network to right-hemisphere control network white-matter structural connectivity	MR Egger	14.0567	10	0.170423
GCST90302680	Alzheimer disease	Left-hemisphere somatomotor network to right-hemisphere control network white-matter structural connectivity	Inverse variance weighted	17.7306	11	0.0880467
GCST90302681	Alzheimer disease	Left-hemisphere somatomotor network to right-hemisphere default mode network white-matter structural connectivity	MR Egger	18.6983	20	0.541507
GCST90302681	Alzheimer disease	Left-hemisphere somatomotor network to right-hemisphere default mode network white-matter structural connectivity	Inverse variance weighted	19.5832	21	0.547783
GCST90302682	Alzheimer disease	Left-hemisphere somatomotor network to thalamus white-matter structural connectivity	MR Egger	18.536	21	0.614877
GCST90302682	Alzheimer disease	Left-hemisphere somatomotor network to thalamus white-matter structural connectivity	Inverse variance weighted	18.8477	22	0.654713
GCST90302683	Alzheimer disease	Left-hemisphere somatomotor network to caudate white-matter structural connectivity	MR Egger	27.9963	22	0.175804
GCST90302683	Alzheimer disease	Left-hemisphere somatomotor network to caudate white-matter structural connectivity	Inverse variance weighted	29.9319	23	0.151367
GCST90302684	Alzheimer disease	Left-hemisphere somatomotor network to putamen white-matter structural connectivity	MR Egger	26.1849	14	0.0245202
GCST90302684	Alzheimer disease	Left-hemisphere somatomotor network to putamen white-matter structural connectivity	Inverse variance weighted	26.1865	15	0.0361076
GCST90302685	Alzheimer disease	Left-hemisphere somatomotor network to pallidum white-matter structural connectivity	MR Egger	4.43958	10	0.925346
GCST90302685	Alzheimer disease	Left-hemisphere somatomotor network to pallidum white-matter structural connectivity	Inverse variance weighted	5.97594	11	0.874965
GCST90302686	Alzheimer disease	Left-hemisphere somatomotor network to hippocampus white-matter structural connectivity	MR Egger	12.2796	17	0.782917
GCST90302686	Alzheimer disease	Left-hemisphere somatomotor network to hippocampus white-matter structural connectivity	Inverse variance weighted	12.2939	18	0.8317
GCST90302837	Alzheimer disease	Right-hemisphere control network to caudate white-matter structural connectivity	Inverse variance weighted	34.8403	17	0.00652855
GCST90302837	Alzheimer disease	Right-hemisphere control network to caudate white-matter structural connectivity	MR Egger	27.7359	16	0.0339932
GCST90302688	Alzheimer disease	Left-hemisphere somatomotor network to accumbens white-matter structural connectivity	MR Egger	3.4708	7	0.838309
GCST90302688	Alzheimer disease	Left-hemisphere somatomotor network to accumbens white-matter structural connectivity	Inverse variance weighted	3.8793	8	0.867846
GCST90302689	Alzheimer disease	Left-hemisphere dorsal attention network to left-hemisphere dorsal attention network white-matter structural connectivity	MR Egger	16.2511	9	0.0618194
GCST90302689	Alzheimer disease	Left-hemisphere dorsal attention network to left-hemisphere dorsal attention network white-matter structural connectivity	Inverse variance weighted	16.5103	10	0.0859261
GCST90302690	Alzheimer disease	Left-hemisphere dorsal attention network to left-hemisphere salience_ventral attention network white-matter structural connectivity	MR Egger	8.27388	14	0.874575
GCST90302690	Alzheimer disease	Left-hemisphere dorsal attention network to left-hemisphere salience_ventral attention network white-matter structural connectivity	Inverse variance weighted	8.58503	15	0.898197
GCST90302691	Alzheimer disease	Left-hemisphere dorsal attention network to left-hemisphere limbic network white-matter structural connectivity	MR Egger	11.0082	14	0.68539
GCST90302691	Alzheimer disease	Left-hemisphere dorsal attention network to left-hemisphere limbic network white-matter structural connectivity	Inverse variance weighted	13.4038	15	0.57114
GCST90302692	Alzheimer disease	Left-hemisphere dorsal attention network to left-hemisphere control network white-matter structural connectivity	MR Egger	29.5901	17	0.029457
GCST90302692	Alzheimer disease	Left-hemisphere dorsal attention network to left-hemisphere control network white-matter structural connectivity	Inverse variance weighted	29.66	18	0.0408863
GCST90302693	Alzheimer disease	Left-hemisphere dorsal attention network to left-hemisphere default mode network white-matter structural connectivity	MR Egger	28.9812	12	0.0039654
GCST90302693	Alzheimer disease	Left-hemisphere dorsal attention network to left-hemisphere default mode network white-matter structural connectivity	Inverse variance weighted	29.0696	13	0.00639862
GCST90302694	Alzheimer disease	Left-hemisphere dorsal attention network to right-hemisphere visual network white-matter structural connectivity	MR Egger	15.7728	17	0.539993
GCST90302694	Alzheimer disease	Left-hemisphere dorsal attention network to right-hemisphere visual network white-matter structural connectivity	Inverse variance weighted	16.7718	18	0.53884
GCST90302695	Alzheimer disease	Left-hemisphere dorsal attention network to right-hemisphere somatomotor network white-matter structural connectivity	MR Egger	26.6653	25	0.372808
GCST90302695	Alzheimer disease	Left-hemisphere dorsal attention network to right-hemisphere somatomotor network white-matter structural connectivity	Inverse variance weighted	26.9018	26	0.414495
GCST90302696	Alzheimer disease	Left-hemisphere dorsal attention network to right-hemisphere dorsal attention network white-matter structural connectivity	MR Egger	62.5741	30	0.000444293
GCST90302696	Alzheimer disease	Left-hemisphere dorsal attention network to right-hemisphere dorsal attention network white-matter structural connectivity	Inverse variance weighted	63.5653	31	0.000502369
GCST90302697	Alzheimer disease	Left-hemisphere dorsal attention network to right-hemisphere salience_ventral attention network white-matter structural connectivity	MR Egger	37.2555	25	0.0545913
GCST90302697	Alzheimer disease	Left-hemisphere dorsal attention network to right-hemisphere salience_ventral attention network white-matter structural connectivity	Inverse variance weighted	39.4998	26	0.0436464
GCST90302698	Alzheimer disease	Left-hemisphere dorsal attention network to right-hemisphere limbic network white-matter structural connectivity	MR Egger	39.2648	20	0.00617961
GCST90302698	Alzheimer disease	Left-hemisphere dorsal attention network to right-hemisphere limbic network white-matter structural connectivity	Inverse variance weighted	39.2667	21	0.00911964
GCST90302699	Alzheimer disease	Left-hemisphere dorsal attention network to right-hemisphere control network white-matter structural connectivity	MR Egger	37.3192	15	0.00113647
GCST90302699	Alzheimer disease	Left-hemisphere dorsal attention network to right-hemisphere control network white-matter structural connectivity	Inverse variance weighted	43.2421	16	0.000256921
GCST90302700	Alzheimer disease	Left-hemisphere dorsal attention network to right-hemisphere default mode network white-matter structural connectivity	MR Egger	37.5573	34	0.309426
GCST90302700	Alzheimer disease	Left-hemisphere dorsal attention network to right-hemisphere default mode network white-matter structural connectivity	Inverse variance weighted	38.5739	35	0.311161
GCST90302701	Alzheimer disease	Left-hemisphere dorsal attention network to thalamus white-matter structural connectivity	MR Egger	15.5591	18	0.623289
GCST90302701	Alzheimer disease	Left-hemisphere dorsal attention network to thalamus white-matter structural connectivity	Inverse variance weighted	16.5477	19	0.62048
GCST90302702	Alzheimer disease	Left-hemisphere dorsal attention network to caudate white-matter structural connectivity	MR Egger	26.1835	14	0.0245308
GCST90302702	Alzheimer disease	Left-hemisphere dorsal attention network to caudate white-matter structural connectivity	Inverse variance weighted	30.0382	15	0.0117844
GCST90302703	Alzheimer disease	Left-hemisphere dorsal attention network to putamen white-matter structural connectivity	MR Egger	13.4825	11	0.26296
GCST90302703	Alzheimer disease	Left-hemisphere dorsal attention network to putamen white-matter structural connectivity	Inverse variance weighted	14.4464	12	0.273116
GCST90302704	Alzheimer disease	Left-hemisphere dorsal attention network to pallidum white-matter structural connectivity	MR Egger	13.8297	13	0.385945
GCST90302704	Alzheimer disease	Left-hemisphere dorsal attention network to pallidum white-matter structural connectivity	Inverse variance weighted	16.504	14	0.283572
GCST90302705	Alzheimer disease	Left-hemisphere dorsal attention network to hippocampus white-matter structural connectivity	MR Egger	18.9681	15	0.215181
GCST90302705	Alzheimer disease	Left-hemisphere dorsal attention network to hippocampus white-matter structural connectivity	Inverse variance weighted	20.8282	16	0.185209
GCST90302706	Alzheimer disease	Left-hemisphere dorsal attention network to amygdala white-matter structural connectivity	MR Egger	20.2344	22	0.568383
GCST90302706	Alzheimer disease	Left-hemisphere dorsal attention network to amygdala white-matter structural connectivity	Inverse variance weighted	20.5613	23	0.607857
GCST90302707	Alzheimer disease	Left-hemisphere dorsal attention network to accumbens white-matter structural connectivity	MR Egger	23.1216	13	0.0402401
GCST90302707	Alzheimer disease	Left-hemisphere dorsal attention network to accumbens white-matter structural connectivity	Inverse variance weighted	23.1349	14	0.0581102
GCST90302708	Alzheimer disease	Left-hemisphere salience_ventral attention network to left-hemisphere salience_ventral attention network white-matter structural connectivity	MR Egger	15.7624	13	0.262201
GCST90302708	Alzheimer disease	Left-hemisphere salience_ventral attention network to left-hemisphere salience_ventral attention network white-matter structural connectivity	Inverse variance weighted	18.6242	14	0.179813
GCST90302709	Alzheimer disease	Left-hemisphere salience_ventral attention network to left-hemisphere limbic network white-matter structural connectivity	MR Egger	2.42178	5	0.788226
GCST90302709	Alzheimer disease	Left-hemisphere salience_ventral attention network to left-hemisphere limbic network white-matter structural connectivity	Inverse variance weighted	3.14768	6	0.790097
GCST90302710	Alzheimer disease	Left-hemisphere salience_ventral attention network to left-hemisphere control network white-matter structural connectivity	MR Egger	13.8721	8	0.0851611
GCST90302710	Alzheimer disease	Left-hemisphere salience_ventral attention network to left-hemisphere control network white-matter structural connectivity	Inverse variance weighted	15.5584	9	0.0766949
GCST90302711	Alzheimer disease	Left-hemisphere salience_ventral attention network to left-hemisphere default mode network white-matter structural connectivity	MR Egger	13.7218	13	0.393724
GCST90302711	Alzheimer disease	Left-hemisphere salience_ventral attention network to left-hemisphere default mode network white-matter structural connectivity	Inverse variance weighted	13.7833	14	0.465977
GCST90302712	Alzheimer disease	Left-hemisphere salience_ventral attention network to right-hemisphere visual network white-matter structural connectivity	MR Egger	8.07983	14	0.885126
GCST90302712	Alzheimer disease	Left-hemisphere salience_ventral attention network to right-hemisphere visual network white-matter structural connectivity	Inverse variance weighted	8.41786	15	0.90594
GCST90302713	Alzheimer disease	Left-hemisphere salience_ventral attention network to right-hemisphere somatomotor network white-matter structural connectivity	MR Egger	25.9916	17	0.0746143
GCST90302713	Alzheimer disease	Left-hemisphere salience_ventral attention network to right-hemisphere somatomotor network white-matter structural connectivity	Inverse variance weighted	27.5926	18	0.0685309
GCST90302714	Alzheimer disease	Left-hemisphere salience_ventral attention network to right-hemisphere dorsal attention network white-matter structural connectivity	MR Egger	49.7701	21	0.000392643
GCST90302714	Alzheimer disease	Left-hemisphere salience_ventral attention network to right-hemisphere dorsal attention network white-matter structural connectivity	Inverse variance weighted	51.5522	22	0.00036032
GCST90302715	Alzheimer disease	Left-hemisphere salience_ventral attention network to right-hemisphere salience_ventral attention network white-matter structural connectivity	MR Egger	37.6636	21	0.0141088
GCST90302715	Alzheimer disease	Left-hemisphere salience_ventral attention network to right-hemisphere salience_ventral attention network white-matter structural connectivity	Inverse variance weighted	37.6779	22	0.0199057
GCST90302716	Alzheimer disease	Left-hemisphere salience_ventral attention network to right-hemisphere limbic network white-matter structural connectivity	MR Egger	6.95099	9	0.642222
GCST90302716	Alzheimer disease	Left-hemisphere salience_ventral attention network to right-hemisphere limbic network white-matter structural connectivity	Inverse variance weighted	8.1387	10	0.615291
GCST90302717	Alzheimer disease	Left-hemisphere salience_ventral attention network to right-hemisphere control network white-matter structural connectivity	MR Egger	18.7879	14	0.173213
GCST90302717	Alzheimer disease	Left-hemisphere salience_ventral attention network to right-hemisphere control network white-matter structural connectivity	Inverse variance weighted	19.0853	15	0.209896
GCST90302718	Alzheimer disease	Left-hemisphere salience_ventral attention network to right-hemisphere default mode network white-matter structural connectivity	MR Egger	17.616	19	0.548208
GCST90302718	Alzheimer disease	Left-hemisphere salience_ventral attention network to right-hemisphere default mode network white-matter structural connectivity	Inverse variance weighted	19.5897	20	0.483845
GCST90302719	Alzheimer disease	Left-hemisphere salience_ventral attention network to thalamus white-matter structural connectivity	MR Egger	16.3957	17	0.495979
GCST90302719	Alzheimer disease	Left-hemisphere salience_ventral attention network to thalamus white-matter structural connectivity	Inverse variance weighted	18.7645	18	0.406461
GCST90302720	Alzheimer disease	Left-hemisphere salience_ventral attention network to caudate white-matter structural connectivity	MR Egger	14.6878	15	0.474128
GCST90302720	Alzheimer disease	Left-hemisphere salience_ventral attention network to caudate white-matter structural connectivity	Inverse variance weighted	17.1421	16	0.376458
GCST90302721	Alzheimer disease	Left-hemisphere salience_ventral attention network to putamen white-matter structural connectivity	MR Egger	24.044	15	0.0643499
GCST90302721	Alzheimer disease	Left-hemisphere salience_ventral attention network to putamen white-matter structural connectivity	Inverse variance weighted	24.051	16	0.088396
GCST90302722	Alzheimer disease	Left-hemisphere salience_ventral attention network to pallidum white-matter structural connectivity	MR Egger	27.7005	15	0.0235205
GCST90302722	Alzheimer disease	Left-hemisphere salience_ventral attention network to pallidum white-matter structural connectivity	Inverse variance weighted	29.3581	16	0.0216304
GCST90302723	Alzheimer disease	Left-hemisphere salience_ventral attention network to hippocampus white-matter structural connectivity	MR Egger	22.0188	14	0.0782284
GCST90302723	Alzheimer disease	Left-hemisphere salience_ventral attention network to hippocampus white-matter structural connectivity	Inverse variance weighted	23.344	15	0.0771037
GCST90302724	Alzheimer disease	Left-hemisphere salience_ventral attention network to amygdala white-matter structural connectivity	MR Egger	21.4625	16	0.16141
GCST90302724	Alzheimer disease	Left-hemisphere salience_ventral attention network to amygdala white-matter structural connectivity	Inverse variance weighted	22.1326	17	0.179673
GCST90302725	Alzheimer disease	Left-hemisphere salience_ventral attention network to accumbens white-matter structural connectivity	MR Egger	15.4142	8	0.0515745
GCST90302725	Alzheimer disease	Left-hemisphere salience_ventral attention network to accumbens white-matter structural connectivity	Inverse variance weighted	15.4611	9	0.079024
GCST90302726	Alzheimer disease	Left-hemisphere limbic network to left-hemisphere limbic network white-matter structural connectivity	MR Egger	9.17544	11	0.605702
GCST90302726	Alzheimer disease	Left-hemisphere limbic network to left-hemisphere limbic network white-matter structural connectivity	Inverse variance weighted	10.1387	12	0.603795
GCST90302727	Alzheimer disease	Left-hemisphere limbic network to left-hemisphere control network white-matter structural connectivity	MR Egger	7.10878	11	0.790207
GCST90302727	Alzheimer disease	Left-hemisphere limbic network to left-hemisphere control network white-matter structural connectivity	Inverse variance weighted	7.74911	12	0.804416
GCST90302728	Alzheimer disease	Left-hemisphere limbic network to left-hemisphere default mode network white-matter structural connectivity	MR Egger	17.4422	16	0.357554
GCST90302728	Alzheimer disease	Left-hemisphere limbic network to left-hemisphere default mode network white-matter structural connectivity	Inverse variance weighted	17.5255	17	0.419348
GCST90302827	Alzheimer disease	Right-hemisphere limbic network to thalamus white-matter structural connectivity	Inverse variance weighted	40.8687	28	0.0552122
GCST90302831	Alzheimer disease	Right-hemisphere limbic network to hippocampus white-matter structural connectivity	MR Egger	21.4382	13	0.0647009
GCST90302730	Alzheimer disease	Left-hemisphere limbic network to right-hemisphere somatomotor network white-matter structural connectivity	MR Egger	8.2032	8	0.413877
GCST90302730	Alzheimer disease	Left-hemisphere limbic network to right-hemisphere somatomotor network white-matter structural connectivity	Inverse variance weighted	8.23529	9	0.51062
GCST90302731	Alzheimer disease	Left-hemisphere limbic network to right-hemisphere dorsal attention network white-matter structural connectivity	MR Egger	27.0808	24	0.3007
GCST90302731	Alzheimer disease	Left-hemisphere limbic network to right-hemisphere dorsal attention network white-matter structural connectivity	Inverse variance weighted	27.0895	25	0.351428
GCST90302732	Alzheimer disease	Left-hemisphere limbic network to right-hemisphere salience_ventral attention network white-matter structural connectivity	MR Egger	11.9434	13	0.53229
GCST90302732	Alzheimer disease	Left-hemisphere limbic network to right-hemisphere salience_ventral attention network white-matter structural connectivity	Inverse variance weighted	12.614	14	0.557118
GCST90302733	Alzheimer disease	Left-hemisphere limbic network to right-hemisphere limbic network white-matter structural connectivity	MR Egger	30.5408	23	0.1345
GCST90302733	Alzheimer disease	Left-hemisphere limbic network to right-hemisphere limbic network white-matter structural connectivity	Inverse variance weighted	31.0293	24	0.152939
GCST90302734	Alzheimer disease	Left-hemisphere limbic network to right-hemisphere control network white-matter structural connectivity	MR Egger	29.0495	15	0.01585
GCST90302734	Alzheimer disease	Left-hemisphere limbic network to right-hemisphere control network white-matter structural connectivity	Inverse variance weighted	29.1927	16	0.022669
GCST90302735	Alzheimer disease	Left-hemisphere limbic network to right-hemisphere default mode network white-matter structural connectivity	MR Egger	17.5513	15	0.286988
GCST90302735	Alzheimer disease	Left-hemisphere limbic network to right-hemisphere default mode network white-matter structural connectivity	Inverse variance weighted	22.0441	16	0.141775
GCST90302736	Alzheimer disease	Left-hemisphere limbic network to thalamus white-matter structural connectivity	MR Egger	15.8674	12	0.197386
GCST90302736	Alzheimer disease	Left-hemisphere limbic network to thalamus white-matter structural connectivity	Inverse variance weighted	16.6895	13	0.213888
GCST90302737	Alzheimer disease	Left-hemisphere limbic network to caudate white-matter structural connectivity	MR Egger	28.8364	18	0.0504157
GCST90302737	Alzheimer disease	Left-hemisphere limbic network to caudate white-matter structural connectivity	Inverse variance weighted	28.8781	19	0.0679267
GCST90302791	Alzheimer disease	Right-hemisphere somatomotor network to right-hemisphere limbic network white-matter structural connectivity	MR Egger	14.5386	8	0.0687624
GCST90302831	Alzheimer disease	Right-hemisphere limbic network to hippocampus white-matter structural connectivity	Inverse variance weighted	21.979	14	0.0790472
GCST90302739	Alzheimer disease	Left-hemisphere limbic network to pallidum white-matter structural connectivity	MR Egger	24.4768	15	0.057427
GCST90302739	Alzheimer disease	Left-hemisphere limbic network to pallidum white-matter structural connectivity	Inverse variance weighted	24.7246	16	0.07483
GCST90302740	Alzheimer disease	Left-hemisphere limbic network to hippocampus white-matter structural connectivity	MR Egger	15.2638	12	0.227326
GCST90302740	Alzheimer disease	Left-hemisphere limbic network to hippocampus white-matter structural connectivity	Inverse variance weighted	15.4279	13	0.281404
GCST90302741	Alzheimer disease	Left-hemisphere limbic network to amygdala white-matter structural connectivity	MR Egger	36.2847	13	0.000535858
GCST90302741	Alzheimer disease	Left-hemisphere limbic network to amygdala white-matter structural connectivity	Inverse variance weighted	36.4673	14	0.000887816
GCST90302742	Alzheimer disease	Left-hemisphere limbic network to accumbens white-matter structural connectivity	MR Egger	12.1074	11	0.355628
GCST90302742	Alzheimer disease	Left-hemisphere limbic network to accumbens white-matter structural connectivity	Inverse variance weighted	12.1679	12	0.432291
GCST90302743	Alzheimer disease	Left-hemisphere control network to left-hemisphere control network white-matter structural connectivity	MR Egger	8.85895	11	0.63491
GCST90302743	Alzheimer disease	Left-hemisphere control network to left-hemisphere control network white-matter structural connectivity	Inverse variance weighted	12.4272	12	0.412006
GCST90302744	Alzheimer disease	Left-hemisphere control network to left-hemisphere default mode network white-matter structural connectivity	MR Egger	33.3057	19	0.022159
GCST90302744	Alzheimer disease	Left-hemisphere control network to left-hemisphere default mode network white-matter structural connectivity	Inverse variance weighted	40.0717	20	0.00489217
GCST90302745	Alzheimer disease	Left-hemisphere control network to right-hemisphere visual network white-matter structural connectivity	MR Egger	22.6671	16	0.122929
GCST90302745	Alzheimer disease	Left-hemisphere control network to right-hemisphere visual network white-matter structural connectivity	Inverse variance weighted	24.4606	17	0.107451
GCST90302746	Alzheimer disease	Left-hemisphere control network to right-hemisphere somatomotor network white-matter structural connectivity	MR Egger	9.8194	7	0.199041
GCST90302746	Alzheimer disease	Left-hemisphere control network to right-hemisphere somatomotor network white-matter structural connectivity	Inverse variance weighted	11.3178	8	0.184335
GCST90302747	Alzheimer disease	Left-hemisphere control network to right-hemisphere dorsal attention network white-matter structural connectivity	MR Egger	15.3041	13	0.288757
GCST90302747	Alzheimer disease	Left-hemisphere control network to right-hemisphere dorsal attention network white-matter structural connectivity	Inverse variance weighted	21.5876	14	0.0874952
GCST90302748	Alzheimer disease	Left-hemisphere control network to right-hemisphere salience_ventral attention network white-matter structural connectivity	MR Egger	23.1663	19	0.230097
GCST90302748	Alzheimer disease	Left-hemisphere control network to right-hemisphere salience_ventral attention network white-matter structural connectivity	Inverse variance weighted	26.3307	20	0.155166
GCST90302749	Alzheimer disease	Left-hemisphere control network to right-hemisphere limbic network white-matter structural connectivity	MR Egger	22.3057	20	0.324158
GCST90302749	Alzheimer disease	Left-hemisphere control network to right-hemisphere limbic network white-matter structural connectivity	Inverse variance weighted	22.4279	21	0.37522
GCST90302750	Alzheimer disease	Left-hemisphere control network to right-hemisphere control network white-matter structural connectivity	MR Egger	34.7002	21	0.0304484
GCST90302750	Alzheimer disease	Left-hemisphere control network to right-hemisphere control network white-matter structural connectivity	Inverse variance weighted	35.2273	22	0.0366773
GCST90302751	Alzheimer disease	Left-hemisphere control network to right-hemisphere default mode network white-matter structural connectivity	MR Egger	38.0435	21	0.0127383
GCST90302751	Alzheimer disease	Left-hemisphere control network to right-hemisphere default mode network white-matter structural connectivity	Inverse variance weighted	38.198	22	0.0174064
GCST90302752	Alzheimer disease	Left-hemisphere control network to thalamus white-matter structural connectivity	MR Egger	37.0089	29	0.145997
GCST90302752	Alzheimer disease	Left-hemisphere control network to thalamus white-matter structural connectivity	Inverse variance weighted	45.5422	30	0.034341
GCST90302753	Alzheimer disease	Left-hemisphere control network to caudate white-matter structural connectivity	MR Egger	32.6138	17	0.0126109
GCST90302753	Alzheimer disease	Left-hemisphere control network to caudate white-matter structural connectivity	Inverse variance weighted	32.6139	18	0.0185778
GCST90302754	Alzheimer disease	Left-hemisphere control network to putamen white-matter structural connectivity	MR Egger	46.6684	16	7.66949e-05
GCST90302754	Alzheimer disease	Left-hemisphere control network to putamen white-matter structural connectivity	Inverse variance weighted	46.8857	17	0.000126872
GCST90302755	Alzheimer disease	Left-hemisphere control network to pallidum white-matter structural connectivity	MR Egger	14.3647	9	0.109931
GCST90302755	Alzheimer disease	Left-hemisphere control network to pallidum white-matter structural connectivity	Inverse variance weighted	15.9255	10	0.101784
GCST90302756	Alzheimer disease	Left-hemisphere control network to hippocampus white-matter structural connectivity	MR Egger	44.6896	28	0.023713
GCST90302756	Alzheimer disease	Left-hemisphere control network to hippocampus white-matter structural connectivity	Inverse variance weighted	48.9329	29	0.0117384
GCST90302757	Alzheimer disease	Left-hemisphere control network to amygdala white-matter structural connectivity	MR Egger	25.3713	13	0.0206215
GCST90302757	Alzheimer disease	Left-hemisphere control network to amygdala white-matter structural connectivity	Inverse variance weighted	25.5561	14	0.0294586
GCST90302758	Alzheimer disease	Left-hemisphere control network to accumbens white-matter structural connectivity	MR Egger	19.9478	10	0.0297505
GCST90302758	Alzheimer disease	Left-hemisphere control network to accumbens white-matter structural connectivity	Inverse variance weighted	20.1541	11	0.0432722
GCST90302759	Alzheimer disease	Left-hemisphere default mode network to left-hemisphere default mode network white-matter structural connectivity	MR Egger	24.6399	17	0.103065
GCST90302759	Alzheimer disease	Left-hemisphere default mode network to left-hemisphere default mode network white-matter structural connectivity	Inverse variance weighted	30.979	18	0.0289485
GCST90302760	Alzheimer disease	Left-hemisphere default mode network to right-hemisphere visual network white-matter structural connectivity	MR Egger	11.3716	11	0.412679
GCST90302760	Alzheimer disease	Left-hemisphere default mode network to right-hemisphere visual network white-matter structural connectivity	Inverse variance weighted	13.6116	12	0.326196
GCST90302761	Alzheimer disease	Left-hemisphere default mode network to right-hemisphere somatomotor network white-matter structural connectivity	MR Egger	20.9234	14	0.103612
GCST90302761	Alzheimer disease	Left-hemisphere default mode network to right-hemisphere somatomotor network white-matter structural connectivity	Inverse variance weighted	20.9892	15	0.137174
GCST90302762	Alzheimer disease	Left-hemisphere default mode network to right-hemisphere dorsal attention network white-matter structural connectivity	MR Egger	33.6902	26	0.143003
GCST90302762	Alzheimer disease	Left-hemisphere default mode network to right-hemisphere dorsal attention network white-matter structural connectivity	Inverse variance weighted	34.1074	27	0.162947
GCST90302763	Alzheimer disease	Left-hemisphere default mode network to right-hemisphere salience_ventral attention network white-matter structural connectivity	MR Egger	21.1549	18	0.271669
GCST90302763	Alzheimer disease	Left-hemisphere default mode network to right-hemisphere salience_ventral attention network white-matter structural connectivity	Inverse variance weighted	22.4198	19	0.263867
GCST90302827	Alzheimer disease	Right-hemisphere limbic network to thalamus white-matter structural connectivity	MR Egger	37.4054	27	0.0877457
GCST90302791	Alzheimer disease	Right-hemisphere somatomotor network to right-hemisphere limbic network white-matter structural connectivity	Inverse variance weighted	14.9001	9	0.0937174
GCST90302765	Alzheimer disease	Left-hemisphere default mode network to right-hemisphere control network white-matter structural connectivity	MR Egger	25.8293	24	0.361882
GCST90302765	Alzheimer disease	Left-hemisphere default mode network to right-hemisphere control network white-matter structural connectivity	Inverse variance weighted	29.718	25	0.235023
GCST90302766	Alzheimer disease	Left-hemisphere default mode network to right-hemisphere default mode network white-matter structural connectivity	MR Egger	37.996	34	0.292188
GCST90302766	Alzheimer disease	Left-hemisphere default mode network to right-hemisphere default mode network white-matter structural connectivity	Inverse variance weighted	46.7591	35	0.0883568
GCST90302767	Alzheimer disease	Left-hemisphere default mode network to thalamus white-matter structural connectivity	MR Egger	64.4842	35	0.00174592
GCST90302767	Alzheimer disease	Left-hemisphere default mode network to thalamus white-matter structural connectivity	Inverse variance weighted	68.6968	36	0.000829102
GCST90302768	Alzheimer disease	Left-hemisphere default mode network to caudate white-matter structural connectivity	MR Egger	20.8492	15	0.141716
GCST90302768	Alzheimer disease	Left-hemisphere default mode network to caudate white-matter structural connectivity	Inverse variance weighted	21.4141	16	0.163138
GCST90302769	Alzheimer disease	Left-hemisphere default mode network to putamen white-matter structural connectivity	MR Egger	19.0763	14	0.162053
GCST90302769	Alzheimer disease	Left-hemisphere default mode network to putamen white-matter structural connectivity	Inverse variance weighted	23.2014	15	0.0799573
GCST90302770	Alzheimer disease	Left-hemisphere default mode network to pallidum white-matter structural connectivity	MR Egger	20.0867	16	0.21634
GCST90302770	Alzheimer disease	Left-hemisphere default mode network to pallidum white-matter structural connectivity	Inverse variance weighted	20.1206	17	0.268105
GCST90302771	Alzheimer disease	Left-hemisphere default mode network to hippocampus white-matter structural connectivity	MR Egger	32.5107	19	0.0273559
GCST90302771	Alzheimer disease	Left-hemisphere default mode network to hippocampus white-matter structural connectivity	Inverse variance weighted	35.043	20	0.0198766
GCST90302772	Alzheimer disease	Left-hemisphere default mode network to amygdala white-matter structural connectivity	MR Egger	11.346	11	0.414745
GCST90302772	Alzheimer disease	Left-hemisphere default mode network to amygdala white-matter structural connectivity	Inverse variance weighted	11.7544	12	0.465604
GCST90302773	Alzheimer disease	Left-hemisphere default mode network to accumbens white-matter structural connectivity	MR Egger	8.41179	13	0.815777
GCST90302773	Alzheimer disease	Left-hemisphere default mode network to accumbens white-matter structural connectivity	Inverse variance weighted	8.96749	14	0.833128
GCST90302774	Alzheimer disease	Right-hemisphere visual network to right-hemisphere visual network white-matter structural connectivity	MR Egger	31.4809	13	0.00286616
GCST90302774	Alzheimer disease	Right-hemisphere visual network to right-hemisphere visual network white-matter structural connectivity	Inverse variance weighted	32.9199	14	0.00295865
GCST90302775	Alzheimer disease	Right-hemisphere visual network to right-hemisphere somatomotor network white-matter structural connectivity	MR Egger	36.5953	21	0.0187262
GCST90302775	Alzheimer disease	Right-hemisphere visual network to right-hemisphere somatomotor network white-matter structural connectivity	Inverse variance weighted	37.9589	22	0.0185173
GCST90302776	Alzheimer disease	Right-hemisphere visual network to right-hemisphere dorsal attention network white-matter structural connectivity	MR Egger	9.97153	8	0.26703
GCST90302776	Alzheimer disease	Right-hemisphere visual network to right-hemisphere dorsal attention network white-matter structural connectivity	Inverse variance weighted	9.97719	9	0.352335
GCST90302777	Alzheimer disease	Right-hemisphere visual network to right-hemisphere salience_ventral attention network white-matter structural connectivity	MR Egger	50.2444	22	0.000543458
GCST90302777	Alzheimer disease	Right-hemisphere visual network to right-hemisphere salience_ventral attention network white-matter structural connectivity	Inverse variance weighted	51.2895	23	0.00062227
GCST90302778	Alzheimer disease	Right-hemisphere visual network to right-hemisphere limbic network white-matter structural connectivity	MR Egger	26.8173	15	0.0302606
GCST90302778	Alzheimer disease	Right-hemisphere visual network to right-hemisphere limbic network white-matter structural connectivity	Inverse variance weighted	26.8432	16	0.0432597
GCST90302779	Alzheimer disease	Right-hemisphere visual network to right-hemisphere control network white-matter structural connectivity	MR Egger	23.4152	14	0.0538407
GCST90302779	Alzheimer disease	Right-hemisphere visual network to right-hemisphere control network white-matter structural connectivity	Inverse variance weighted	25.3059	15	0.0459824
GCST90302780	Alzheimer disease	Right-hemisphere visual network to right-hemisphere default mode network white-matter structural connectivity	MR Egger	28.6766	21	0.121984
GCST90302780	Alzheimer disease	Right-hemisphere visual network to right-hemisphere default mode network white-matter structural connectivity	Inverse variance weighted	31.9903	22	0.0775621
GCST90302781	Alzheimer disease	Right-hemisphere visual network to thalamus white-matter structural connectivity	MR Egger	10.8013	11	0.460058
GCST90302781	Alzheimer disease	Right-hemisphere visual network to thalamus white-matter structural connectivity	Inverse variance weighted	11.2106	12	0.510965
GCST90302782	Alzheimer disease	Right-hemisphere visual network to caudate white-matter structural connectivity	MR Egger	55.802	16	2.62381e-06
GCST90302782	Alzheimer disease	Right-hemisphere visual network to caudate white-matter structural connectivity	Inverse variance weighted	55.8036	17	5.08743e-06
GCST90302783	Alzheimer disease	Right-hemisphere visual network to putamen white-matter structural connectivity	MR Egger	22.266	11	0.0223919
GCST90302783	Alzheimer disease	Right-hemisphere visual network to putamen white-matter structural connectivity	Inverse variance weighted	22.27	12	0.0346026
GCST90302784	Alzheimer disease	Right-hemisphere visual network to pallidum white-matter structural connectivity	MR Egger	22.2981	13	0.0509109
GCST90302784	Alzheimer disease	Right-hemisphere visual network to pallidum white-matter structural connectivity	Inverse variance weighted	24.1232	14	0.0442762
GCST90302785	Alzheimer disease	Right-hemisphere visual network to hippocampus white-matter structural connectivity	MR Egger	33.0584	15	0.00460741
GCST90302785	Alzheimer disease	Right-hemisphere visual network to hippocampus white-matter structural connectivity	Inverse variance weighted	33.1756	16	0.00700413
GCST90302786	Alzheimer disease	Right-hemisphere visual network to amygdala white-matter structural connectivity	MR Egger	21.3403	14	0.0932252
GCST90302786	Alzheimer disease	Right-hemisphere visual network to amygdala white-matter structural connectivity	Inverse variance weighted	23.1634	15	0.0807325
GCST90302787	Alzheimer disease	Right-hemisphere visual network to accumbens white-matter structural connectivity	MR Egger	11.1192	15	0.744097
GCST90302787	Alzheimer disease	Right-hemisphere visual network to accumbens white-matter structural connectivity	Inverse variance weighted	11.1194	16	0.802053
GCST90302788	Alzheimer disease	Right-hemisphere somatomotor network to right-hemisphere somatomotor network white-matter structural connectivity	MR Egger	17.8125	13	0.16477
GCST90302788	Alzheimer disease	Right-hemisphere somatomotor network to right-hemisphere somatomotor network white-matter structural connectivity	Inverse variance weighted	17.9447	14	0.20931
GCST90302789	Alzheimer disease	Right-hemisphere somatomotor network to right-hemisphere dorsal attention network white-matter structural connectivity	MR Egger	45.5623	21	0.00146043
GCST90302789	Alzheimer disease	Right-hemisphere somatomotor network to right-hemisphere dorsal attention network white-matter structural connectivity	Inverse variance weighted	47.419	22	0.00129377
GCST90302790	Alzheimer disease	Right-hemisphere somatomotor network to right-hemisphere salience_ventral attention network white-matter structural connectivity	MR Egger	21.9269	17	0.187548
GCST90302790	Alzheimer disease	Right-hemisphere somatomotor network to right-hemisphere salience_ventral attention network white-matter structural connectivity	Inverse variance weighted	21.9994	18	0.23201
GCST90302729	Alzheimer disease	Left-hemisphere limbic network to right-hemisphere visual network white-matter structural connectivity	MR Egger	17.4022	11	0.0965295
GCST90302687	Alzheimer disease	Left-hemisphere somatomotor network to amygdala white-matter structural connectivity	MR Egger	21.6915	15	0.116153
GCST90302792	Alzheimer disease	Right-hemisphere somatomotor network to right-hemisphere control network white-matter structural connectivity	MR Egger	9.91758	8	0.270858
GCST90302792	Alzheimer disease	Right-hemisphere somatomotor network to right-hemisphere control network white-matter structural connectivity	Inverse variance weighted	11.3415	9	0.253027
GCST90302793	Alzheimer disease	Right-hemisphere somatomotor network to right-hemisphere default mode network white-matter structural connectivity	MR Egger	37.6626	18	0.00429147
GCST90302793	Alzheimer disease	Right-hemisphere somatomotor network to right-hemisphere default mode network white-matter structural connectivity	Inverse variance weighted	38.2085	19	0.00558246
GCST90302794	Alzheimer disease	Right-hemisphere somatomotor network to thalamus white-matter structural connectivity	MR Egger	18.0268	13	0.156505
GCST90302794	Alzheimer disease	Right-hemisphere somatomotor network to thalamus white-matter structural connectivity	Inverse variance weighted	18.1816	14	0.198636
GCST90302795	Alzheimer disease	Right-hemisphere somatomotor network to caudate white-matter structural connectivity	MR Egger	35.0134	17	0.00619605
GCST90302795	Alzheimer disease	Right-hemisphere somatomotor network to caudate white-matter structural connectivity	Inverse variance weighted	36.2988	18	0.00645922
GCST90302796	Alzheimer disease	Right-hemisphere somatomotor network to putamen white-matter structural connectivity	MR Egger	21.8471	19	0.291933
GCST90302796	Alzheimer disease	Right-hemisphere somatomotor network to putamen white-matter structural connectivity	Inverse variance weighted	24.101	20	0.23801
GCST90302797	Alzheimer disease	Right-hemisphere somatomotor network to pallidum white-matter structural connectivity	MR Egger	12.4418	11	0.331365
GCST90302797	Alzheimer disease	Right-hemisphere somatomotor network to pallidum white-matter structural connectivity	Inverse variance weighted	13.8011	12	0.313593
GCST90302798	Alzheimer disease	Right-hemisphere somatomotor network to hippocampus white-matter structural connectivity	MR Egger	8.48271	14	0.862694
GCST90302798	Alzheimer disease	Right-hemisphere somatomotor network to hippocampus white-matter structural connectivity	Inverse variance weighted	10.7523	15	0.769945
GCST90302822	Alzheimer disease	Right-hemisphere salience_ventral attention network to amygdala white-matter structural connectivity	MR Egger	19.0874	13	0.12042
GCST90302729	Alzheimer disease	Left-hemisphere limbic network to right-hemisphere visual network white-matter structural connectivity	Inverse variance weighted	17.7153	12	0.124613
GCST90302800	Alzheimer disease	Right-hemisphere somatomotor network to accumbens white-matter structural connectivity	MR Egger	26.4133	16	0.0484835
GCST90302800	Alzheimer disease	Right-hemisphere somatomotor network to accumbens white-matter structural connectivity	Inverse variance weighted	29.4293	17	0.0307671
GCST90302801	Alzheimer disease	Right-hemisphere dorsal attention network to right-hemisphere dorsal attention network white-matter structural connectivity	MR Egger	12.4061	15	0.648066
GCST90302801	Alzheimer disease	Right-hemisphere dorsal attention network to right-hemisphere dorsal attention network white-matter structural connectivity	Inverse variance weighted	12.6073	16	0.701225
GCST90302802	Alzheimer disease	Right-hemisphere dorsal attention network to right-hemisphere salience_ventral attention network white-matter structural connectivity	MR Egger	25.7115	18	0.106539
GCST90302802	Alzheimer disease	Right-hemisphere dorsal attention network to right-hemisphere salience_ventral attention network white-matter structural connectivity	Inverse variance weighted	32.497	19	0.027454
GCST90302803	Alzheimer disease	Right-hemisphere dorsal attention network to right-hemisphere limbic network white-matter structural connectivity	MR Egger	24.2149	14	0.0431572
GCST90302803	Alzheimer disease	Right-hemisphere dorsal attention network to right-hemisphere limbic network white-matter structural connectivity	Inverse variance weighted	24.4649	15	0.0576075
GCST90302804	Alzheimer disease	Right-hemisphere dorsal attention network to right-hemisphere control network white-matter structural connectivity	MR Egger	16.2718	18	0.573584
GCST90302804	Alzheimer disease	Right-hemisphere dorsal attention network to right-hemisphere control network white-matter structural connectivity	Inverse variance weighted	16.3011	19	0.637106
GCST90302805	Alzheimer disease	Right-hemisphere dorsal attention network to right-hemisphere default mode network white-matter structural connectivity	MR Egger	17.8909	13	0.161706
GCST90302805	Alzheimer disease	Right-hemisphere dorsal attention network to right-hemisphere default mode network white-matter structural connectivity	Inverse variance weighted	18.3087	14	0.193082
GCST90302806	Alzheimer disease	Right-hemisphere dorsal attention network to thalamus white-matter structural connectivity	MR Egger	29.0094	18	0.0482648
GCST90302806	Alzheimer disease	Right-hemisphere dorsal attention network to thalamus white-matter structural connectivity	Inverse variance weighted	29.8112	19	0.0542511
GCST90302807	Alzheimer disease	Right-hemisphere dorsal attention network to caudate white-matter structural connectivity	MR Egger	45.354	23	0.00359584
GCST90302807	Alzheimer disease	Right-hemisphere dorsal attention network to caudate white-matter structural connectivity	Inverse variance weighted	45.3562	24	0.00528529
GCST90302808	Alzheimer disease	Right-hemisphere dorsal attention network to putamen white-matter structural connectivity	MR Egger	16.7159	11	0.116565
GCST90302808	Alzheimer disease	Right-hemisphere dorsal attention network to putamen white-matter structural connectivity	Inverse variance weighted	17.3215	12	0.137898
GCST90302822	Alzheimer disease	Right-hemisphere salience_ventral attention network to amygdala white-matter structural connectivity	Inverse variance weighted	19.5948	14	0.143444
GCST90302687	Alzheimer disease	Left-hemisphere somatomotor network to amygdala white-matter structural connectivity	Inverse variance weighted	21.7119	16	0.152739
GCST90302810	Alzheimer disease	Right-hemisphere dorsal attention network to hippocampus white-matter structural connectivity	MR Egger	9.09677	11	0.61296
GCST90302810	Alzheimer disease	Right-hemisphere dorsal attention network to hippocampus white-matter structural connectivity	Inverse variance weighted	10.9273	12	0.535163
GCST90302811	Alzheimer disease	Right-hemisphere dorsal attention network to amygdala white-matter structural connectivity	MR Egger	12.5862	20	0.894423
GCST90302811	Alzheimer disease	Right-hemisphere dorsal attention network to amygdala white-matter structural connectivity	Inverse variance weighted	12.7724	21	0.916388
GCST90302812	Alzheimer disease	Right-hemisphere dorsal attention network to accumbens white-matter structural connectivity	MR Egger	12.2948	10	0.265808
GCST90302812	Alzheimer disease	Right-hemisphere dorsal attention network to accumbens white-matter structural connectivity	Inverse variance weighted	12.4356	11	0.331807
GCST90302813	Alzheimer disease	Right-hemisphere salience_ventral attention network to right-hemisphere salience_ventral attention network white-matter structural connectivity	MR Egger	6.68268	10	0.755023
GCST90302813	Alzheimer disease	Right-hemisphere salience_ventral attention network to right-hemisphere salience_ventral attention network white-matter structural connectivity	Inverse variance weighted	7.26258	11	0.777438
GCST90302814	Alzheimer disease	Right-hemisphere salience_ventral attention network to right-hemisphere limbic network white-matter structural connectivity	MR Egger	7.78228	6	0.254492
GCST90302814	Alzheimer disease	Right-hemisphere salience_ventral attention network to right-hemisphere limbic network white-matter structural connectivity	Inverse variance weighted	8.05201	7	0.32803
GCST90302815	Alzheimer disease	Right-hemisphere salience_ventral attention network to right-hemisphere control network white-matter structural connectivity	MR Egger	17.5719	11	0.0920615
GCST90302815	Alzheimer disease	Right-hemisphere salience_ventral attention network to right-hemisphere control network white-matter structural connectivity	Inverse variance weighted	18.7235	12	0.0954229
GCST90302809	Alzheimer disease	Right-hemisphere dorsal attention network to pallidum white-matter structural connectivity	Inverse variance weighted	15.506	13	0.27684
GCST90302764	Alzheimer disease	Left-hemisphere default mode network to right-hemisphere limbic network white-matter structural connectivity	Inverse variance weighted	17.692	16	0.342242
GCST90302817	Alzheimer disease	Right-hemisphere salience_ventral attention network to thalamus white-matter structural connectivity	MR Egger	11.5042	11	0.402038
GCST90302817	Alzheimer disease	Right-hemisphere salience_ventral attention network to thalamus white-matter structural connectivity	Inverse variance weighted	14.921	12	0.245783
GCST90302818	Alzheimer disease	Right-hemisphere salience_ventral attention network to caudate white-matter structural connectivity	MR Egger	20.798	20	0.409105
GCST90302818	Alzheimer disease	Right-hemisphere salience_ventral attention network to caudate white-matter structural connectivity	Inverse variance weighted	20.798	21	0.471336
GCST90302819	Alzheimer disease	Right-hemisphere salience_ventral attention network to putamen white-matter structural connectivity	MR Egger	13.2212	7	0.0668988
GCST90302819	Alzheimer disease	Right-hemisphere salience_ventral attention network to putamen white-matter structural connectivity	Inverse variance weighted	13.2476	8	0.10361
GCST90302820	Alzheimer disease	Right-hemisphere salience_ventral attention network to pallidum white-matter structural connectivity	MR Egger	21.1321	15	0.132662
GCST90302820	Alzheimer disease	Right-hemisphere salience_ventral attention network to pallidum white-matter structural connectivity	Inverse variance weighted	31.3969	16	0.0119685
GCST90302821	Alzheimer disease	Right-hemisphere salience_ventral attention network to hippocampus white-matter structural connectivity	MR Egger	17.4968	16	0.354174
GCST90302821	Alzheimer disease	Right-hemisphere salience_ventral attention network to hippocampus white-matter structural connectivity	Inverse variance weighted	18.317	17	0.369111
GCST90302738	Alzheimer disease	Left-hemisphere limbic network to putamen white-matter structural connectivity	MR Egger	17.5106	16	0.353321
GCST90302738	Alzheimer disease	Left-hemisphere limbic network to putamen white-matter structural connectivity	Inverse variance weighted	18.195	17	0.37664
GCST90302764	Alzheimer disease	Left-hemisphere default mode network to right-hemisphere limbic network white-matter structural connectivity	MR Egger	15.7101	15	0.401578
GCST90302799	Alzheimer disease	Right-hemisphere somatomotor network to amygdala white-matter structural connectivity	MR Egger	15.8398	16	0.464198
GCST90302824	Alzheimer disease	Right-hemisphere limbic network to right-hemisphere limbic network white-matter structural connectivity	MR Egger	9.7822	9	0.368403
GCST90302824	Alzheimer disease	Right-hemisphere limbic network to right-hemisphere limbic network white-matter structural connectivity	Inverse variance weighted	11.7067	10	0.305163
GCST90302825	Alzheimer disease	Right-hemisphere limbic network to right-hemisphere control network white-matter structural connectivity	MR Egger	18.7476	11	0.0657778
GCST90302825	Alzheimer disease	Right-hemisphere limbic network to right-hemisphere control network white-matter structural connectivity	Inverse variance weighted	18.8669	12	0.0917925
GCST90302826	Alzheimer disease	Right-hemisphere limbic network to right-hemisphere default mode network white-matter structural connectivity	MR Egger	10.5653	13	0.647184
GCST90302826	Alzheimer disease	Right-hemisphere limbic network to right-hemisphere default mode network white-matter structural connectivity	Inverse variance weighted	15.953	14	0.316254
GCST90302799	Alzheimer disease	Right-hemisphere somatomotor network to amygdala white-matter structural connectivity	Inverse variance weighted	16.1529	17	0.51302
GCST90302816	Alzheimer disease	Right-hemisphere salience_ventral attention network to right-hemisphere default mode network white-matter structural connectivity	Inverse variance weighted	21.124	22	0.513084
GCST90302828	Alzheimer disease	Right-hemisphere limbic network to caudate white-matter structural connectivity	MR Egger	27.4553	19	0.094487
GCST90302828	Alzheimer disease	Right-hemisphere limbic network to caudate white-matter structural connectivity	Inverse variance weighted	28.5789	20	0.096388
GCST90302829	Alzheimer disease	Right-hemisphere limbic network to putamen white-matter structural connectivity	MR Egger	17.0815	18	0.517511
GCST90302829	Alzheimer disease	Right-hemisphere limbic network to putamen white-matter structural connectivity	Inverse variance weighted	17.091	19	0.583706
GCST90302830	Alzheimer disease	Right-hemisphere limbic network to pallidum white-matter structural connectivity	MR Egger	10.0244	12	0.61382
GCST90302830	Alzheimer disease	Right-hemisphere limbic network to pallidum white-matter structural connectivity	Inverse variance weighted	10.0696	13	0.688231
GCST90302816	Alzheimer disease	Right-hemisphere salience_ventral attention network to right-hemisphere default mode network white-matter structural connectivity	MR Egger	18.0693	21	0.644613
GCST90302809	Alzheimer disease	Right-hemisphere dorsal attention network to pallidum white-matter structural connectivity	MR Egger	9.46212	12	0.663035
GCST90302832	Alzheimer disease	Right-hemisphere limbic network to amygdala white-matter structural connectivity	MR Egger	16.4775	9	0.0575549
GCST90302832	Alzheimer disease	Right-hemisphere limbic network to amygdala white-matter structural connectivity	Inverse variance weighted	17.1434	10	0.0712504
GCST90302833	Alzheimer disease	Right-hemisphere limbic network to accumbens white-matter structural connectivity	MR Egger	26.9802	11	0.00462694
GCST90302833	Alzheimer disease	Right-hemisphere limbic network to accumbens white-matter structural connectivity	Inverse variance weighted	28.4798	12	0.00470371
GCST90302834	Alzheimer disease	Right-hemisphere control network to right-hemisphere control network white-matter structural connectivity	MR Egger	19.3049	14	0.153623
GCST90302834	Alzheimer disease	Right-hemisphere control network to right-hemisphere control network white-matter structural connectivity	Inverse variance weighted	19.3049	15	0.200247
GCST90302835	Alzheimer disease	Right-hemisphere control network to right-hemisphere default mode network white-matter structural connectivity	MR Egger	11.685	7	0.111405
GCST90302835	Alzheimer disease	Right-hemisphere control network to right-hemisphere default mode network white-matter structural connectivity	Inverse variance weighted	13.2093	8	0.104848
GCST90302836	Alzheimer disease	Right-hemisphere control network to thalamus white-matter structural connectivity	MR Egger	66.8913	35	0.000930331
GCST90302836	Alzheimer disease	Right-hemisphere control network to thalamus white-matter structural connectivity	Inverse variance weighted	70.3159	36	0.000538107
GCST90302823	Alzheimer disease	Right-hemisphere salience_ventral attention network to accumbens white-matter structural connectivity	MR Egger	7.91383	12	0.791828
GCST90302823	Alzheimer disease	Right-hemisphere salience_ventral attention network to accumbens white-matter structural connectivity	Inverse variance weighted	8.22043	13	0.828949
GCST90302838	Alzheimer disease	Right-hemisphere control network to putamen white-matter structural connectivity	MR Egger	3.26379	6	0.775084
GCST90302838	Alzheimer disease	Right-hemisphere control network to putamen white-matter structural connectivity	Inverse variance weighted	3.62596	7	0.821709
GCST90302839	Alzheimer disease	Right-hemisphere control network to pallidum white-matter structural connectivity	MR Egger	18.1342	15	0.255674
GCST90302839	Alzheimer disease	Right-hemisphere control network to pallidum white-matter structural connectivity	Inverse variance weighted	18.3815	16	0.302036
GCST90302840	Alzheimer disease	Right-hemisphere control network to hippocampus white-matter structural connectivity	MR Egger	9.05666	13	0.768651
GCST90302840	Alzheimer disease	Right-hemisphere control network to hippocampus white-matter structural connectivity	Inverse variance weighted	18.734	14	0.175364
GCST90302841	Alzheimer disease	Right-hemisphere control network to amygdala white-matter structural connectivity	MR Egger	21.1676	22	0.510404
GCST90302841	Alzheimer disease	Right-hemisphere control network to amygdala white-matter structural connectivity	Inverse variance weighted	22.2344	23	0.506139
GCST90302842	Alzheimer disease	Right-hemisphere control network to accumbens white-matter structural connectivity	MR Egger	12.7294	8	0.121504
GCST90302842	Alzheimer disease	Right-hemisphere control network to accumbens white-matter structural connectivity	Inverse variance weighted	12.9844	9	0.163314
GCST90302843	Alzheimer disease	Right-hemisphere default mode network to right-hemisphere default mode network white-matter structural connectivity	MR Egger	26.3444	21	0.19362
GCST90302843	Alzheimer disease	Right-hemisphere default mode network to right-hemisphere default mode network white-matter structural connectivity	Inverse variance weighted	30.1284	22	0.115377
GCST90302844	Alzheimer disease	Right-hemisphere default mode network to thalamus white-matter structural connectivity	MR Egger	37.9247	32	0.217253
GCST90302844	Alzheimer disease	Right-hemisphere default mode network to thalamus white-matter structural connectivity	Inverse variance weighted	42.1115	33	0.132908
GCST90302845	Alzheimer disease	Right-hemisphere default mode network to caudate white-matter structural connectivity	MR Egger	36.493	19	0.00917609
GCST90302845	Alzheimer disease	Right-hemisphere default mode network to caudate white-matter structural connectivity	Inverse variance weighted	36.6126	20	0.0130177
GCST90302846	Alzheimer disease	Right-hemisphere default mode network to putamen white-matter structural connectivity	MR Egger	9.77593	8	0.281106
GCST90302846	Alzheimer disease	Right-hemisphere default mode network to putamen white-matter structural connectivity	Inverse variance weighted	12.194	9	0.202592
GCST90302847	Alzheimer disease	Right-hemisphere default mode network to pallidum white-matter structural connectivity	MR Egger	21.5032	18	0.254792
GCST90302847	Alzheimer disease	Right-hemisphere default mode network to pallidum white-matter structural connectivity	Inverse variance weighted	23.4887	19	0.216503
GCST90302848	Alzheimer disease	Right-hemisphere default mode network to hippocampus white-matter structural connectivity	MR Egger	49.406	21	0.000441
GCST90302848	Alzheimer disease	Right-hemisphere default mode network to hippocampus white-matter structural connectivity	Inverse variance weighted	49.5325	22	0.000678031
GCST90302849	Alzheimer disease	Right-hemisphere default mode network to amygdala white-matter structural connectivity	MR Egger	15.7994	16	0.467049
GCST90302849	Alzheimer disease	Right-hemisphere default mode network to amygdala white-matter structural connectivity	Inverse variance weighted	23.8945	17	0.12233
GCST90302850	Alzheimer disease	Right-hemisphere default mode network to accumbens white-matter structural connectivity	MR Egger	15.9215	14	0.318191
GCST90302850	Alzheimer disease	Right-hemisphere default mode network to accumbens white-matter structural connectivity	Inverse variance weighted	16.0955	15	0.375734
GCST90302851	Alzheimer disease	Left-hemisphere white-matter structural connectivity	MR Egger	30.3956	18	0.0337733
GCST90302851	Alzheimer disease	Left-hemisphere white-matter structural connectivity	Inverse variance weighted	32.7895	19	0.0254189
GCST90302852	Alzheimer disease	Cross-hemisphere white-matter structural connectivity	MR Egger	49.5329	34	0.041512
GCST90302852	Alzheimer disease	Cross-hemisphere white-matter structural connectivity	Inverse variance weighted	49.5345	35	0.0526693
GCST90302853	Alzheimer disease	Right-hemisphere white-matter structural connectivity	MR Egger	25.1203	19	0.15662
GCST90302853	Alzheimer disease	Right-hemisphere white-matter structural connectivity	Inverse variance weighted	25.5782	20	0.180199
