# Supplementary material for: White‐Matter Structural Connectivity and Alzheimer's Disease: A Mendelian Randomization Study
Source: Brain Behav. 2025 Feb 9;15(2):e70286. doi: 10.1002/brb3.70286 (PMC11807845; doi:10.1002/brb3.70286)
Supplement: Supplementary file 4 — Supplementary Table S4: The horizontal pleiotropy test by MR Egger regression in forward MR analysis [file BRB3-15-e70286-s005.xlsx]

## Sheet: table.pleiotropy
id.exposure	outcome	exposure	egger_intercept	se	pval
GCST90302840	Alzheimer disease	Right-hemisphere control network to hippocampus white-matter structural connectivity	0.0201388	0.00647374	0.00827229
GCST90302766	Alzheimer disease	Left-hemisphere default mode network to right-hemisphere default mode network white-matter structural connectivity	-0.0157319	0.005618	0.00835981
GCST90302849	Alzheimer disease	Right-hemisphere default mode network to amygdala white-matter structural connectivity	-0.0186009	0.00653765	0.0116967
GCST90302752	Alzheimer disease	Left-hemisphere control network to thalamus white-matter structural connectivity	-0.0151433	0.00585618	0.0150044
GCST90302820	Alzheimer disease	Right-hemisphere salience_ventral attention network to pallidum white-matter structural connectivity	0.022436	0.00831177	0.0164819
GCST90302809	Alzheimer disease	Right-hemisphere dorsal attention network to pallidum white-matter structural connectivity	0.021161	0.00860757	0.0301254
GCST90302826	Alzheimer disease	Right-hemisphere limbic network to right-hemisphere default mode network white-matter structural connectivity	0.0239111	0.0103014	0.0371701
GCST90302747	Alzheimer disease	Left-hemisphere control network to right-hemisphere dorsal attention network white-matter structural connectivity	0.0203369	0.00880269	0.0379262
GCST90302802	Alzheimer disease	Right-hemisphere dorsal attention network to right-hemisphere salience_ventral attention network white-matter structural connectivity	-0.0166807	0.00765334	0.0428166
GCST90302759	Alzheimer disease	Left-hemisphere default mode network to left-hemisphere default mode network white-matter structural connectivity	-0.0155199	0.0074211	0.0518232
GCST90302837	Alzheimer disease	Right-hemisphere control network to caudate white-matter structural connectivity	-0.0205536	0.0101528	0.0599522
GCST90302744	Alzheimer disease	Left-hemisphere control network to left-hemisphere default mode network white-matter structural connectivity	0.0175714	0.00894386	0.0642525
GCST90302735	Alzheimer disease	Left-hemisphere limbic network to right-hemisphere default mode network white-matter structural connectivity	-0.0201538	0.0102852	0.0689072
GCST90302844	Alzheimer disease	Right-hemisphere default mode network to thalamus white-matter structural connectivity	-0.00972452	0.00517386	0.0693019
GCST90302765	Alzheimer disease	Left-hemisphere default mode network to right-hemisphere control network white-matter structural connectivity	-0.0113013	0.00594538	0.0693963
GCST90302743	Alzheimer disease	Left-hemisphere control network to left-hemisphere control network white-matter structural connectivity	-0.0170291	0.00901494	0.0855282
GCST90302649	Alzheimer disease	Left-hemisphere visual network to left-hemisphere somatomotor network white-matter structural connectivity	0.0145357	0.00800445	0.0925008
GCST90302816	Alzheimer disease	Right-hemisphere salience_ventral attention network to right-hemisphere default mode network white-matter structural connectivity	0.0108062	0.00618285	0.0951105
GCST90302843	Alzheimer disease	Right-hemisphere default mode network to right-hemisphere default mode network white-matter structural connectivity	-0.0124385	0.0071619	0.0970772
GCST90302817	Alzheimer disease	Right-hemisphere salience_ventral attention network to thalamus white-matter structural connectivity	-0.0188149	0.0104093	0.0980791
GCST90302769	Alzheimer disease	Left-hemisphere default mode network to putamen white-matter structural connectivity	-0.0189441	0.0108879	0.103798
GCST90302756	Alzheimer disease	Left-hemisphere control network to hippocampus white-matter structural connectivity	0.0119577	0.00733359	0.114188
GCST90302655	Alzheimer disease	Left-hemisphere visual network to right-hemisphere visual network white-matter structural connectivity	0.0108299	0.0067952	0.119982
GCST90302748	Alzheimer disease	Left-hemisphere control network to right-hemisphere salience_ventral attention network white-matter structural connectivity	0.0138811	0.00861648	0.123669
GCST90302827	Alzheimer disease	Right-hemisphere limbic network to thalamus white-matter structural connectivity	-0.0101179	0.00639926	0.125501
GCST90302780	Alzheimer disease	Right-hemisphere visual network to right-hemisphere default mode network white-matter structural connectivity	-0.0108184	0.00694492	0.134236
GCST90302704	Alzheimer disease	Left-hemisphere dorsal attention network to pallidum white-matter structural connectivity	0.0132032	0.0083274	0.136864
GCST90302680	Alzheimer disease	Left-hemisphere somatomotor network to right-hemisphere control network white-matter structural connectivity	0.0148747	0.00920081	0.13702
GCST90302720	Alzheimer disease	Left-hemisphere salience_ventral attention network to caudate white-matter structural connectivity	0.0120666	0.00770232	0.138054
GCST90302767	Alzheimer disease	Left-hemisphere default mode network to thalamus white-matter structural connectivity	-0.0101017	0.00668048	0.139481
GCST90302719	Alzheimer disease	Left-hemisphere salience_ventral attention network to thalamus white-matter structural connectivity	-0.0115529	0.00750631	0.142189
GCST90302699	Alzheimer disease	Left-hemisphere dorsal attention network to right-hemisphere control network white-matter structural connectivity	-0.0204979	0.013285	0.143677
GCST90302691	Alzheimer disease	Left-hemisphere dorsal attention network to left-hemisphere limbic network white-matter structural connectivity	-0.012224	0.00789782	0.143982
GCST90302708	Alzheimer disease	Left-hemisphere salience_ventral attention network to left-hemisphere salience_ventral attention network white-matter structural connectivity	-0.0160928	0.0104749	0.148435
GCST90302798	Alzheimer disease	Right-hemisphere somatomotor network to hippocampus white-matter structural connectivity	-0.0105676	0.00701451	0.15416
GCST90302760	Alzheimer disease	Left-hemisphere default mode network to right-hemisphere visual network white-matter structural connectivity	0.0127958	0.00869272	0.169042
GCST90302657	Alzheimer disease	Left-hemisphere visual network to right-hemisphere dorsal attention network white-matter structural connectivity	-0.0102288	0.00718547	0.169992
GCST90302702	Alzheimer disease	Left-hemisphere dorsal attention network to caudate white-matter structural connectivity	-0.0161932	0.0112793	0.173066
GCST90302718	Alzheimer disease	Left-hemisphere salience_ventral attention network to right-hemisphere default mode network white-matter structural connectivity	-0.00903021	0.00642775	0.176196
GCST90302651	Alzheimer disease	Left-hemisphere visual network to left-hemisphere salience_ventral attention network white-matter structural connectivity	-0.0104069	0.00733602	0.176457
GCST90302796	Alzheimer disease	Right-hemisphere somatomotor network to putamen white-matter structural connectivity	0.00994081	0.00710028	0.177614
GCST90302677	Alzheimer disease	Left-hemisphere somatomotor network to right-hemisphere dorsal attention network white-matter structural connectivity	0.00768543	0.00568146	0.186599
GCST90302764	Alzheimer disease	Left-hemisphere default mode network to right-hemisphere limbic network white-matter structural connectivity	0.0095742	0.00695996	0.189137
GCST90302836	Alzheimer disease	Right-hemisphere control network to thalamus white-matter structural connectivity	-0.00835816	0.00624388	0.189327
GCST90302800	Alzheimer disease	Right-hemisphere somatomotor network to accumbens white-matter structural connectivity	0.0117905	0.00872301	0.195289
GCST90302846	Alzheimer disease	Right-hemisphere default mode network to putamen white-matter structural connectivity	-0.0145115	0.010316	0.197157
GCST90302810	Alzheimer disease	Right-hemisphere dorsal attention network to hippocampus white-matter structural connectivity	-0.0126644	0.00936054	0.203223
GCST90302847	Alzheimer disease	Right-hemisphere default mode network to pallidum white-matter structural connectivity	0.0111717	0.00866561	0.213649
GCST90302824	Alzheimer disease	Right-hemisphere limbic network to right-hemisphere limbic network white-matter structural connectivity	-0.0122476	0.00920422	0.21603
GCST90302683	Alzheimer disease	Left-hemisphere somatomotor network to caudate white-matter structural connectivity	-0.0101028	0.00819173	0.23048
GCST90302697	Alzheimer disease	Left-hemisphere dorsal attention network to right-hemisphere salience_ventral attention network white-matter structural connectivity	0.009948	0.00810625	0.231179
GCST90302771	Alzheimer disease	Left-hemisphere default mode network to hippocampus white-matter structural connectivity	0.0102023	0.00838646	0.238682
GCST90302685	Alzheimer disease	Left-hemisphere somatomotor network to pallidum white-matter structural connectivity	-0.0103362	0.00833901	0.24346
GCST90302705	Alzheimer disease	Left-hemisphere dorsal attention network to hippocampus white-matter structural connectivity	0.0107915	0.0088979	0.243954
GCST90302851	Alzheimer disease	Left-hemisphere white-matter structural connectivity	0.0133171	0.0111848	0.249258
GCST90302663	Alzheimer disease	Left-hemisphere visual network to caudate white-matter structural connectivity	-0.0104798	0.00932378	0.275786
GCST90302745	Alzheimer disease	Left-hemisphere control network to right-hemisphere visual network white-matter structural connectivity	0.011169	0.00992654	0.277116
GCST90302786	Alzheimer disease	Right-hemisphere visual network to amygdala white-matter structural connectivity	-0.00981554	0.00897523	0.29258
GCST90302797	Alzheimer disease	Right-hemisphere somatomotor network to pallidum white-matter structural connectivity	-0.0101983	0.0093031	0.2964
GCST90302716	Alzheimer disease	Left-hemisphere salience_ventral attention network to right-hemisphere limbic network white-matter structural connectivity	-0.00888106	0.00814911	0.30411
GCST90302779	Alzheimer disease	Right-hemisphere visual network to right-hemisphere control network white-matter structural connectivity	-0.0113129	0.0106399	0.305665
GCST90302652	Alzheimer disease	Left-hemisphere visual network to left-hemisphere limbic network white-matter structural connectivity	-0.010849	0.0100266	0.307382
GCST90302841	Alzheimer disease	Right-hemisphere control network to amygdala white-matter structural connectivity	0.00715593	0.00692806	0.312876
GCST90302763	Alzheimer disease	Left-hemisphere default mode network to right-hemisphere salience_ventral attention network white-matter structural connectivity	0.00772035	0.00744206	0.313288
GCST90302792	Alzheimer disease	Right-hemisphere somatomotor network to right-hemisphere control network white-matter structural connectivity	-0.0117647	0.0109774	0.315111
GCST90302713	Alzheimer disease	Left-hemisphere salience_ventral attention network to right-hemisphere somatomotor network white-matter structural connectivity	-0.00848601	0.00829257	0.320496
GCST90302784	Alzheimer disease	Right-hemisphere visual network to pallidum white-matter structural connectivity	-0.0124268	0.0120471	0.321105
GCST90302694	Alzheimer disease	Left-hemisphere dorsal attention network to right-hemisphere visual network white-matter structural connectivity	-0.0068684	0.00687174	0.331561
GCST90302701	Alzheimer disease	Left-hemisphere dorsal attention network to thalamus white-matter structural connectivity	0.00589733	0.00593114	0.333256
GCST90302746	Alzheimer disease	Left-hemisphere control network to right-hemisphere somatomotor network white-matter structural connectivity	0.0133756	0.0129418	0.335741
GCST90302700	Alzheimer disease	Left-hemisphere dorsal attention network to right-hemisphere default mode network white-matter structural connectivity	-0.0055657	0.00580185	0.344182
GCST90302673	Alzheimer disease	Left-hemisphere somatomotor network to left-hemisphere control network white-matter structural connectivity	0.0111186	0.0114645	0.345732
GCST90302726	Alzheimer disease	Left-hemisphere limbic network to left-hemisphere limbic network white-matter structural connectivity	-0.00750892	0.00765086	0.347465
GCST90302755	Alzheimer disease	Left-hemisphere control network to pallidum white-matter structural connectivity	-0.0114399	0.0115683	0.348551
GCST90302710	Alzheimer disease	Left-hemisphere salience_ventral attention network to left-hemisphere control network white-matter structural connectivity	0.0155276	0.0157454	0.352935
GCST90302681	Alzheimer disease	Left-hemisphere somatomotor network to right-hemisphere default mode network white-matter structural connectivity	0.00627329	0.00666897	0.358098
GCST90302722	Alzheimer disease	Left-hemisphere salience_ventral attention network to pallidum white-matter structural connectivity	-0.00983564	0.0103817	0.358448
GCST90302789	Alzheimer disease	Right-hemisphere somatomotor network to right-hemisphere dorsal attention network white-matter structural connectivity	0.00860293	0.00929992	0.365447
GCST90302659	Alzheimer disease	Left-hemisphere visual network to right-hemisphere limbic network white-matter structural connectivity	0.00768877	0.00830033	0.365896
GCST90302835	Alzheimer disease	Right-hemisphere control network to right-hemisphere default mode network white-matter structural connectivity	-0.0132391	0.0138544	0.37111
GCST90302723	Alzheimer disease	Left-hemisphere salience_ventral attention network to hippocampus white-matter structural connectivity	0.0109334	0.011911	0.374202
GCST90302653	Alzheimer disease	Left-hemisphere visual network to left-hemisphere control network white-matter structural connectivity	-0.00757172	0.00831563	0.380464
GCST90302775	Alzheimer disease	Right-hemisphere visual network to right-hemisphere somatomotor network white-matter structural connectivity	-0.00789782	0.00892815	0.38639
GCST90302828	Alzheimer disease	Right-hemisphere limbic network to caudate white-matter structural connectivity	0.00768718	0.00871751	0.3889
GCST90302703	Alzheimer disease	Left-hemisphere dorsal attention network to putamen white-matter structural connectivity	-0.00878464	0.0099063	0.394176
GCST90302714	Alzheimer disease	Left-hemisphere salience_ventral attention network to right-hemisphere dorsal attention network white-matter structural connectivity	0.00885691	0.0102141	0.395671
GCST90302821	Alzheimer disease	Right-hemisphere salience_ventral attention network to hippocampus white-matter structural connectivity	0.00668304	0.00771668	0.399263
GCST90302658	Alzheimer disease	Left-hemisphere visual network to right-hemisphere salience_ventral attention network white-matter structural connectivity	0.00620862	0.00713958	0.403092
GCST90302650	Alzheimer disease	Left-hemisphere visual network to left-hemisphere dorsal attention network white-matter structural connectivity	0.00591494	0.00694301	0.406825
GCST90302815	Alzheimer disease	Right-hemisphere salience_ventral attention network to right-hemisphere control network white-matter structural connectivity	-0.0118521	0.0139587	0.413933
GCST90302732	Alzheimer disease	Left-hemisphere limbic network to right-hemisphere salience_ventral attention network white-matter structural connectivity	0.00953523	0.011644	0.427602
GCST90302709	Alzheimer disease	Left-hemisphere salience_ventral attention network to left-hemisphere limbic network white-matter structural connectivity	0.00896711	0.0105248	0.433119
GCST90302795	Alzheimer disease	Right-hemisphere somatomotor network to caudate white-matter structural connectivity	-0.00789736	0.00999652	0.440403
GCST90302727	Alzheimer disease	Left-hemisphere limbic network to left-hemisphere control network white-matter structural connectivity	0.00628939	0.00785973	0.440532
GCST90302738	Alzheimer disease	Left-hemisphere limbic network to putamen white-matter structural connectivity	-0.00605753	0.00766014	0.440634
GCST90302670	Alzheimer disease	Left-hemisphere somatomotor network to left-hemisphere dorsal attention network white-matter structural connectivity	0.00690752	0.00880621	0.443603
GCST90302736	Alzheimer disease	Left-hemisphere limbic network to thalamus white-matter structural connectivity	0.00950353	0.0120523	0.445688
GCST90302833	Alzheimer disease	Right-hemisphere limbic network to accumbens white-matter structural connectivity	-0.0100543	0.0128587	0.45077
GCST90302774	Alzheimer disease	Right-hemisphere visual network to right-hemisphere visual network white-matter structural connectivity	-0.0101064	0.0131105	0.45457
GCST90302813	Alzheimer disease	Right-hemisphere salience_ventral attention network to right-hemisphere salience_ventral attention network white-matter structural connectivity	-0.0061445	0.00806882	0.463932
GCST90302773	Alzheimer disease	Left-hemisphere default mode network to accumbens white-matter structural connectivity	-0.00670031	0.00898825	0.469263
GCST90302668	Alzheimer disease	Left-hemisphere visual network to accumbens white-matter structural connectivity	-0.0059132	0.00831852	0.485814
GCST90302661	Alzheimer disease	Left-hemisphere visual network to right-hemisphere default mode network white-matter structural connectivity	0.00786023	0.0110159	0.489162
GCST90302806	Alzheimer disease	Right-hemisphere dorsal attention network to thalamus white-matter structural connectivity	-0.00619948	0.00878914	0.489616
GCST90302724	Alzheimer disease	Left-hemisphere salience_ventral attention network to amygdala white-matter structural connectivity	0.00584898	0.00827553	0.489869
GCST90302696	Alzheimer disease	Left-hemisphere dorsal attention network to right-hemisphere dorsal attention network white-matter structural connectivity	0.00682457	0.00989965	0.495886
GCST90302675	Alzheimer disease	Left-hemisphere somatomotor network to right-hemisphere visual network white-matter structural connectivity	0.00643295	0.00921892	0.497595
GCST90302777	Alzheimer disease	Right-hemisphere visual network to right-hemisphere salience_ventral attention network white-matter structural connectivity	-0.00692221	0.0102329	0.505794
GCST90302768	Alzheimer disease	Left-hemisphere default mode network to caudate white-matter structural connectivity	-0.0052262	0.00819833	0.533428
GCST90302781	Alzheimer disease	Right-hemisphere visual network to thalamus white-matter structural connectivity	0.00600676	0.00938923	0.535432
GCST90302808	Alzheimer disease	Right-hemisphere dorsal attention network to putamen white-matter structural connectivity	0.00691346	0.0109512	0.540743
GCST90302772	Alzheimer disease	Left-hemisphere default mode network to amygdala white-matter structural connectivity	-0.00645495	0.0102593	0.542076
GCST90302688	Alzheimer disease	Left-hemisphere somatomotor network to accumbens white-matter structural connectivity	0.00636869	0.00996442	0.54307
GCST90302733	Alzheimer disease	Left-hemisphere limbic network to right-hemisphere limbic network white-matter structural connectivity	-0.00472673	0.00779251	0.550075
GCST90302832	Alzheimer disease	Right-hemisphere limbic network to amygdala white-matter structural connectivity	-0.00681334	0.0112976	0.561344
GCST90302853	Alzheimer disease	Right-hemisphere white-matter structural connectivity	-0.00531215	0.00902663	0.56313
GCST90302822	Alzheimer disease	Right-hemisphere salience_ventral attention network to amygdala white-matter structural connectivity	0.00603263	0.0102621	0.566702
GCST90302838	Alzheimer disease	Right-hemisphere control network to putamen white-matter structural connectivity	0.00586285	0.00974215	0.569332
GCST90302712	Alzheimer disease	Left-hemisphere salience_ventral attention network to right-hemisphere visual network white-matter structural connectivity	-0.00410624	0.00706257	0.570208
GCST90302706	Alzheimer disease	Left-hemisphere dorsal attention network to amygdala white-matter structural connectivity	0.00390891	0.00683585	0.573238
GCST90302648	Alzheimer disease	Left-hemisphere visual network to left-hemisphere visual network white-matter structural connectivity	0.00567929	0.00985522	0.574273
GCST90302762	Alzheimer disease	Left-hemisphere default mode network to right-hemisphere dorsal attention network white-matter structural connectivity	0.00454451	0.00800892	0.575289
GCST90302831	Alzheimer disease	Right-hemisphere limbic network to hippocampus white-matter structural connectivity	0.0043448	0.00758743	0.576665
GCST90302750	Alzheimer disease	Left-hemisphere control network to right-hemisphere control network white-matter structural connectivity	-0.00486923	0.00862142	0.578205
GCST90302682	Alzheimer disease	Left-hemisphere somatomotor network to thalamus white-matter structural connectivity	0.00346317	0.00620321	0.582552
GCST90302799	Alzheimer disease	Right-hemisphere somatomotor network to amygdala white-matter structural connectivity	0.00392674	0.00701704	0.583502
GCST90302690	Alzheimer disease	Left-hemisphere dorsal attention network to left-hemisphere salience_ventral attention network white-matter structural connectivity	0.00440759	0.00790167	0.585787
GCST90302672	Alzheimer disease	Left-hemisphere somatomotor network to left-hemisphere limbic network white-matter structural connectivity	-0.00474225	0.0085721	0.58692
GCST90302823	Alzheimer disease	Right-hemisphere salience_ventral attention network to accumbens white-matter structural connectivity	0.00465706	0.00841059	0.589943
GCST90302805	Alzheimer disease	Right-hemisphere dorsal attention network to right-hemisphere default mode network white-matter structural connectivity	-0.00533531	0.00968357	0.591001
GCST90302660	Alzheimer disease	Left-hemisphere visual network to right-hemisphere control network white-matter structural connectivity	-0.00371739	0.00708684	0.606298
GCST90302793	Alzheimer disease	Right-hemisphere somatomotor network to right-hemisphere default mode network white-matter structural connectivity	-0.00496806	0.00972655	0.615717
GCST90302654	Alzheimer disease	Left-hemisphere visual network to left-hemisphere default mode network white-matter structural connectivity	-0.00385134	0.00793602	0.633013
GCST90302669	Alzheimer disease	Left-hemisphere somatomotor network to left-hemisphere somatomotor network white-matter structural connectivity	-0.00357596	0.00747438	0.637065
GCST90302695	Alzheimer disease	Left-hemisphere dorsal attention network to right-hemisphere somatomotor network white-matter structural connectivity	0.00329825	0.00700422	0.641799
GCST90302717	Alzheimer disease	Left-hemisphere salience_ventral attention network to right-hemisphere control network white-matter structural connectivity	-0.00472316	0.0100337	0.645085
GCST90302667	Alzheimer disease	Left-hemisphere visual network to amygdala white-matter structural connectivity	-0.00350312	0.0075297	0.650834
GCST90302839	Alzheimer disease	Right-hemisphere control network to pallidum white-matter structural connectivity	-0.00356255	0.00787759	0.657568
GCST90302801	Alzheimer disease	Right-hemisphere dorsal attention network to right-hemisphere dorsal attention network white-matter structural connectivity	-0.00360759	0.008043	0.660176
GCST90302814	Alzheimer disease	Right-hemisphere salience_ventral attention network to right-hemisphere limbic network white-matter structural connectivity	-0.00594473	0.0130361	0.664416
GCST90302729	Alzheimer disease	Left-hemisphere limbic network to right-hemisphere visual network white-matter structural connectivity	0.00501528	0.0112735	0.665039
GCST90302791	Alzheimer disease	Right-hemisphere somatomotor network to right-hemisphere limbic network white-matter structural connectivity	-0.0066988	0.0150205	0.667437
GCST90302811	Alzheimer disease	Right-hemisphere dorsal attention network to amygdala white-matter structural connectivity	0.00338429	0.00784417	0.670764
GCST90302674	Alzheimer disease	Left-hemisphere somatomotor network to left-hemisphere default mode network white-matter structural connectivity	-0.00519206	0.012233	0.679435
GCST90302842	Alzheimer disease	Right-hemisphere control network to accumbens white-matter structural connectivity	0.00585782	0.0146343	0.699427
GCST90302850	Alzheimer disease	Right-hemisphere default mode network to accumbens white-matter structural connectivity	-0.00313862	0.00802457	0.701592
GCST90302739	Alzheimer disease	Left-hemisphere limbic network to pallidum white-matter structural connectivity	0.0042541	0.010916	0.702226
GCST90302803	Alzheimer disease	Right-hemisphere dorsal attention network to right-hemisphere limbic network white-matter structural connectivity	-0.00402607	0.0105889	0.709492
GCST90302689	Alzheimer disease	Left-hemisphere dorsal attention network to left-hemisphere dorsal attention network white-matter structural connectivity	-0.00458207	0.0120935	0.713555
GCST90302740	Alzheimer disease	Left-hemisphere limbic network to hippocampus white-matter structural connectivity	-0.00278232	0.00774521	0.725664
GCST90302678	Alzheimer disease	Left-hemisphere somatomotor network to right-hemisphere salience_ventral attention network white-matter structural connectivity	0.00333893	0.00965119	0.732387
GCST90302656	Alzheimer disease	Left-hemisphere visual network to right-hemisphere somatomotor network white-matter structural connectivity	0.0063915	0.0182144	0.734722
GCST90302812	Alzheimer disease	Right-hemisphere dorsal attention network to accumbens white-matter structural connectivity	-0.00373279	0.0110328	0.742106
GCST90302794	Alzheimer disease	Right-hemisphere somatomotor network to thalamus white-matter structural connectivity	-0.0032525	0.00973564	0.743646
GCST90302749	Alzheimer disease	Left-hemisphere control network to right-hemisphere limbic network white-matter structural connectivity	-0.00232458	0.00702058	0.744006
GCST90302758	Alzheimer disease	Left-hemisphere control network to accumbens white-matter structural connectivity	0.00363826	0.0113141	0.754399
GCST90302788	Alzheimer disease	Right-hemisphere somatomotor network to right-hemisphere somatomotor network white-matter structural connectivity	0.00302745	0.009745	0.760979
GCST90302757	Alzheimer disease	Left-hemisphere control network to amygdala white-matter structural connectivity	-0.00408128	0.0132642	0.763192
GCST90302751	Alzheimer disease	Left-hemisphere control network to right-hemisphere default mode network white-matter structural connectivity	-0.00255277	0.00874119	0.773122
GCST90302676	Alzheimer disease	Left-hemisphere somatomotor network to right-hemisphere somatomotor network white-matter structural connectivity	-0.00162942	0.0058925	0.783534
GCST90302728	Alzheimer disease	Left-hemisphere limbic network to left-hemisphere default mode network white-matter structural connectivity	-0.00193387	0.00699605	0.785762
GCST90302754	Alzheimer disease	Left-hemisphere control network to putamen white-matter structural connectivity	-0.00450728	0.016514	0.788393
GCST90302734	Alzheimer disease	Left-hemisphere limbic network to right-hemisphere control network white-matter structural connectivity	0.00266156	0.00979056	0.789444
GCST90302671	Alzheimer disease	Left-hemisphere somatomotor network to left-hemisphere salience_ventral attention network white-matter structural connectivity	-0.00250034	0.00941853	0.795153
GCST90302825	Alzheimer disease	Right-hemisphere limbic network to right-hemisphere control network white-matter structural connectivity	0.00226291	0.00855372	0.796245
GCST90302741	Alzheimer disease	Left-hemisphere limbic network to amygdala white-matter structural connectivity	0.00392686	0.0153553	0.802159
GCST90302845	Alzheimer disease	Right-hemisphere default mode network to caudate white-matter structural connectivity	0.00213458	0.0085545	0.805631
GCST90302711	Alzheimer disease	Left-hemisphere salience_ventral attention network to left-hemisphere default mode network white-matter structural connectivity	-0.00179467	0.00743412	0.813003
GCST90302790	Alzheimer disease	Right-hemisphere somatomotor network to right-hemisphere salience_ventral attention network white-matter structural connectivity	0.00233518	0.0098442	0.815326
GCST90302742	Alzheimer disease	Left-hemisphere limbic network to accumbens white-matter structural connectivity	0.00215964	0.00920718	0.818858
GCST90302848	Alzheimer disease	Right-hemisphere default mode network to hippocampus white-matter structural connectivity	0.00223344	0.00963247	0.818887
GCST90302785	Alzheimer disease	Right-hemisphere visual network to hippocampus white-matter structural connectivity	0.00274808	0.0119143	0.820701
GCST90302664	Alzheimer disease	Left-hemisphere visual network to putamen white-matter structural connectivity	-0.00264066	0.0118574	0.827229
GCST90302830	Alzheimer disease	Right-hemisphere limbic network to pallidum white-matter structural connectivity	0.00280565	0.0131914	0.835141
GCST90302761	Alzheimer disease	Left-hemisphere default mode network to right-hemisphere somatomotor network white-matter structural connectivity	0.00188206	0.00896617	0.836765
GCST90302692	Alzheimer disease	Left-hemisphere dorsal attention network to left-hemisphere control network white-matter structural connectivity	0.00165525	0.00826236	0.843595
GCST90302693	Alzheimer disease	Left-hemisphere dorsal attention network to left-hemisphere default mode network white-matter structural connectivity	0.00252299	0.0131834	0.85143
GCST90302679	Alzheimer disease	Left-hemisphere somatomotor network to right-hemisphere limbic network white-matter structural connectivity	-0.00178811	0.00973463	0.858332
GCST90302730	Alzheimer disease	Left-hemisphere limbic network to right-hemisphere somatomotor network white-matter structural connectivity	-0.00189571	0.0107159	0.863979
GCST90302804	Alzheimer disease	Right-hemisphere dorsal attention network to right-hemisphere control network white-matter structural connectivity	-0.00110757	0.00647613	0.866114
GCST90302770	Alzheimer disease	Left-hemisphere default mode network to pallidum white-matter structural connectivity	-0.00147478	0.00897149	0.871487
GCST90302737	Alzheimer disease	Left-hemisphere limbic network to caudate white-matter structural connectivity	0.00124876	0.00773765	0.873585
GCST90302725	Alzheimer disease	Left-hemisphere salience_ventral attention network to accumbens white-matter structural connectivity	-0.00249485	0.0159896	0.879875
GCST90302778	Alzheimer disease	Right-hemisphere visual network to right-hemisphere limbic network white-matter structural connectivity	-0.00121504	0.0101053	0.90589
GCST90302686	Alzheimer disease	Left-hemisphere somatomotor network to hippocampus white-matter structural connectivity	0.000767682	0.0064307	0.906376
GCST90302687	Alzheimer disease	Left-hemisphere somatomotor network to amygdala white-matter structural connectivity	0.00135954	0.0114257	0.906862
GCST90302819	Alzheimer disease	Right-hemisphere salience_ventral attention network to putamen white-matter structural connectivity	-0.00239404	0.0202489	0.909206
GCST90302666	Alzheimer disease	Left-hemisphere visual network to hippocampus white-matter structural connectivity	0.00084155	0.00771712	0.914307
GCST90302662	Alzheimer disease	Left-hemisphere visual network to thalamus white-matter structural connectivity	-0.000827255	0.00758547	0.914363
GCST90302665	Alzheimer disease	Left-hemisphere visual network to pallidum white-matter structural connectivity	-0.00106824	0.00985518	0.914763
GCST90302829	Alzheimer disease	Right-hemisphere limbic network to putamen white-matter structural connectivity	-0.000654483	0.00671897	0.923479
GCST90302715	Alzheimer disease	Left-hemisphere salience_ventral attention network to right-hemisphere salience_ventral attention network white-matter structural connectivity	-0.000971045	0.0108541	0.929562
GCST90302731	Alzheimer disease	Left-hemisphere limbic network to right-hemisphere dorsal attention network white-matter structural connectivity	-0.000485739	0.0055367	0.930819
GCST90302707	Alzheimer disease	Left-hemisphere dorsal attention network to accumbens white-matter structural connectivity	0.000904754	0.0104689	0.932447
GCST90302776	Alzheimer disease	Right-hemisphere visual network to right-hemisphere dorsal attention network white-matter structural connectivity	0.000646788	0.00959793	0.947926
GCST90302721	Alzheimer disease	Left-hemisphere salience_ventral attention network to putamen white-matter structural connectivity	-0.000536509	0.00811261	0.948146
GCST90302783	Alzheimer disease	Right-hemisphere visual network to putamen white-matter structural connectivity	-0.000680175	0.0151892	0.965085
GCST90302852	Alzheimer disease	Cross-hemisphere white-matter structural connectivity	-0.000221289	0.00673103	0.973966
GCST90302807	Alzheimer disease	Right-hemisphere dorsal attention network to caudate white-matter structural connectivity	-0.000315763	0.00958865	0.974014
GCST90302698	Alzheimer disease	Left-hemisphere dorsal attention network to right-hemisphere limbic network white-matter structural connectivity	-0.000290507	0.0093116	0.975421
GCST90302684	Alzheimer disease	Left-hemisphere somatomotor network to putamen white-matter structural connectivity	-0.000308012	0.0106202	0.977272
GCST90302782	Alzheimer disease	Right-hemisphere visual network to caudate white-matter structural connectivity	0.000276717	0.0127792	0.982992
GCST90302787	Alzheimer disease	Right-hemisphere visual network to accumbens white-matter structural connectivity	0.000128409	0.00903151	0.988844
GCST90302753	Alzheimer disease	Left-hemisphere control network to caudate white-matter structural connectivity	6.73432e-05	0.00898482	0.994107
GCST90302834	Alzheimer disease	Right-hemisphere control network to right-hemisphere control network white-matter structural connectivity	4.67502e-05	0.00870785	0.995792
GCST90302818	Alzheimer disease	Right-hemisphere salience_ventral attention network to caudate white-matter structural connectivity	5.08616e-06	0.00634909	0.999369
