# Supplementary material for: White‐Matter Structural Connectivity and Alzheimer's Disease: A Mendelian Randomization Study
Source: Brain Behav. 2025 Feb 9;15(2):e70286. doi: 10.1002/brb3.70286 (PMC11807845; doi:10.1002/brb3.70286)
Supplement: Supplementary file 5 — Supplementary Table S5: Relationship between AD and specific white‐matter structural connectivity based on the IVW method in reverse MR analysis. [file BRB3-15-e70286-s008.xlsx]

## Sheet: Sheet1
id.outcome	exposure	outcome	method	nsnp	b	se	pval	or	or_lci95	or_uci95
GCST90302738	Alzheimer disease	Left-hemisphere limbic network to putamen white-matter structural connectivity	Inverse variance weighted	2508	-0.00332677	0.00613013	0.587342	0.996679	0.984775	1.00873
GCST90302729	Alzheimer disease	Left-hemisphere limbic network to right-hemisphere visual network white-matter structural connectivity	Inverse variance weighted	2508	0.00991533	0.00644331	0.123839	1.00996	0.99729	1.0228
GCST90302687	Alzheimer disease	Left-hemisphere somatomotor network to amygdala white-matter structural connectivity	Inverse variance weighted	2508	-0.00520588	0.00665004	0.433724	0.994808	0.981925	1.00786
GCST90302831	Alzheimer disease	Right-hemisphere limbic network to hippocampus white-matter structural connectivity	Inverse variance weighted	2508	0.00664888	0.006788	0.32733	1.00667	0.993367	1.02015
GCST90302827	Alzheimer disease	Right-hemisphere limbic network to thalamus white-matter structural connectivity	Inverse variance weighted	2508	-0.00127998	0.00624583	0.837625	0.998721	0.986569	1.01102
GCST90302823	Alzheimer disease	Right-hemisphere salience_ventral attention network to accumbens white-matter structural connectivity	Inverse variance weighted	2508	-0.00256002	0.00636664	0.687612	0.997443	0.985074	1.00997
GCST90302822	Alzheimer disease	Right-hemisphere salience_ventral attention network to amygdala white-matter structural connectivity	Inverse variance weighted	2508	-0.00883885	0.00657916	0.179122	0.9912	0.9785	1.00406
GCST90302816	Alzheimer disease	Right-hemisphere salience_ventral attention network to right-hemisphere default mode network white-matter structural connectivity	Inverse variance weighted	2508	0.00172471	0.0059363	0.771406	1.00173	0.990139	1.01345
GCST90302799	Alzheimer disease	Right-hemisphere somatomotor network to amygdala white-matter structural connectivity	Inverse variance weighted	2508	-0.00363057	0.00652529	0.577948	0.996376	0.983714	1.0092
GCST90302791	Alzheimer disease	Right-hemisphere somatomotor network to right-hemisphere limbic network white-matter structural connectivity	Inverse variance weighted	2508	0.00125512	0.0066502	0.850301	1.00126	0.98829	1.01439
