# Supplementary material for: White‐Matter Structural Connectivity and Alzheimer's Disease: A Mendelian Randomization Study
Source: Brain Behav. 2025 Feb 9;15(2):e70286. doi: 10.1002/brb3.70286 (PMC11807845; doi:10.1002/brb3.70286)
Supplement: Supplementary file 6 — Supplementary Table S6: The heterogeneity test in Cochran's Q test for IVW and MR Egger in reverse MR analysis. [file BRB3-15-e70286-s001.xlsx]

## Sheet: Sheet1
id.outcome	exposure	outcome	method	Q	Q_df	Q_pval
GCST90302738	Alzheimer disease	Left-hemisphere limbic network to putamen white-matter structural connectivity	MR Egger	725.941	722	0.451821
GCST90302738	Alzheimer disease	Left-hemisphere limbic network to putamen white-matter structural connectivity	Inverse variance weighted	726.499	723	0.456441
GCST90302729	Alzheimer disease	Left-hemisphere limbic network to right-hemisphere visual network white-matter structural connectivity	MR Egger	792.777	722	0.0342009
GCST90302729	Alzheimer disease	Left-hemisphere limbic network to right-hemisphere visual network white-matter structural connectivity	Inverse variance weighted	797.327	723	0.0281457
GCST90302687	Alzheimer disease	Left-hemisphere somatomotor network to amygdala white-matter structural connectivity	MR Egger	735.821	722	0.352374
GCST90302687	Alzheimer disease	Left-hemisphere somatomotor network to amygdala white-matter structural connectivity	Inverse variance weighted	736.522	723	0.355349
GCST90302831	Alzheimer disease	Right-hemisphere limbic network to hippocampus white-matter structural connectivity	MR Egger	728.337	722	0.427079
GCST90302831	Alzheimer disease	Right-hemisphere limbic network to hippocampus white-matter structural connectivity	Inverse variance weighted	729.229	723	0.428238
GCST90302827	Alzheimer disease	Right-hemisphere limbic network to thalamus white-matter structural connectivity	MR Egger	789.39	722	0.0410641
GCST90302827	Alzheimer disease	Right-hemisphere limbic network to thalamus white-matter structural connectivity	Inverse variance weighted	790.268	723	0.0414306
GCST90302823	Alzheimer disease	Right-hemisphere salience_ventral attention network to accumbens white-matter structural connectivity	MR Egger	820.147	722	0.0063581
GCST90302823	Alzheimer disease	Right-hemisphere salience_ventral attention network to accumbens white-matter structural connectivity	Inverse variance weighted	820.852	723	0.00651576
GCST90302822	Alzheimer disease	Right-hemisphere salience_ventral attention network to amygdala white-matter structural connectivity	MR Egger	831.303	722	0.00288851
GCST90302822	Alzheimer disease	Right-hemisphere salience_ventral attention network to amygdala white-matter structural connectivity	Inverse variance weighted	837.815	723	0.00192502
GCST90302816	Alzheimer disease	Right-hemisphere salience_ventral attention network to right-hemisphere default mode network white-matter structural connectivity	MR Egger	778.574	722	0.0709146
GCST90302816	Alzheimer disease	Right-hemisphere salience_ventral attention network to right-hemisphere default mode network white-matter structural connectivity	Inverse variance weighted	785.813	723	0.0522211
GCST90302799	Alzheimer disease	Right-hemisphere somatomotor network to amygdala white-matter structural connectivity	MR Egger	784.122	722	0.0539673
GCST90302799	Alzheimer disease	Right-hemisphere somatomotor network to amygdala white-matter structural connectivity	Inverse variance weighted	785.438	723	0.0532255
GCST90302791	Alzheimer disease	Right-hemisphere somatomotor network to right-hemisphere limbic network white-matter structural connectivity	MR Egger	798.722	722	0.0244759
GCST90302791	Alzheimer disease	Right-hemisphere somatomotor network to right-hemisphere limbic network white-matter structural connectivity	Inverse variance weighted	799.458	723	0.0249248
