# Supplementary material for: White‐Matter Structural Connectivity and Alzheimer's Disease: A Mendelian Randomization Study
Source: Brain Behav. 2025 Feb 9;15(2):e70286. doi: 10.1002/brb3.70286 (PMC11807845; doi:10.1002/brb3.70286)
Supplement: Supplementary file 7 — Supplementary Table S7: The horizontal pleiotropy test by MR Egger regression in reverse MR analysis. [file BRB3-15-e70286-s002.xlsx]

## Sheet: Sheet1
id.outcome	exposure	outcome	egger_intercept	se	pval
GCST90302738	Alzheimer disease	Left-hemisphere limbic network to putamen white-matter structural connectivity	-0.00059324	0.000796041	0.45637
GCST90302729	Alzheimer disease	Left-hemisphere limbic network to right-hemisphere visual network white-matter structural connectivity	-0.00173284	0.000851248	0.0421506
GCST90302687	Alzheimer disease	Left-hemisphere somatomotor network to amygdala white-matter structural connectivity	-0.000723374	0.000871676	0.406889
GCST90302831	Alzheimer disease	Right-hemisphere limbic network to hippocampus white-matter structural connectivity	-0.000831842	0.000884713	0.347409
GCST90302827	Alzheimer disease	Right-hemisphere limbic network to thalamus white-matter structural connectivity	-0.000748771	0.000835382	0.37038
GCST90302823	Alzheimer disease	Right-hemisphere salience_ventral attention network to accumbens white-matter structural connectivity	-0.000696664	0.000884286	0.431056
GCST90302822	Alzheimer disease	Right-hemisphere salience_ventral attention network to amygdala white-matter structural connectivity	-0.00209273	0.000879924	0.0176517
GCST90302816	Alzheimer disease	Right-hemisphere salience_ventral attention network to right-hemisphere default mode network white-matter structural connectivity	-0.00204095	0.000787708	0.00976288
GCST90302799	Alzheimer disease	Right-hemisphere somatomotor network to amygdala white-matter structural connectivity	-0.000969317	0.00088064	0.271396
GCST90302791	Alzheimer disease	Right-hemisphere somatomotor network to right-hemisphere limbic network white-matter structural connectivity	-0.000743392	0.000911181	0.414852
